# Supplementary material for: Crystal structure of 4-[(4-methyl­benz­yl)­oxy]-N′-(4-nitro­benzyl­idene)benzohydrazide: a new hydrazone derivative
Source: Acta Crystallogr E Crystallogr Commun. 2023 May 5;79(Pt 6):531–3. doi: 10.1107/S2056989023003948 (PMC10242741; doi:10.1107/S2056989023003948)
Supplement: Supplementary file 1 [file e-79-00531-sup1.cif]

##############################################################################
#                                                                            #
# This CIF contains the data in a paper accepted for publication in          #
# Acta Crystallographica Section E. It conforms to the requirements of       #
# Notes for Authors for Acta Crystallographica Section E, and has been       #
# peer reviewed under the auspices of the IUCr Commission on Journals.       #
#                                                                            #
# Full details of the Crystallographic Information File format               #
# are given in the paper "The Crystallographic Information File (CIF):       #
# a New Standard Archive File for Crystallography" by S. R. Hall, F. H.      #
# Allen and I. D. Brown [Acta Cryst. (1991), A47, 655-685].                  #
#                                                                            #
# The current version of the core CIF dictionary is obtainable from          #
# ftp://ftp.iucr.org/pub/cif_core.dic.                                       #
#                                                                            #
# Software is freely available for graphical display of the structure(s)     #
# in this CIF. For information consult the CIF software page                 #
# http://www.iucr.org/resources/cif/software.                                #
#                                                                            #
# This file may be used for bona fide research purposes within the           #
# scientific community so long as proper attribution is given to the journal # 
# article from which it was obtained.                                        #
#                                                                            #
##############################################################################
data_I
_audit_creation_method     'SHELXL-2019/2'
_chemical_name_systematic
;
4-[(4-Methylbenzyl)oxy]-<i>N</i>'-(4-nitrobenzylidene)benzohydrazide
;
_chemical_name_common     ?
_chemical_formula_moiety     'C22 H19 N3 O4'
_chemical_formula_sum     'C22 H19 N3 O4'
_chemical_formula_iupac     'C22 H19 N3 O4'
_chemical_formula_weight     389.40
_chemical_melting_point     ?
_chemical_absolute_configuration     ?
_space_group_crystal_system     monoclinic
_space_group_name_H-M_alt     'P 21'
_space_group_name_Hall     'P 2yb'
loop_
    _space_group_symop_operation_xyz
    'x, y, z'
    '-x, y+1/2, -z'
_cell_length_a     8.9485(8)
_cell_length_b     5.0612(5)
_cell_length_c     20.949(2)
_cell_angle_alpha     90
_cell_angle_beta     96.585(7)
_cell_angle_gamma     90
_cell_volume     942.54(16)
_cell_formula_units_Z     2
_cell_measurement_reflns_used     5984
_cell_measurement_theta_min     2.29
_cell_measurement_theta_max     27.45
_cell_measurement_temperature     173(2)
_exptl_crystal_description     platel
_exptl_crystal_colour     colorless
_exptl_crystal_size_max     0.300
_exptl_crystal_size_mid     0.280
_exptl_crystal_size_min     0.030
_exptl_crystal_density_diffrn     1.372
_exptl_crystal_density_meas     ?
_exptl_crystal_density_method     ?
_exptl_crystal_F_000     408
_exptl_absorpt_coefficient_mu     0.096
_exptl_absorpt_correction_type     multi-scan
_exptl_absorpt_process_details
;
(<i>ABSCOR</i>; Higashi, 1995)
;
_exptl_absorpt_correction_T_min     0.749
_exptl_absorpt_correction_T_max     0.997
_diffrn_ambient_temperature     173(2)
_diffrn_source     ?
_diffrn_radiation_type     MoK\a
_diffrn_radiation_wavelength     0.71075
_diffrn_measurement_device_type     'Rigaku R-AXIS RAPID'
_diffrn_measurement_method     \w
_diffrn_detector_area_resol_mean     10.000
_diffrn_reflns_number     9086
_diffrn_reflns_av_R_equivalents     0.0501
_diffrn_reflns_av_unetI/netI     0.0645
_diffrn_reflns_theta_min     1.957
_diffrn_reflns_theta_max     27.469
_diffrn_reflns_theta_full     25.242
_diffrn_measured_fraction_theta_max     0.996
_diffrn_measured_fraction_theta_full     0.996
_diffrn_reflns_limit_h_min     -11
_diffrn_reflns_limit_h_max     11
_diffrn_reflns_limit_k_min     -5
_diffrn_reflns_limit_k_max     6
_diffrn_reflns_limit_l_min     -27
_diffrn_reflns_limit_l_max     27
_refine_special_details     ?
_reflns_number_total     3799
_reflns_number_gt     2635
_reflns_threshold_expression     'I > 2\s(I)'
_refine_ls_structure_factor_coef     Fsqd
_refine_ls_matrix_type     full
_refine_ls_R_factor_all     0.0867
_refine_ls_R_factor_gt     0.0528
_refine_ls_wR_factor_gt     0.1136
_refine_ls_wR_factor_ref     0.1255
_refine_ls_goodness_of_fit_ref     1.035
_refine_ls_restrained_S_all     1.035
_refine_ls_number_reflns     3799
_refine_ls_number_parameters     266
_refine_ls_number_restraints     1
_refine_ls_hydrogen_treatment     mixed
_refine_ls_weighting_scheme     calc
_refine_ls_weighting_details
              'w=1/[\s^2^(Fo^2^)+(0.0637P)^2^+0.0221P] where P=(Fo^2^+2Fc^2^)/3'
_atom_sites_solution_hydrogens     mixed
_atom_sites_solution_primary     ?
_atom_sites_solution_secondary     ?
_refine_ls_shift/su_max     0.001
_refine_ls_shift/su_mean     0.000
_refine_diff_density_max     0.189
_refine_diff_density_min     -0.156
_refine_ls_extinction_method     none
_refine_ls_extinction_coef     .
_refine_ls_abs_structure_details
;
Flack <i>x</i> determined using 741 quotients
[(<i>I</i>^+^)-(<i>I</i>^-^)]/[(<i>I</i>^+^)+(<i>I</i>^-^)]
(Parsons <i>et al.</i>, 2013)
;
_refine_ls_abs_structure_Flack     -0.8(9)
loop_
    _atom_type_symbol
    _atom_type_description
    _atom_type_scat_dispersion_real
    _atom_type_scat_dispersion_imag
    _atom_type_scat_source
    'C' 'C' 0.0033 0.0016
                         'International Tables Vol C Tables 4.2.6.8 and 6.1.1.4'
    'H' 'H' 0.0000 0.0000
                         'International Tables Vol C Tables 4.2.6.8 and 6.1.1.4'
    'N' 'N' 0.0061 0.0033
                         'International Tables Vol C Tables 4.2.6.8 and 6.1.1.4'
    'O' 'O' 0.0106 0.0060
                         'International Tables Vol C Tables 4.2.6.8 and 6.1.1.4'
_computing_data_collection
;
RAPID-AUTO (Rigaku, 2018)
;
_computing_cell_refinement
;
RAPID-AUTO (Rigaku, 2018)
;
_computing_data_reduction
;
RAPID-AUTO (Rigaku, 2018)
;
_computing_structure_solution
;
<i>SHELXT</i> (Sheldrick, 2015a)
;
_computing_structure_refinement
;
SHELXL (Sheldrick, 2015b)
;
_computing_molecular_graphics
;
DIAMOND (Brandenburg, 1999)
;
_computing_publication_material
;
WinGX (Farrugia, 2012)
;
loop_
    _atom_site_type_symbol
    _atom_site_label
    _atom_site_fract_x
    _atom_site_fract_y
    _atom_site_fract_z
    _atom_site_U_iso_or_equiv
    _atom_site_adp_type
    _atom_site_calc_flag
    _atom_site_occupancy
    _atom_site_disorder_assembly
    _atom_site_disorder_group
    O O1 0.1477(3) 0.5424(5) 0.66816(11) 0.0476(7) Uani d 1 . .
    O O2 0.3072(3) 0.1188(5) 0.39878(10) 0.0407(6) Uani d 1 . .
    O O3 0.7195(4) 0.3955(11) 0.04333(15) 0.0967(14) Uani d 1 . .
    O O4 0.5966(4) 0.7477(8) 0.00909(14) 0.0786(10) Uani d 1 . .
    N N1 0.3611(4) 0.5542(5) 0.38830(13) 0.0369(7) Uani d 1 . .
    H H1 0.354(4) 0.724(8) 0.4011(17) 0.044 Uiso d 1 . .
    N N2 0.4173(3) 0.5102(5) 0.33080(12) 0.0359(7) Uani d 1 . .
    N N3 0.6379(4) 0.5860(10) 0.05105(16) 0.0632(11) Uani d 1 . .
    C C1 -0.1011(5) 0.8823(12) 0.93031(19) 0.0716(14) Uani d 1 . .
    H H1A -0.136189 1.063016 0.920871 0.086 Uiso calc 1 . .
    H H1B -0.010078 0.886972 0.961152 0.086 Uiso calc 1 . .
    H H1C -0.179652 0.782238 0.948641 0.086 Uiso calc 1 . .
    C C2 -0.0660(4) 0.7506(9) 0.86904(16) 0.0472(10) Uani d 1 . .
    C C3 0.0290(5) 0.5425(10) 0.86983(18) 0.0648(13) Uani d 1 . .
    H H3 0.074131 0.476727 0.909949 0.078 Uiso calc 1 . .
    C C4 0.0622(5) 0.4232(10) 0.81397(18) 0.0661(13) Uani d 1 . .
    H H4 0.130000 0.278228 0.816291 0.079 Uiso calc 1 . .
    C C5 -0.0019(4) 0.5115(8) 0.75470(16) 0.0401(8) Uani d 1 . .
    C C6 -0.0974(5) 0.7189(9) 0.75353(18) 0.0554(11) Uani d 1 . .
    H H6 -0.143298 0.783136 0.713380 0.067 Uiso calc 1 . .
    C C7 -0.1295(5) 0.8387(11) 0.80936(19) 0.0655(13) Uani d 1 . .
    H H7 -0.196585 0.984825 0.806939 0.079 Uiso calc 1 . .
    C C8 0.0349(4) 0.3846(8) 0.69368(16) 0.0462(9) Uani d 1 . .
    H H8A 0.072933 0.203070 0.702463 0.055 Uiso calc 1 . .
    H H8B -0.056490 0.374539 0.662284 0.055 Uiso calc 1 . .
    C C9 0.1823(4) 0.4840(7) 0.60809(15) 0.0360(8) Uani d 1 . .
    C C10 0.1222(4) 0.2735(7) 0.57052(15) 0.0387(9) Uani d 1 . .
    H H10 0.052049 0.156850 0.586470 0.046 Uiso calc 1 . .
    C C11 0.1652(4) 0.2362(7) 0.51033(15) 0.0382(8) Uani d 1 . .
    H H11 0.123802 0.092481 0.485007 0.046 Uiso calc 1 . .
    C C12 0.2679(4) 0.4034(6) 0.48530(15) 0.0311(8) Uani d 1 . .
    C C13 0.3289(4) 0.6103(7) 0.52395(15) 0.0388(8) Uani d 1 . .
    H H13 0.399403 0.727021 0.508241 0.047 Uiso calc 1 . .
    C C14 0.2876(4) 0.6465(7) 0.58475(16) 0.0419(9) Uani d 1 . .
    H H14 0.332136 0.785035 0.610979 0.050 Uiso calc 1 . .
    C C15 0.3126(4) 0.3454(7) 0.42105(15) 0.0318(8) Uani d 1 . .
    C C16 0.4317(4) 0.7143(7) 0.29601(16) 0.0410(8) Uani d 1 . .
    H H16 0.404496 0.884332 0.310034 0.049 Uiso calc 1 . .
    C C17 0.4910(4) 0.6807(7) 0.23383(16) 0.0405(9) Uani d 1 . .
    C C18 0.5876(5) 0.4754(8) 0.22322(18) 0.0463(9) Uani d 1 . .
    H H18 0.620600 0.356662 0.257043 0.056 Uiso calc 1 . .
    C C19 0.6358(5) 0.4437(9) 0.16319(18) 0.0509(10) Uani d 1 . .
    H H19 0.702781 0.304857 0.155381 0.061 Uiso calc 1 . .
    C C20 0.5843(4) 0.6185(9) 0.11485(17) 0.0491(10) Uani d 1 . .
    C C21 0.4894(5) 0.8217(8) 0.12357(17) 0.0545(11) Uani d 1 . .
    H H21 0.455193 0.937239 0.089234 0.065 Uiso calc 1 . .
    C C22 0.4445(5) 0.8546(8) 0.18362(17) 0.0526(10) Uani d 1 . .
    H H22 0.380496 0.998273 0.191162 0.063 Uiso calc 1 . .
loop_
    _atom_site_aniso_label
    _atom_site_aniso_U_11
    _atom_site_aniso_U_22
    _atom_site_aniso_U_33
    _atom_site_aniso_U_12
    _atom_site_aniso_U_13
    _atom_site_aniso_U_23
    O1 0.0515(15) 0.0606(18) 0.0328(13) -0.0128(14) 0.0139(11) -0.0079(12)
    O2 0.0605(16) 0.0307(12) 0.0321(12) 0.0011(13) 0.0101(11) -0.0015(11)
    O3 0.076(2) 0.168(4) 0.0489(19) 0.040(3) 0.0199(16) -0.007(2)
    O4 0.113(3) 0.086(2) 0.0419(17) -0.015(2) 0.0324(17) 0.0032(17)
    N1 0.0571(18) 0.0288(16) 0.0259(14) 0.0000(15) 0.0105(12) -0.0017(12)
    N2 0.0492(17) 0.0322(15) 0.0274(15) 0.0007(14) 0.0087(12) -0.0020(12)
    N3 0.059(2) 0.094(3) 0.038(2) -0.011(2) 0.0142(17) -0.008(2)
    C1 0.065(3) 0.110(4) 0.043(2) -0.008(3) 0.023(2) -0.018(2)
    C2 0.0412(19) 0.068(3) 0.035(2) -0.014(2) 0.0156(15) -0.0043(19)
    C3 0.092(3) 0.069(3) 0.031(2) 0.011(3) -0.002(2) 0.0080(19)
    C4 0.083(3) 0.070(3) 0.044(2) 0.034(3) -0.001(2) 0.002(2)
    C5 0.0385(19) 0.049(2) 0.0337(18) -0.0054(19) 0.0090(15) -0.0003(16)
    C6 0.064(2) 0.065(3) 0.035(2) 0.015(2) -0.0024(18) 0.0006(19)
    C7 0.055(2) 0.094(4) 0.046(2) 0.025(3) 0.0002(19) -0.015(2)
    C8 0.048(2) 0.056(2) 0.037(2) -0.008(2) 0.0126(16) -0.0022(18)
    C9 0.0385(19) 0.042(2) 0.0282(17) 0.0001(17) 0.0049(14) -0.0003(15)
    C10 0.0410(19) 0.037(2) 0.0396(19) -0.0052(17) 0.0121(16) -0.0015(16)
    C11 0.0473(19) 0.0326(17) 0.0349(19) -0.0044(17) 0.0051(15) -0.0069(15)
    C12 0.0395(19) 0.0279(17) 0.0259(16) 0.0045(16) 0.0035(14) -0.0016(13)
    C13 0.0467(19) 0.039(2) 0.0311(17) -0.0066(18) 0.0073(15) -0.0001(16)
    C14 0.049(2) 0.043(2) 0.0333(19) -0.0072(19) 0.0019(15) -0.0074(16)
    C15 0.0373(19) 0.0297(18) 0.0276(16) 0.0041(16) 0.0006(14) -0.0006(14)
    C16 0.061(2) 0.0318(18) 0.0320(18) -0.0014(18) 0.0108(16) -0.0054(15)
    C17 0.056(2) 0.036(2) 0.0312(18) -0.0137(18) 0.0114(16) -0.0051(15)
    C18 0.054(2) 0.048(2) 0.038(2) -0.008(2) 0.0104(17) -0.0014(17)
    C19 0.051(2) 0.057(2) 0.047(2) -0.009(2) 0.0170(18) -0.010(2)
    C20 0.051(2) 0.068(3) 0.0306(19) -0.019(2) 0.0144(16) -0.007(2)
    C21 0.079(3) 0.054(3) 0.032(2) -0.018(2) 0.0133(19) 0.0022(18)
    C22 0.082(3) 0.040(2) 0.039(2) -0.006(2) 0.021(2) 0.0025(17)
_geom_special_details
;
 All esds (except the esd in the dihedral angle between two l.s. planes)
 are estimated using the full covariance matrix.  The cell esds are taken
 into account individually in the estimation of esds in distances, angles
 and torsion angles; correlations between esds in cell parameters are only
 used when they are defined by crystal symmetry.  An approximate (isotropic)
 treatment of cell esds is used for estimating esds involving l.s. planes.
;
loop_
    _geom_bond_atom_site_label_1
    _geom_bond_atom_site_label_2
    _geom_bond_site_symmetry_2
    _geom_bond_distance
    _geom_bond_publ_flag
    O1 C9 . 1.363(4) ?
    O1 C8 . 1.437(4) ?
    O2 C15 . 1.237(4) ?
    O3 N3 . 1.231(6) ?
    O4 N3 . 1.227(5) ?
    N1 C15 . 1.358(4) ?
    N1 N2 . 1.376(4) ?
    N1 H1 . 0.90(4) ?
    N2 C16 . 1.279(4) ?
    N3 C20 . 1.480(5) ?
    C1 C2 . 1.511(5) ?
    C1 H1A . 0.9800 ?
    C1 H1B . 0.9800 ?
    C1 H1C . 0.9800 ?
    C2 C3 . 1.353(6) ?
    C2 C7 . 1.386(5) ?
    C3 C4 . 1.379(6) ?
    C3 H3 . 0.9500 ?
    C4 C5 . 1.381(5) ?
    C4 H4 . 0.9500 ?
    C5 C6 . 1.352(6) ?
    C5 C8 . 1.500(5) ?
    C6 C7 . 1.377(5) ?
    C6 H6 . 0.9500 ?
    C7 H7 . 0.9500 ?
    C8 H8A . 0.9900 ?
    C8 H8B . 0.9900 ?
    C9 C14 . 1.382(5) ?
    C9 C10 . 1.395(5) ?
    C10 C11 . 1.373(4) ?
    C10 H10 . 0.9500 ?
    C11 C12 . 1.395(5) ?
    C11 H11 . 0.9500 ?
    C12 C13 . 1.396(5) ?
    C12 C15 . 1.477(4) ?
    C13 C14 . 1.379(5) ?
    C13 H13 . 0.9500 ?
    C14 H14 . 0.9500 ?
    C16 C17 . 1.472(5) ?
    C16 H16 . 0.9500 ?
    C17 C18 . 1.385(5) ?
    C17 C22 . 1.398(5) ?
    C18 C19 . 1.385(5) ?
    C18 H18 . 0.9500 ?
    C19 C20 . 1.383(6) ?
    C19 H19 . 0.9500 ?
    C20 C21 . 1.360(6) ?
    C21 C22 . 1.374(5) ?
    C21 H21 . 0.9500 ?
    C22 H22 . 0.9500 ?
loop_
    _geom_angle_atom_site_label_1
    _geom_angle_atom_site_label_2
    _geom_angle_atom_site_label_3
    _geom_angle_site_symmetry_1
    _geom_angle_site_symmetry_3
    _geom_angle
    _geom_angle_publ_flag
    C9 O1 C8 . . 117.8(3) ?
    C15 N1 N2 . . 119.1(3) ?
    C15 N1 H1 . . 124(2) ?
    N2 N1 H1 . . 117(2) ?
    C16 N2 N1 . . 116.0(3) ?
    O4 N3 O3 . . 124.3(4) ?
    O4 N3 C20 . . 118.1(4) ?
    O3 N3 C20 . . 117.7(4) ?
    C2 C1 H1A . . 109.5 ?
    C2 C1 H1B . . 109.5 ?
    H1A C1 H1B . . 109.5 ?
    C2 C1 H1C . . 109.5 ?
    H1A C1 H1C . . 109.5 ?
    H1B C1 H1C . . 109.5 ?
    C3 C2 C7 . . 117.0(4) ?
    C3 C2 C1 . . 121.6(4) ?
    C7 C2 C1 . . 121.4(4) ?
    C2 C3 C4 . . 121.8(4) ?
    C2 C3 H3 . . 119.1 ?
    C4 C3 H3 . . 119.1 ?
    C3 C4 C5 . . 120.9(4) ?
    C3 C4 H4 . . 119.5 ?
    C5 C4 H4 . . 119.5 ?
    C6 C5 C4 . . 117.6(4) ?
    C6 C5 C8 . . 121.1(3) ?
    C4 C5 C8 . . 121.2(4) ?
    C5 C6 C7 . . 121.3(4) ?
    C5 C6 H6 . . 119.3 ?
    C7 C6 H6 . . 119.3 ?
    C6 C7 C2 . . 121.4(4) ?
    C6 C7 H7 . . 119.3 ?
    C2 C7 H7 . . 119.3 ?
    O1 C8 C5 . . 108.1(3) ?
    O1 C8 H8A . . 110.1 ?
    C5 C8 H8A . . 110.1 ?
    O1 C8 H8B . . 110.1 ?
    C5 C8 H8B . . 110.1 ?
    H8A C8 H8B . . 108.4 ?
    O1 C9 C14 . . 115.7(3) ?
    O1 C9 C10 . . 125.0(3) ?
    C14 C9 C10 . . 119.3(3) ?
    C11 C10 C9 . . 119.5(3) ?
    C11 C10 H10 . . 120.2 ?
    C9 C10 H10 . . 120.2 ?
    C10 C11 C12 . . 121.9(3) ?
    C10 C11 H11 . . 119.1 ?
    C12 C11 H11 . . 119.1 ?
    C11 C12 C13 . . 117.9(3) ?
    C11 C12 C15 . . 118.8(3) ?
    C13 C12 C15 . . 123.3(3) ?
    C14 C13 C12 . . 120.4(3) ?
    C14 C13 H13 . . 119.8 ?
    C12 C13 H13 . . 119.8 ?
    C13 C14 C9 . . 120.9(3) ?
    C13 C14 H14 . . 119.5 ?
    C9 C14 H14 . . 119.5 ?
    O2 C15 N1 . . 122.1(3) ?
    O2 C15 C12 . . 121.7(3) ?
    N1 C15 C12 . . 116.2(3) ?
    N2 C16 C17 . . 118.7(3) ?
    N2 C16 H16 . . 120.6 ?
    C17 C16 H16 . . 120.6 ?
    C18 C17 C22 . . 119.3(3) ?
    C18 C17 C16 . . 121.6(3) ?
    C22 C17 C16 . . 119.1(3) ?
    C19 C18 C17 . . 119.8(4) ?
    C19 C18 H18 . . 120.1 ?
    C17 C18 H18 . . 120.1 ?
    C20 C19 C18 . . 118.6(4) ?
    C20 C19 H19 . . 120.7 ?
    C18 C19 H19 . . 120.7 ?
    C21 C20 C19 . . 123.1(3) ?
    C21 C20 N3 . . 118.5(4) ?
    C19 C20 N3 . . 118.4(4) ?
    C20 C21 C22 . . 117.9(4) ?
    C20 C21 H21 . . 121.1 ?
    C22 C21 H21 . . 121.1 ?
    C21 C22 C17 . . 121.3(4) ?
    C21 C22 H22 . . 119.3 ?
    C17 C22 H22 . . 119.3 ?
loop_
    _geom_torsion_atom_site_label_1
    _geom_torsion_atom_site_label_2
    _geom_torsion_atom_site_label_3
    _geom_torsion_atom_site_label_4
    _geom_torsion_site_symmetry_1
    _geom_torsion_site_symmetry_2
    _geom_torsion_site_symmetry_3
    _geom_torsion_site_symmetry_4
    _geom_torsion
    _geom_torsion_publ_flag
    C15 N1 N2 C16 . . . . 166.0(3) ?
    C7 C2 C3 C4 . . . . 0.3(7) ?
    C1 C2 C3 C4 . . . . -179.5(5) ?
    C2 C3 C4 C5 . . . . -0.5(8) ?
    C3 C4 C5 C6 . . . . 0.2(7) ?
    C3 C4 C5 C8 . . . . 179.3(4) ?
    C4 C5 C6 C7 . . . . 0.2(6) ?
    C8 C5 C6 C7 . . . . -178.9(4) ?
    C5 C6 C7 C2 . . . . -0.4(7) ?
    C3 C2 C7 C6 . . . . 0.2(7) ?
    C1 C2 C7 C6 . . . . 179.9(4) ?
    C9 O1 C8 C5 . . . . -170.9(3) ?
    C6 C5 C8 O1 . . . . 80.9(4) ?
    C4 C5 C8 O1 . . . . -98.2(5) ?
    C8 O1 C9 C14 . . . . 177.9(3) ?
    C8 O1 C9 C10 . . . . -3.5(5) ?
    O1 C9 C10 C11 . . . . 179.5(3) ?
    C14 C9 C10 C11 . . . . -2.0(5) ?
    C9 C10 C11 C12 . . . . 0.0(5) ?
    C10 C11 C12 C13 . . . . 1.1(5) ?
    C10 C11 C12 C15 . . . . 177.9(3) ?
    C11 C12 C13 C14 . . . . -0.2(5) ?
    C15 C12 C13 C14 . . . . -176.9(3) ?
    C12 C13 C14 C9 . . . . -1.8(5) ?
    O1 C9 C14 C13 . . . . -178.5(3) ?
    C10 C9 C14 C13 . . . . 2.9(5) ?
    N2 N1 C15 O2 . . . . -5.3(5) ?
    N2 N1 C15 C12 . . . . 174.1(3) ?
    C11 C12 C15 O2 . . . . -25.7(5) ?
    C13 C12 C15 O2 . . . . 151.0(3) ?
    C11 C12 C15 N1 . . . . 154.8(3) ?
    C13 C12 C15 N1 . . . . -28.5(5) ?
    N1 N2 C16 C17 . . . . -179.9(3) ?
    N2 C16 C17 C18 . . . . -27.8(5) ?
    N2 C16 C17 C22 . . . . 149.9(4) ?
    C22 C17 C18 C19 . . . . -0.4(5) ?
    C16 C17 C18 C19 . . . . 177.2(4) ?
    C17 C18 C19 C20 . . . . -0.6(5) ?
    C18 C19 C20 C21 . . . . 0.5(6) ?
    C18 C19 C20 N3 . . . . 179.1(4) ?
    O4 N3 C20 C21 . . . . 1.5(5) ?
    O3 N3 C20 C21 . . . . -177.5(4) ?
    O4 N3 C20 C19 . . . . -177.2(4) ?
    O3 N3 C20 C19 . . . . 3.9(5) ?
    C19 C20 C21 C22 . . . . 0.7(6) ?
    N3 C20 C21 C22 . . . . -177.9(3) ?
    C20 C21 C22 C17 . . . . -1.8(6) ?
    C18 C17 C22 C21 . . . . 1.7(6) ?
    C16 C17 C22 C21 . . . . -176.0(3) ?
loop_
    _geom_hbond_atom_site_label_D
    _geom_hbond_atom_site_label_H
    _geom_hbond_atom_site_label_A
    _geom_hbond_site_symmetry_A
    _geom_hbond_distance_DH
    _geom_hbond_distance_HA
    _geom_hbond_distance_DA
    _geom_hbond_angle_DHA
    _geom_hbond_publ_flag
    C14 H14 N2 2_656 0.95 2.68 3.524(5) 148.3 yes
    C16 H16 O2 1_565 0.95 2.45 3.259(4) 143.1 yes
    C21 H21 O4 2_655 0.95 2.59 3.532(5) 171.2 yes
    N1 H1 O2 1_565 0.90(4) 2.04(4) 2.911(4) 161(3) yes
_shelx_space_group_comment
;
The symmetry employed for this shelxl refinement is uniquely defined
by the following loop, which should always be used as a source of
symmetry information in preference to the above space-group names.
They are only intended as comments.
;
_shelx_estimated_absorpt_T_min     0.972
_shelx_estimated_absorpt_T_max     0.997
_shelx_hkl_file
;
   0   0   2    0.10    0.15
   0   0  -2   -0.17    0.19
   0   0   3  111.87    1.46
   0   0  -3  112.24    1.69
   0   0   4   39.83    1.09
   0   0  -4   39.37    1.11
   0   0   5  166.36    3.35
   0   0  -5  161.51    2.77
   0   0   6    3.12    0.60
   0   0  -6    2.21    0.60
   0   0   7    0.13    0.54
   0   0  -7   -1.08    0.86
   0   0   8    3.73    0.95
   0   0  -8   -0.57    0.96
   0   0   9   52.11    1.91
   0   0  -9   53.04    1.45
   0   0  10  200.47    4.13
   0   0 -10  195.53    4.51
   0   0  11  896.85   26.08
   0   0 -11  932.66   28.15
   0   0  12   77.36    2.68
   0   0 -12   71.72    2.06
   0   0  13   22.44    1.24
   0   0 -13   22.35    1.31
   0   0  14  125.24    3.23
   0   0 -14  125.18    4.12
   0   0  15   50.13    2.67
   0   0 -15   52.00    2.80
   0   0  16   80.68    3.61
   0   0 -16   87.64    2.83
   0   0  17   90.46    3.10
   0   0 -17   93.40    3.14
   0   0  18    4.29    1.41
   0   0 -18   -1.60    2.42
   0   0  19   37.09    3.29
   0   0 -19   45.93    3.46
   0   0  20    5.40    2.56
   0   0 -20    7.87    1.79
   0   0  21   46.41    2.77
   0   0 -21   45.45    2.84
   0   0  22    8.09    1.96
   0   0 -22    5.07    3.05
   0   0  23   11.47    3.29
   0   0 -23    9.49    2.59
   0   0 -23   12.31    2.20
   0   0  24    1.44    2.07
   0   0 -24    3.65    2.37
   0   0 -24    0.77    2.05
   0   0  25    5.02    2.18
   0   0 -25    4.65    3.93
   0   0 -25   -2.43    3.34
   0   0  26    3.66    3.37
   0   0 -26    3.03    2.76
   0   0 -26   -5.73    3.34
   0   0 -27    5.59    2.51
   0   1   0    0.70    0.42
   0   1   0   -0.17    0.23
   0   1   1   22.60    0.81
   0   1   1   22.70    0.54
   0   1  -1   22.69    0.52
   0  -1  -1   21.48    0.65
   0   1   2  292.49    5.29
   0   1   2  288.22    4.32
   0   1  -2  285.18    4.82
   0  -1   2  282.90    4.53
   0  -1  -2  282.65    4.09
   0  -1  -2  284.37    4.74
   0   1   3  166.76    2.84
   0   1   3  157.90    2.32
   0   1  -3  165.16    2.59
   0  -1   3  160.00    2.59
   0  -1  -3  166.44    2.52
   0  -1  -3  164.32    2.80
   0   1   4  258.75    4.58
   0   1   4  252.35    4.09
   0   1  -4  261.03    4.90
   0  -1   4  254.00    4.81
   0  -1  -4  257.34    4.24
   0  -1  -4  252.65    5.16
   0   1   5  233.33    3.99
   0   1  -5  239.54    4.68
   0  -1   5  235.97    4.65
   0  -1  -5  232.52    3.66
   0  -1  -5  228.54    4.32
   0   1   6  246.89    4.24
   0   1  -6  253.79    5.18
   0  -1   6  253.37    4.66
   0  -1  -6  248.15    4.48
   0  -1  -6  261.20    5.76
   0   1   7  111.96    2.32
   0   1  -7  116.29    2.76
   0  -1   7  108.36    2.71
   0  -1  -7  109.67    2.26
   0  -1  -7  102.26    2.35
   0   1   8    3.70    1.00
   0   1  -8    8.19    0.81
   0  -1   8    6.98    0.83
   0  -1  -8    6.12    0.62
   0  -1  -8    7.34    0.90
   0   1   9   45.01    1.85
   0   1  -9   46.14    1.54
   0  -1   9   49.62    1.47
   0  -1  -9   46.49    1.67
   0  -1  -9   43.49    2.21
   0   1 -10   17.20    1.54
   0  -1  10   14.50    1.04
   0  -1 -10   14.98    1.24
   0  -1 -10   15.19    1.69
   0   1  11  105.86    2.98
   0   1 -11  102.51    2.63
   0  -1  11   99.00    2.56
   0  -1 -11  100.85    2.31
   0  -1 -11   98.93    3.55
   0   1  12   56.16    2.24
   0   1 -12   61.05    2.61
   0  -1  12   53.95    1.88
   0  -1 -12   54.09    1.63
   0  -1 -12   63.23    2.17
   0   1  13   77.07    2.14
   0   1 -13   79.89    2.39
   0  -1  13   73.14    2.27
   0  -1 -13   78.56    2.14
   0  -1 -13   86.62    3.55
   0   1  14  105.57    3.70
   0   1 -14  109.20    4.38
   0  -1  14  102.34    3.05
   0  -1 -14  102.58    2.67
   0  -1 -14  101.22    4.37
   0   1  15   16.26    1.33
   0   1 -15   18.59    1.60
   0  -1  15   16.19    1.50
   0  -1 -15   20.65    1.33
   0  -1 -15   21.48    2.53
   0   1  16   36.60    2.53
   0   1 -16   42.29    3.20
   0  -1  16   35.12    2.01
   0  -1 -16   35.56    1.75
   0  -1 -16   29.35    3.09
   0   1  17   33.60    2.76
   0   1 -17   31.47    3.36
   0  -1  17   34.41    2.13
   0  -1 -17   34.02    1.83
   0  -1 -17   33.72    3.70
   0   1  18   46.02    2.24
   0   1 -18   45.17    2.55
   0  -1  18   48.55    3.51
   0  -1 -18   42.90    2.98
   0  -1 -18   43.74    2.99
   0   1  19   45.34    3.35
   0   1 -19   47.03    4.16
   0  -1  19   45.55    3.81
   0  -1 -19   46.12    3.28
   0  -1 -19   44.92    3.12
   0   1  20    2.00    1.52
   0   1 -20    3.92    1.94
   0  -1  20   -0.25    2.65
   0  -1 -20    4.72    2.28
   0  -1 -20    2.02    2.10
   0   1  21    9.54    2.71
   0   1 -21    8.83    2.10
   0  -1  21    9.43    2.04
   0  -1 -21    8.79    2.66
   0  -1 -21   12.20    2.49
   0   1  22    0.91    2.58
   0   1 -22    2.41    3.01
   0  -1  22   -0.53    1.93
   0  -1 -22    2.28    1.71
   0  -1 -22    1.59    3.54
   0   1  23    6.74    1.91
   0   1 -23    4.81    2.30
   0  -1  23    6.91    2.16
   0  -1 -23    1.74    1.87
   0  -1 -23    7.65    3.90
   0   1  24    4.25    3.04
   0   1 -24    5.26    2.38
   0  -1  24    2.62    3.48
   0  -1 -24    4.84    3.06
   0  -1 -24    1.38    2.75
   0   1  25   -3.22    3.11
   0   1 -25    3.56    3.66
   0  -1  25    4.99    3.53
   0  -1 -25    3.06    3.00
   0  -1 -25    1.82    2.91
   0   1  26    5.13    2.22
   0   1 -26    2.40    2.57
   0  -1  26    4.80    2.53
   0  -1 -26    0.88    3.30
   0  -1 -26    2.80    3.12
   0   2   0   24.41    0.71
   0   2   0   26.16    0.91
   0   2   1  202.20    3.71
   0   2   1  208.68    3.65
   0   2  -1  207.68    3.96
   0   2  -1  209.01    4.06
   0  -2  -1  215.41    4.37
   0   2   2  125.39    2.37
   0   2   2  127.98    2.24
   0   2  -2  125.37    2.22
   0  -2  -2  119.59    2.04
   0  -2  -2  128.39    2.84
   0   2   3  189.32    4.20
   0   2   3  186.62    3.28
   0   2  -3  191.10    3.89
   0  -2  -3  191.59    3.49
   0  -2  -3  188.72    4.22
   0   2   4  226.21    4.57
   0   2   4  218.98    4.00
   0   2  -4  222.22    4.28
   0  -2   4  224.47    4.45
   0  -2  -4  211.72    4.03
   0  -2  -4  226.11    5.19
   0   2   5    3.46    1.09
   0   2   5    0.74    0.59
   0   2  -5    0.75    0.66
   0  -2   5   -0.47    0.70
   0  -2  -5    0.50    0.68
   0  -2  -5    2.65    0.73
   0   2   6  157.31    4.22
   0   2   6  153.93    2.99
   0   2  -6  161.86    3.33
   0  -2   6  154.32    3.90
   0  -2  -6  159.02    3.14
   0  -2  -6  161.06    3.54
   0   2   7  255.99    4.93
   0   2  -7  263.80    5.61
   0  -2   7  258.37    6.41
   0  -2  -7  257.92    5.15
   0  -2  -7  258.77    6.74
   0   2   8  282.75    6.18
   0   2  -8  295.94    6.47
   0  -2   8  289.79    6.48
   0  -2  -8  274.47    5.94
   0  -2  -8  285.69    6.81
   0   2   9   16.28    1.21
   0   2  -9   16.15    1.63
   0  -2   9   17.43    1.68
   0  -2  -9   18.44    0.84
   0  -2  -9   18.72    1.92
   0   2  10   26.42    1.46
   0   2 -10   31.19    1.93
   0  -2  10   24.35    1.91
   0  -2 -10   25.89    1.00
   0  -2 -10   27.34    1.54
   0   2  11   83.05    2.56
   0   2 -11   80.55    2.37
   0  -2  11   75.00    2.32
   0  -2 -11   72.84    2.24
   0  -2 -11   83.06    3.54
   0   2  12    1.59    1.31
   0   2 -12   -1.29    1.68
   0  -2  12    0.35    1.07
   0  -2 -12   -0.06    0.69
   0  -2 -12   -0.20    1.84
   0   2  13   41.20    2.17
   0   2 -13   41.11    1.94
   0  -2  13   40.23    2.67
   0  -2 -13   38.27    1.85
   0  -2 -13   40.24    2.17
   0   2  14  120.84    3.34
   0   2 -14  136.17    5.15
   0  -2  14  121.71    4.85
   0  -2 -14  118.36    3.85
   0  -2 -14  131.02    4.27
   0   2  15   60.67    2.97
   0   2 -15   68.34    2.91
   0  -2  15   70.99    3.68
   0  -2 -15   62.73    2.09
   0  -2 -15   68.18    3.02
   0   2  16   53.08    3.11
   0   2 -16   55.01    3.95
   0  -2  16   58.17    3.88
   0  -2 -16   58.65    2.08
   0  -2 -16   59.42    3.12
   0   2  17   36.70    2.00
   0   2 -17   34.93    2.48
   0  -2  17   41.27    3.55
   0  -2 -17   38.27    1.87
   0  -2 -17   34.73    2.79
   0   2  18   54.10    3.31
   0   2 -18   52.65    4.21
   0  -2  18   49.86    4.07
   0  -2 -18   51.04    3.03
   0  -2 -18   49.88    3.33
   0   2 -19    0.04    1.95
   0  -2  19    4.77    2.70
   0  -2 -19    5.94    2.01
   0  -2 -19    2.86    2.16
   0   2  20    6.50    2.42
   0   2 -20    7.06    3.24
   0  -2  20    9.23    3.16
   0  -2 -20    7.56    2.22
   0  -2 -20    7.62    2.45
   0   2  21    3.73    1.63
   0   2 -21    0.87    3.38
   0  -2  21    0.85    3.19
   0  -2 -21    4.06    2.29
   0  -2 -21    5.89    2.40
   0   2  22    6.34    2.76
   0   2 -22    5.58    2.33
   0  -2  22    4.68    2.17
   0  -2 -22    4.22    1.65
   0  -2 -22    1.04    3.88
   0   2  23    2.53    2.70
   0   2 -23    4.03    3.62
   0  -2  23    1.50    2.29
   0  -2 -23   -1.15    1.65
   0  -2 -23    2.16    4.15
   0   2  24    0.48    2.81
   0   2 -24    0.10    2.56
   0  -2 -24   -6.98    4.40
   0  -2  24    1.02    2.22
   0   2  25    4.82    3.18
   0   2 -25    5.36    2.78
   0  -2  25    2.05    2.57
   0  -2 -25    5.80    2.01
   0  -2 -25    2.37    4.88
   0   3   0   -0.39    1.00
   0   3   0    0.95    0.83
   0   3   0    0.15    0.59
   0   3   1    4.08    0.76
   0   3   1    2.84    0.85
   0   3  -1    3.15    0.67
   0   3  -1    3.47    0.62
   0   3  -1    3.85    0.65
   0   3   2   42.51    1.37
   0   3   2   48.35    1.13
   0   3  -2   44.40    1.69
   0   3  -2   47.26    1.75
   0   3   3   29.97    1.72
   0   3   3   27.92    0.88
   0   3  -3   27.63    1.50
   0   3  -3   29.58    1.40
   0  -3  -3   29.71    1.23
   0   3   4   32.31    1.88
   0   3   4   33.73    1.25
   0   3  -4   35.69    1.71
   0  -3  -4   30.09    1.90
   0   3   5   62.07    2.58
   0   3   5   65.77    1.78
   0   3  -5   66.28    2.38
   0  -3  -5   65.61    1.91
   0  -3  -5   59.29    2.52
   0   3   6   15.69    1.74
   0   3   6   14.85    0.70
   0   3  -6   11.22    1.56
   0  -3  -6   12.43    1.15
   0  -3  -6   16.93    1.74
   0   3   7   30.77    2.21
   0   3  -7   26.70    1.33
   0  -3  -7   26.97    1.37
   0  -3  -7   28.45    1.52
   0   3   8    3.45    1.08
   0   3   8    2.23    0.64
   0   3  -8    0.40    0.98
   0  -3   8    1.45    1.02
   0  -3  -8    1.75    0.97
   0  -3  -8    1.98    1.13
   0   3   9    8.85    1.20
   0   3  -9    8.06    1.75
   0  -3   9    8.50    1.87
   0  -3  -9    8.20    0.80
   0  -3  -9   11.26    2.08
   0   3  10    2.15    1.14
   0   3 -10    2.71    1.11
   0  -3  10    2.97    1.74
   0  -3 -10    1.91    1.10
   0  -3 -10   -0.38    1.29
   0   3  11    3.78    1.25
   0   3 -11    0.83    1.23
   0  -3  11    1.21    1.24
   0  -3 -11    1.82    1.20
   0  -3 -11    0.48    2.14
   0   3  12    8.77    1.55
   0   3 -12    9.98    2.29
   0  -3  12    8.33    2.22
   0  -3 -12    8.15    1.47
   0  -3 -12   14.01    2.53
   0   3  13   23.99    2.26
   0   3 -13   21.40    1.93
   0  -3  13   24.32    2.74
   0  -3 -13   21.66    1.79
   0  -3 -13   20.69    2.08
   0   3  14    6.37    1.77
   0   3 -14   10.00    2.41
   0  -3  14    6.92    1.65
   0  -3 -14    8.07    1.59
   0  -3 -14    5.00    1.84
   0   3  15  109.39    3.39
   0   3 -15  119.92    4.38
   0  -3  15  111.63    4.18
   0  -3 -15  112.88    3.84
   0  -3 -15  107.91    6.10
   0   3  16   13.38    2.19
   0   3 -16   14.07    3.03
   0  -3  16   16.64    1.97
   0  -3 -16   12.96    1.31
   0  -3 -16   15.37    3.32
   0   3  17    4.99    2.06
   0   3 -17    6.01    1.88
   0  -3  17    4.17    1.88
   0  -3 -17    3.89    1.89
   0  -3 -17   10.08    3.39
   0   3  18    0.66    1.33
   0   3 -18   -3.62    2.92
   0  -3  18   -0.45    2.79
   0  -3 -18   -1.34    1.81
   0  -3 -18    5.45    3.26
   0   3  19    5.64    2.51
   0   3 -19    7.53    2.32
   0  -3  19   11.73    3.36
   0  -3 -19    8.44    2.30
   0  -3 -19   11.28    3.88
   0   3  20    4.21    2.48
   0   3 -20    0.02    3.51
   0  -3  20    8.90    3.47
   0  -3 -20    7.14    2.37
   0  -3 -20    5.31    3.80
   0   3  21    5.33    1.68
   0   3 -21    0.81    3.59
   0  -3  21    0.64    3.47
   0  -3 -21    1.00    1.61
   0  -3 -21    4.12    4.03
   0   3  22    3.35    2.92
   0   3 -22   11.08    2.64
   0  -3  22    7.57    3.86
   0  -3 -22    5.14    1.75
   0  -3 -22   -1.58    4.53
   0   3  23   -1.12    1.79
   0   3 -23    2.32    3.83
   0  -3  23   -3.70    2.55
   0  -3 -23    0.48    1.67
   0  -3 -23    3.15    4.40
   0   3  24    6.70    3.08
   0  -3 -24    1.24    5.07
   0   4   0    2.39    0.98
   0   4   0    1.33    0.80
   0   4   0    0.67    1.32
   0   4   1    0.71    0.99
   0   4   1    0.81    1.11
   0   4   1    0.85    1.29
   0   4  -1    1.87    0.94
   0   4  -1    0.34    0.82
   0   4  -1    0.93    1.33
   0   4   2   29.45    1.51
   0   4   2   29.83    1.62
   0   4  -2   30.11    1.97
   0   4  -2   27.98    1.33
   0   4  -2   30.80    1.41
   0   4   3   16.66    1.39
   0   4   3   19.42    1.00
   0   4  -3   18.71    1.75
   0   4  -3   16.87    1.74
   0   4  -3   18.06    1.25
   0   4   4   64.39    2.27
   0   4  -4   61.84    2.54
   0   4  -4   61.44    2.10
   0   4  -4   62.23    2.11
   0   4   5    2.62    1.87
   0   4   5    1.49    0.75
   0   4  -5    4.12    1.63
   0   4  -5    3.22    1.43
   0  -4  -5    4.04    1.75
   0   4   6    6.08    2.01
   0   4   6    5.58    1.23
   0   4  -6    1.53    1.79
   0   4  -6    4.25    1.54
   0  -4  -6    6.82    1.92
   0   4   7    2.99    1.40
   0   4   7    2.68    1.17
   0   4  -7    3.61    1.21
   0  -4  -7    3.40    2.07
   0   4   8   20.14    1.75
   0   4   8   19.85    1.57
   0   4  -8   15.94    2.30
   0  -4  -8   20.38    1.71
   0  -4  -8   20.16    1.78
   0   4   9   26.50    1.25
   0   4  -9   23.31    2.59
   0  -4  -9   22.77    1.83
   0  -4  -9   26.74    2.96
   0   4  10   13.50    1.66
   0   4 -10   14.19    1.68
   0  -4 -10   15.10    1.70
   0  -4 -10   15.75    1.82
   0   4  11   -0.25    1.45
   0   4 -11    3.96    2.19
   0  -4 -11    1.34    0.96
   0  -4 -11    5.12    2.44
   0   4  12    4.82    1.68
   0   4 -12    7.85    1.66
   0  -4 -12    4.55    1.61
   0  -4 -12    6.98    1.88
   0   4  13   20.99    2.20
   0   4 -13   23.83    3.17
   0  -4 -13   19.72    2.02
   0  -4 -13   14.93    3.50
   0   4  14    7.04    1.31
   0   4 -14    6.56    1.91
   0  -4 -14    8.42    1.20
   0  -4 -14    4.28    3.30
   0   4  15   20.38    1.72
   0   4 -15   22.87    3.65
   0  -4 -15   24.65    2.21
   0  -4 -15   25.14    2.70
   0   4  16    7.97    2.25
   0   4 -16    9.66    2.13
   0  -4  16    8.20    2.13
   0  -4 -16    6.50    1.33
   0  -4 -16    4.03    2.37
   0   4  17   17.30    2.64
   0   4 -17   22.32    3.82
   0  -4  17   16.21    2.54
   0  -4 -17   16.02    2.36
   0  -4 -17   14.56    2.80
   0   4  18   16.43    2.63
   0   4 -18   15.82    2.68
   0  -4  18    9.16    2.57
   0  -4 -18   11.45    2.33
   0  -4 -18   14.54    4.34
   0   4  19    1.75    1.68
   0   4 -19    6.58    3.68
   0  -4  19    5.94    2.44
   0  -4 -19    4.88    1.49
   0  -4 -19    7.89    4.16
   0   4  20    3.14    2.61
   0   4 -20    0.66    2.51
   0  -4  20   11.55    3.76
   0  -4 -20    4.12    1.57
   0  -4 -20   -3.47    4.22
   0   4  21    2.87    1.82
   0   4 -21    6.02    2.72
   0  -4  21    4.14    4.06
   0  -4 -21    4.91    2.43
   0  -4 -21    4.16    4.49
   0   5   0    1.39    1.91
   0   5   0   -1.70    1.52
   0   5   0    0.78    1.07
   0   5   1    4.68    2.10
   0   5   1    5.82    1.66
   0   5   1    8.37    1.81
   0   5  -1    3.99    2.02
   0   5  -1    5.50    1.71
   0   5  -1    4.18    1.84
   0   5   2   61.97    3.60
   0   5   2   59.16    2.12
   0   5   2   58.11    3.04
   0   5  -2   58.65    2.39
   0   5  -2   58.64    3.01
   0   5  -2   60.45    3.18
   0   5   3   36.48    2.16
   0   5   3   35.75    1.58
   0   5   3   34.63    2.39
   0   5  -3   33.37    1.87
   0   5  -3   38.28    1.85
   0   5  -3   37.91    1.98
   0   5   4    4.45    2.40
   0   5   4    5.94    1.06
   0   5   4    5.40    1.18
   0   5  -4    4.31    2.02
   0   5  -4    6.19    1.30
   0   5  -4    5.39    2.07
   0   5   5    9.90    2.56
   0   5   5   10.87    1.71
   0   5  -5    6.19    2.04
   0   5  -5    8.71    2.20
   0   5  -5   10.29    2.26
   0   5   6    4.33    1.75
   0   5   6    7.25    1.63
   0   5  -6    2.70    2.01
   0   5  -6    6.70    2.12
   0   5  -6    7.85    1.54
   0   5   7    7.07    2.60
   0   5   7    7.83    1.61
   0   5  -7    9.00    2.02
   0   5  -7    7.53    1.61
   0   5  -7    8.19    2.45
   0   5   8   17.62    1.88
   0   5  -8   16.17    1.57
   0   5  -8   15.17    1.83
   0  -5  -8   13.64    3.18
   0   5   9   20.55    2.10
   0   5  -9   20.11    3.11
   0   5  -9   22.04    1.75
   0  -5  -9   25.62    2.36
   0   5  10    3.88    1.75
   0   5 -10    2.63    1.71
   0   5 -10    2.36    2.10
   0  -5 -10    5.88    2.84
   0   5  11    5.43    1.89
   0   5 -11    8.29    2.78
   0  -5 -11    7.85    2.13
   0   5  12    4.94    1.88
   0   5 -12    3.74    1.92
   0  -5 -12    3.45    3.24
   0   5  13    0.29    1.93
   0   5 -13    0.98    2.97
   0  -5 -13    0.69    1.97
   0  -5 -13    8.85    3.22
   0   5  14    3.06    2.02
   0   5 -14    4.40    2.11
   0  -5 -14    3.18    1.35
   0  -5 -14    3.41    2.29
   0   5  15    2.03    2.27
   0   5 -15   10.90    3.54
   0  -5 -15    5.97    2.25
   0  -5 -15   10.63    3.76
   0   5  16   -0.58    2.08
   0   5 -16    2.20    2.28
   0  -5 -16   -0.41    1.25
   0  -5 -16    5.71    3.69
   0   5  17    3.11    2.26
   0   5 -17   12.31    3.74
   0  -5 -17    4.00    2.19
   0  -5 -17    4.25    2.73
   0   6   0    5.12    2.50
   0   6   0    1.87    2.08
   0   6   0    5.84    2.27
   0   6   1    0.58    1.68
   0   6   1    1.97    1.96
   0   6   1   -0.96    1.38
   0   6  -1    0.12    2.43
   0   6  -1    4.05    2.12
   0   6  -1    2.56    1.47
   0   6   2   13.16    3.13
   0   6   2   13.76    2.28
   0   6   2   13.94    2.52
   0   6  -2   12.28    1.92
   0   6  -2   16.60    2.48
   0   6  -2   15.70    2.64
   0   6   3    5.35    2.85
   0   6   3    3.80    1.97
   0   6   3    4.95    1.47
   0   6  -3    1.87    2.44
   0   6  -3    4.30    1.47
   0   6  -3    5.05    2.49
   0   6   4    5.11    2.91
   0   6   4    3.56    1.95
   0   6   4    3.69    2.14
   0   6  -4    3.72    2.44
   0   6  -4    4.38    1.58
   0   6  -4    5.01    2.53
   0   6   5    7.57    3.18
   0   6   5    8.39    2.10
   0   6   5    6.78    2.25
   0   6  -5    5.62    1.70
   0   6  -5   12.10    2.63
   0   6  -5   13.01    2.76
   0   6   6    9.30    2.12
   0   6   6    4.99    2.02
   0   6   6   10.45    1.53
   0   6  -6    5.90    2.55
   0   6  -6   13.46    2.70
   0   6  -6   16.27    2.96
   0   6   7   -0.09    1.83
   0   6   7    0.64    1.97
   0   6  -7    3.26    2.20
   0   6  -7    2.07    1.69
   0   6  -7    1.87    1.79
   0   6   8    0.36    1.81
   0   6   8    2.27    1.30
   0   6  -8    3.17    1.50
   0   6  -8    5.61    2.69
   0   6  -8    1.41    2.83
   0   6   9    5.97    1.93
   0   6  -9    6.42    2.41
   0   6  -9    6.20    2.01
   0   6  -9    6.60    2.15
   0   6  10    1.69    1.83
   0   6 -10   -0.05    2.22
   0   6 -10    2.07    2.87
   0   6 -10   -0.37    2.98
   0   6  11    0.10    1.75
   0   6 -11    0.09    2.16
   1   0 -27   23.36    3.78
   1   0 -27   23.04    4.67
  -1   0  27   21.56    4.69
   1   0 -26   14.04    4.05
  -1   0  26   10.74    2.68
   1   0 -25    2.29    2.24
  -1   0  25    5.56    2.25
   1   0 -24    1.92    1.99
  -1   0  24   -0.04    3.08
   1   0 -23    0.24    2.83
  -1   0  23   -0.26    1.83
   1   0 -22    7.07    2.95
  -1   0  22    4.18    1.88
   1   0 -21    0.77    1.64
  -1   0  21   -0.39    2.52
   1   0 -20    3.86    1.68
  -1   0  20    3.52    1.61
   1   0 -19   36.53    2.29
  -1   0  19   42.74    2.28
   1   0 -18   29.66    3.05
  -1   0  18   25.65    2.84
   1   0 -17    1.06    1.96
  -1   0  17    0.68    1.33
   1   0 -16  181.67    5.03
  -1   0  16  190.19    5.11
   1   0 -15    3.49    1.16
  -1   0  15    0.55    1.73
   1   0 -14   11.57    1.26
  -1   0  14   10.14    1.21
   1   0 -13   14.06    1.20
  -1   0  13    9.13    1.71
   1   0 -12    6.57    1.54
  -1   0  12    7.86    1.52
   1   0 -11   18.06    1.64
  -1   0  11   17.69    1.12
   1   0 -10  346.01    8.85
  -1   0  10  323.12    8.23
   1   0  -9  170.37    4.04
  -1   0   9  162.84    3.30
   1   0  -8   75.67    2.20
  -1   0   8   77.15    2.19
   1   0  -7  438.04    8.83
  -1   0   7  430.45    9.46
   1   0  -6   25.48    0.85
  -1   0   6   22.17    0.83
   1   0  -5  463.49    9.64
  -1   0   5  455.25    8.94
   1   0  -4   68.77    1.61
  -1   0   4   68.66    1.25
   1   0  -3  371.06    6.33
  -1   0   3  360.12    5.75
   1   0  -2  367.44    5.38
  -1   0   2  327.03    5.07
   1   0   0    1.31    0.15
  -1   0   0   -0.02    0.11
   1   0   2    2.33    0.50
  -1   0  -2    2.71    0.39
   1   0   3    6.53    0.72
   1   0   3    7.37    0.37
  -1   0  -3    6.33    0.45
  -1   0  -3    6.16    0.59
   1   0   4   39.53    0.87
  -1   0  -4   41.28    1.41
  -1   0  -4   41.56    1.23
   1   0   5   31.06    0.84
  -1   0  -5   27.11    1.33
  -1   0  -5   30.67    0.83
   1   0   6    4.01    0.73
  -1   0  -6    3.03    0.58
  -1   0  -6    3.60    0.79
   1   0   7  227.23    4.02
  -1   0  -7  227.05    4.07
   1   0   8   21.29    0.83
  -1   0  -8   19.08    0.86
   1   0   9   66.83    1.57
  -1   0  -9   65.18    2.09
   1   0  10    1.80    0.69
   1   0  11    1.42    0.76
  -1   0 -11    2.31    1.24
   1   0  12   25.31    1.21
  -1   0 -12   23.37    1.24
   1   0  13   17.44    1.17
  -1   0 -13   19.21    1.75
   1   0  14    0.07    0.94
  -1   0 -14    5.03    1.70
   1   0  15   11.09    1.83
  -1   0 -15   11.28    1.31
   1   0  16    4.84    1.91
  -1   0 -16   10.27    1.53
  -1   0 -16   15.30    2.14
   1   0  17   92.25    4.04
  -1   0 -17   88.41    3.39
  -1   0 -17   87.86    3.15
   1   0  18  175.12    5.26
  -1   0 -18  170.43    5.82
  -1   0 -18  178.85    5.48
   1   0  19    1.03    1.43
  -1   0 -19    4.11    2.68
  -1   0 -19    7.45    2.41
   1   0  20   17.77    1.93
  -1   0 -20   16.67    3.60
  -1   0 -20   15.60    2.06
   1   0  21   -1.69    2.43
  -1   0 -21   -2.29    2.10
  -1   0 -21    1.09    1.68
   1   0  22    0.19    2.57
  -1   0 -22    1.30    2.16
  -1   0 -22    1.36    2.77
   1   0  23    0.37    1.80
  -1   0 -23   -3.11    3.44
  -1   0 -23    0.61    1.90
   1   0  24    0.69    2.07
  -1   0 -24    8.18    3.90
  -1   0 -24    1.83    2.13
   1   0  25    6.82    3.26
  -1   0 -25   -0.24    3.97
  -1   0 -25   -4.97    3.24
   1   0  26    3.79    3.34
  -1   0 -26   -0.12    2.66
  -1   0 -26   -1.27    2.14
   1   1 -26   -1.33    3.67
  -1   1  26   -2.58    2.26
   1  -1 -26    1.63    3.05
   1  -1 -26    0.43    3.24
  -1  -1  26   -0.60    3.72
   1   1 -25    3.99    3.99
  -1   1  25    4.39    3.31
   1  -1 -25    2.75    3.09
   1  -1 -25    4.90    3.16
  -1  -1  25    7.30    3.68
   1   1 -24    6.95    2.40
  -1   1  24    6.17    2.10
   1  -1 -24    4.45    4.31
   1  -1 -24    1.54    1.95
  -1  -1  24    2.91    2.27
   1   1 -23    4.59    2.33
  -1   1  23    6.36    3.05
   1  -1 -23    1.27    3.93
   1  -1 -23    7.00    1.87
  -1  -1  23    8.26    2.17
   1   1 -22   10.08    3.43
  -1   1  22   11.25    2.98
   1  -1 -22    5.18    2.39
   1  -1 -22    7.93    1.86
  -1  -1  22    8.10    2.15
   1   1 -21   20.17    2.37
  -1   1  21   23.59    2.21
   1  -1 -21   24.66    2.67
   1  -1 -21   18.92    3.00
  -1  -1  21   24.22    3.54
   1   1 -20   59.39    3.26
  -1   1  20   55.41    4.01
   1  -1 -20   54.43    3.38
   1  -1 -20   55.73    3.70
  -1  -1  20   55.79    4.30
  -1   1  19    7.06    1.62
   1   1 -19    7.54    2.82
   1  -1 -19    6.17    2.39
  -1  -1  19    7.91    1.70
  -1   1  18   78.34    4.26
   1   1 -18   89.17    4.62
   1  -1 -18   83.95    4.11
  -1  -1  18   81.24    3.32
  -1   1  17   40.27    2.22
   1   1 -17   43.67    2.48
   1  -1 -17   49.98    2.94
  -1  -1  17   49.41    3.30
  -1   1  16   20.94    2.26
   1   1 -16   17.14    1.75
   1  -1 -16   19.43    2.22
  -1  -1  16   14.52    2.29
  -1   1  15   46.41    1.94
   1   1 -15   52.28    2.98
   1  -1 -15   44.81    2.65
  -1  -1  15   49.24    2.94
  -1   1  14   19.92    2.03
   1   1 -14   20.01    1.60
   1  -1 -14   15.58    1.79
  -1  -1  14   16.86    1.41
  -1   1  13   21.09    1.82
   1   1 -13   18.54    1.41
   1  -1 -13   21.73    1.72
  -1  -1  13   19.36    1.34
  -1   1  12   14.81    1.10
   1   1 -12   19.34    1.78
   1  -1 -12   16.73    1.49
  -1  -1  12   18.70    1.23
  -1   1  11   40.18    2.01
   1   1 -11   38.12    1.54
   1  -1 -11   36.90    1.30
  -1  -1  11   37.09    2.07
  -1   1  10  491.96   12.54
   1   1 -10  492.74   11.68
   1  -1 -10  480.67   11.92
  -1  -1  10  482.06   12.41
  -1   1   9  190.38    4.82
   1   1  -9  200.64    5.07
   1  -1  -9  190.34    3.79
  -1  -1   9  202.47    4.84
  -1   1   8   58.70    1.87
   1   1  -8   57.74    1.53
   1  -1  -8   56.94    1.77
  -1  -1   8   58.32    1.96
  -1   1   7  106.09    2.45
   1   1  -7  104.41    2.58
   1  -1  -7  101.99    1.93
  -1  -1   7  106.86    2.57
  -1   1   6   52.65    1.15
   1   1  -6   54.58    1.22
   1  -1  -6   50.36    1.09
  -1  -1   6   52.02    1.56
  -1   1   5  135.87    2.23
   1   1  -5  136.83    2.35
   1  -1  -5  138.03    2.70
  -1  -1   5  137.49    2.29
  -1   1   4   26.43    0.66
   1   1  -4   26.38    0.71
   1  -1  -4   27.09    0.74
  -1  -1   4   24.32    0.95
  -1   1   3   14.11    0.56
   1   1  -3   14.32    0.73
   1  -1  -3   15.44    0.59
  -1  -1   3   14.14    0.49
  -1   1   2  245.37    3.88
   1   1  -2  249.60    3.81
   1  -1  -2  243.11    4.40
   1   1  -1  541.97    9.38
  -1   1   1  533.15   10.22
   1  -1  -1  542.95    9.52
   1  -1  -1  541.72   11.05
  -1   1   0  574.17   11.63
   1   1   0  602.25   13.55
   1   1   0  619.36   10.55
  -1   1   0  602.30   10.12
   1  -1   0  593.90    9.87
   1   1   1 4818.73  294.11
   1   1   1 4702.32  252.68
  -1  -1  -1 4790.58  290.84
   1   1   2 1398.39   43.69
   1   1   2 1460.39   37.01
  -1   1  -2 1342.42   41.33
  -1  -1  -2 1474.00   37.48
  -1  -1  -2 1414.18   45.59
   1   1   3  215.08    4.61
   1   1   3  210.28    2.76
  -1   1  -3  212.30    3.66
  -1  -1  -3  203.76    2.70
  -1  -1  -3  227.75    4.78
   1   1   4  456.09   10.21
   1   1   4  437.28    7.41
  -1   1  -4  437.94    8.66
   1  -1   4  440.18    8.86
  -1  -1  -4  434.28    7.22
  -1  -1  -4  428.47    9.06
   1   1   5    1.25    0.69
  -1   1  -5    1.15    0.90
   1  -1   5    0.52    0.60
  -1  -1  -5    0.87    0.47
  -1  -1  -5    0.13    1.05
   1   1   6   34.46    1.26
   1   1   6   35.57    0.93
  -1   1  -6   33.79    1.08
   1  -1   6   33.19    1.07
  -1  -1  -6   33.27    0.92
  -1  -1  -6   34.83    1.73
   1   1   7   39.42    1.14
  -1   1  -7   36.71    1.16
   1  -1   7   36.97    1.63
  -1  -1  -7   38.21    1.13
  -1  -1  -7   37.71    1.33
   1   1   8   11.96    0.89
  -1   1  -8   11.20    0.90
   1  -1   8   10.37    0.86
  -1  -1  -8    9.48    0.90
  -1  -1  -8   11.93    1.54
   1   1   9  102.14    2.75
  -1   1  -9   97.10    3.01
   1  -1   9   95.55    2.91
  -1  -1  -9  100.31    2.71
  -1  -1  -9   97.48    2.56
   1   1  10  152.30    3.50
  -1   1 -10  150.94    4.03
   1  -1  10  154.76    3.47
  -1  -1 -10  154.75    3.61
  -1  -1 -10  157.67    4.75
   1   1  11   24.32    1.40
  -1   1 -11   23.48    1.25
   1  -1  11   21.39    1.24
  -1  -1 -11   21.88    1.41
  -1  -1 -11   25.78    2.20
   1   1  12  197.07    4.27
  -1   1 -12  201.82    4.81
   1  -1  12  197.89    4.71
  -1  -1 -12  202.11    5.02
  -1  -1 -12  198.24    5.29
   1   1  13   38.52    1.97
  -1   1 -13   31.48    2.39
   1  -1  13   37.45    2.41
  -1  -1 -13   36.78    1.96
  -1  -1 -13   39.24    1.99
   1   1  14   10.33    1.51
  -1   1 -14   10.36    1.34
   1  -1  14   10.92    1.92
  -1  -1 -14   10.46    1.51
  -1  -1 -14    8.76    1.52
   1   1  15  146.21    3.78
  -1   1 -15  152.93    5.60
   1  -1  15  153.02    5.38
  -1  -1 -15  146.51    4.56
  -1  -1 -15  149.52    4.84
   1   1  16   47.01    2.68
  -1   1 -16   49.64    2.37
   1  -1  16   51.03    3.32
  -1  -1 -16   52.50    2.00
  -1  -1 -16   49.17    2.80
   1   1  17    9.49    1.89
  -1   1 -17   15.31    2.76
   1  -1  17    3.94    2.29
  -1  -1 -17    6.34    1.33
  -1  -1 -17    2.43    1.82
   1   1  18   61.06    2.48
  -1   1 -18   63.71    3.00
   1  -1  18   63.07    2.89
  -1  -1 -18   66.30    3.41
  -1  -1 -18   61.65    3.42
   1   1  19   19.45    2.51
  -1   1 -19   17.10    3.15
   1  -1  19   18.84    2.07
  -1  -1 -19   16.37    2.54
  -1  -1 -19   19.01    3.65
   1   1  20    1.16    2.14
  -1   1 -20   -0.67    1.78
   1  -1  20    0.04    1.68
  -1  -1 -20    1.33    2.12
  -1  -1 -20    2.38    3.17
   1   1  21    7.46    1.68
  -1   1 -21    9.90    2.07
   1  -1  21    7.19    2.03
  -1  -1 -21    6.58    1.59
  -1  -1 -21    6.75    3.74
   1   1  22   16.53    2.05
  -1   1 -22   21.54    3.82
   1  -1  22   19.62    3.61
  -1  -1 -22   17.97    2.02
  -1  -1 -22   12.43    4.37
   1   1  23    5.34    2.79
  -1   1 -23    2.66    2.26
  -1   1 -23    1.96    2.18
  -1  -1 -23    3.07    2.57
  -1  -1 -23   -0.31    2.63
   1  -1  23    6.60    3.23
   1   1  24    2.55    1.94
  -1   1 -24    6.03    3.64
  -1   1 -24    2.41    2.38
  -1  -1 -24    5.24    2.87
  -1  -1 -24    0.88    2.89
   1  -1  24    4.82    3.45
   1   1  25   11.96    2.27
  -1   1 -25   11.62    2.77
  -1   1 -25    4.95    4.00
  -1  -1 -25    3.29    3.20
  -1  -1 -25   10.26    2.29
   1  -1  25    7.91    2.61
   1   1  26    0.45    3.34
  -1   1 -26    2.05    2.55
  -1   1 -26    2.18    2.76
  -1  -1 -26   -3.66    4.55
  -1  -1 -26    2.64    2.11
   1  -1  26    3.89    2.48
   1   2 -25    4.35    2.72
  -1   2  25    0.15    3.39
   1  -2 -25    0.42    3.14
   1  -2 -25    5.01    2.98
  -1  -2  25    5.00    2.71
   1   2 -24   17.93    2.96
  -1   2  24   15.34    2.47
   1  -2 -24   13.34    5.15
   1  -2 -24   19.22    3.27
  -1  -2  24   17.35    2.93
   1   2 -23   -3.05    3.55
  -1   2  23    1.33    2.88
   1  -2 -23   -3.64    4.03
   1  -2 -23    2.64    2.54
  -1  -2  23    1.46    2.19
   1   2 -22    1.75    2.37
  -1   2  22    4.18    1.84
   1  -2 -22    2.16    4.01
   1  -2 -22    4.71    2.46
  -1  -2  22    5.96    3.30
   1   2 -21    5.78    2.13
  -1   2  21    6.71    2.70
   1  -2 -21    1.49    2.47
   1  -2 -21    5.05    2.46
  -1  -2  21    7.47    3.17
   1   2 -20   18.27    3.57
  -1   2  20   13.25    1.91
   1  -2 -20   14.53    2.58
   1  -2 -20   12.20    2.51
  -1  -2  20   11.28    3.33
   1   2 -19   13.13    2.16
  -1   2  19   11.30    2.60
   1  -2 -19    8.47    2.27
   1  -2 -19    9.12    2.19
  -1  -2  19    5.95    2.99
   1   2 -18   25.89    3.20
  -1   2  18   20.29    2.70
   1  -2 -18   23.64    2.49
   1  -2 -18   24.06    2.41
  -1  -2  18   18.24    2.08
   1   2 -17  122.03    5.81
  -1   2  17  118.72    3.89
   1  -2 -17  113.66    4.63
   1  -2 -17  116.60    4.40
  -1  -2  17  121.05    4.25
   1   2 -16   31.42    2.35
  -1   2  16   35.94    2.99
   1  -2 -16   26.34    3.37
   1  -2 -16   21.84    1.50
  -1  -2  16   22.15    1.92
   1   2 -15   46.52    3.39
  -1   2  15   42.63    2.01
   1  -2 -15   47.13    3.57
   1  -2 -15   43.09    1.77
  -1  -2  15   48.65    2.26
   1   2 -14   93.65    3.08
  -1   2  14   92.38    2.82
   1  -2 -14   88.76    4.52
   1  -2 -14   88.28    3.24
  -1  -2  14   89.99    3.03
   1   2 -13   43.36    2.75
  -1   2  13   40.67    2.39
   1  -2 -13   46.73    2.18
   1  -2 -13   41.63    2.22
  -1  -2  13   39.27    1.92
   1   2 -12    5.46    1.83
  -1   2  12    2.91    1.54
   1  -2 -12    3.44    1.31
   1  -2 -12    4.48    0.87
  -1  -2  12    4.43    1.13
   1   2 -11   42.05    1.76
  -1   2  11   39.48    2.04
   1  -2 -11   42.37    1.85
   1  -2 -11   41.12    1.92
  -1  -2  11   44.36    2.29
   1   2 -10   45.23    2.29
  -1   2  10   49.49    1.97
   1  -2 -10   46.60    1.81
   1  -2 -10   46.90    1.45
  -1  -2  10   50.69    2.30
   1   2  -9   25.55    1.25
  -1   2   9   25.85    1.48
   1  -2  -9   24.37    1.98
   1  -2  -9   24.06    0.99
  -1  -2   9   28.07    1.75
   1   2  -8  207.17    4.46
  -1   2   8  204.79    4.18
   1  -2  -8  215.65    4.80
   1  -2  -8  208.33    4.68
  -1  -2   8  208.70    4.47
   1   2  -7   54.81    1.96
   1  -2  -7   46.60    1.73
   1  -2  -7   50.73    2.12
  -1  -2   7   50.65    1.94
   1   2  -6  197.83    3.80
  -1   2   6  183.85    3.86
   1  -2  -6  187.24    3.90
   1  -2  -6  185.76    3.58
  -1  -2   6  186.72    3.75
   1   2  -5   25.26    0.89
  -1   2   5   26.79    1.15
   1  -2  -5   27.38    1.00
   1  -2  -5   26.90    0.89
  -1  -2   5   26.53    0.93
   1   2  -4    2.31    0.52
  -1   2   4    1.01    0.49
   1  -2  -4    1.02    0.56
   1  -2  -4   -0.83    0.85
  -1  -2   4    1.72    0.55
  -1   2   3  206.91    3.76
  -1   2   3  217.83    4.22
   1   2  -3  211.20    3.59
   1  -2  -3  212.32    4.37
   1  -2  -3  217.58    4.13
  -1  -2   3  217.59    4.19
  -1   2   2   91.74    1.89
   1   2  -2   92.33    1.76
  -1   2   2   90.63    1.67
   1  -2  -2   91.65    1.77
  -1   2   1    8.81    0.66
  -1   2   1    9.20    0.57
   1   2   0  106.04    2.72
   1   2   0  114.85    1.87
   1   2   0  108.23    1.83
  -1   2   0  110.01    1.85
  -1   2   0  108.76    2.41
   1   2   1  259.00    5.94
   1   2   1  268.50    4.28
  -1   2  -1  260.13    4.32
  -1   2  -1  265.07    5.54
   1   2   2   16.19    0.94
   1   2   2   19.22    0.55
  -1   2  -2   17.79    0.89
  -1   2  -2   19.24    0.64
  -1  -2  -2   19.55    0.94
   1   2   3    5.20    1.28
   1   2   3    5.06    0.43
  -1   2  -3    6.23    1.11
  -1  -2  -3    5.67    0.48
  -1  -2  -3    3.68    1.21
   1   2   4   46.86    1.59
   1   2   4   48.89    0.91
  -1   2  -4   50.09    1.93
  -1  -2  -4   49.72    0.98
  -1  -2  -4   50.75    1.55
   1   2   5   17.03    1.14
   1   2   5   18.89    0.67
  -1  -2  -5   18.30    1.16
  -1  -2  -5   19.15    0.72
   1   2   6   20.73    1.85
   1   2   6   22.86    0.81
  -1   2  -6   24.94    1.19
  -1  -2  -6   25.86    0.81
  -1  -2  -6   24.27    1.24
   1   2   7  153.43    4.54
   1   2   7  147.36    2.76
  -1   2  -7  145.32    3.36
   1  -2   7  144.63    4.10
  -1  -2  -7  138.84    2.27
  -1  -2  -7  145.62    4.39
   1   2   8   53.57    2.73
   1   2   8   52.81    1.47
  -1   2  -8   54.31    1.80
   1  -2   8   55.00    1.80
  -1  -2  -8   53.18    1.39
  -1  -2  -8   52.80    2.68
   1   2   9   13.09    1.27
   1   2   9   13.20    0.96
  -1   2  -9   12.58    1.15
   1  -2   9   11.90    1.70
  -1  -2  -9   13.75    0.94
  -1  -2  -9   13.80    1.35
   1   2  10   50.46    1.68
  -1   2 -10   52.50    2.51
   1  -2  10   50.49    1.87
  -1  -2 -10   49.12    1.18
  -1  -2 -10   57.56    2.90
   1   2  11    2.37    1.04
  -1   2 -11    1.02    1.66
   1  -2  11    4.31    1.70
  -1  -2 -11    3.68    0.96
  -1  -2 -11    0.69    1.97
   1   2  12   22.78    1.49
  -1   2 -12   28.04    1.66
   1  -2  12   27.05    2.42
  -1  -2 -12   27.49    1.04
  -1  -2 -12   29.85    1.97
   1   2  13    7.08    1.43
  -1   2 -13    8.20    2.11
   1  -2  13    6.20    1.41
  -1  -2 -13   10.70    1.29
  -1  -2 -13    7.97    1.66
   1   2  14   39.40    2.06
  -1   2 -14   32.40    1.99
   1  -2  14   35.71    2.08
  -1  -2 -14   31.01    1.79
  -1  -2 -14   39.74    3.40
   1   2  15   31.80    1.57
  -1   2 -15   36.05    2.31
   1  -2  15   36.77    2.25
  -1  -2 -15   34.86    1.45
  -1  -2 -15   31.70    3.53
   1   2  16   30.49    2.23
  -1   2 -16   26.66    3.22
   1  -2  16   32.06    2.19
  -1  -2 -16   27.77    1.47
  -1  -2 -16   31.72    3.74
   1   2  17   23.72    1.55
  -1   2 -17   26.57    2.20
   1  -2  17   21.02    2.15
  -1  -2 -17   20.05    1.41
  -1  -2 -17   22.06    3.86
   1   2  18   -0.04    1.91
  -1   2 -18    1.17    2.90
   1  -2  18    4.62    1.85
  -1  -2 -18    3.20    1.16
  -1  -2 -18    2.58    3.32
   1   2  19   18.21    2.53
  -1   2 -19   25.85    2.43
   1  -2  19   22.44    2.37
  -1  -2 -19   19.67    1.64
  -1  -2 -19   22.54    4.21
   1   2  20    1.29    1.41
  -1   2 -20   -0.33    3.01
   1  -2  20    3.50    2.01
  -1  -2 -20    3.59    1.31
  -1  -2 -20    2.51    3.56
   1   2  21    7.69    2.50
  -1   2 -21   13.68    2.43
   1  -2  21    6.85    2.27
  -1  -2 -21    6.51    1.57
  -1  -2 -21    8.89    3.97
   1   2  22   15.23    2.01
  -1   2 -22   20.39    2.74
   1  -2  22   15.77    2.70
  -1  -2 -22   17.45    1.88
  -1  -2 -22   20.71    4.86
   1   2  23    1.51    2.71
  -1   2 -23    0.84    3.72
   1  -2  23    1.02    2.32
  -1  -2 -23    5.81    2.44
  -1  -2 -23    4.10    4.21
   1   2  24    5.76    1.96
  -1   2 -24    4.98    2.87
   1  -2  24    6.12    2.67
  -1  -2 -24    6.10    2.86
  -1  -2 -24    8.88    4.62
   1   2  25    1.84    1.97
  -1   2 -25    0.53    4.02
   1  -2  25    2.80    3.94
  -1  -2 -25   -1.30    2.74
  -1  -2 -25    1.95    3.13
   1   3 -24    4.76    2.80
  -1   3  24    2.27    2.07
   1  -3 -24   -0.47    4.63
   1  -3 -24    1.69    2.85
  -1  -3  24   -0.86    2.64
   1   3 -23    3.72    4.15
  -1   3  23    5.09    3.03
   1  -3 -23    3.61    4.52
   1  -3 -23    2.35    2.81
  -1  -3  23    3.89    2.55
   1   3 -22   -1.09    2.35
  -1   3  22    0.95    1.85
   1  -3 -22    2.19    3.97
   1  -3 -22   -0.39    2.48
  -1  -3  22    0.52    2.36
   1   3 -21    6.15    3.65
  -1   3  21    4.74    2.73
   1  -3 -21    1.58    3.99
   1  -3 -21    6.29    2.54
  -1  -3  21    6.15    3.59
   1   3 -20   17.89    3.85
  -1   3  20   14.27    2.98
   1  -3 -20   12.67    4.22
   1  -3 -20   10.27    2.66
  -1  -3  20   16.23    3.62
   1   3 -19    9.47    2.32
  -1   3  19    9.49    1.81
   1  -3 -19   11.18    3.82
   1  -3 -19   11.38    1.64
  -1  -3  19   12.57    3.38
   1   3 -18   45.64    4.13
  -1   3  18   37.39    3.47
   1  -3 -18   41.68    4.68
   1  -3 -18   41.42    2.18
  -1  -3  18   42.03    4.14
   1   3 -17   18.73    2.39
  -1   3  17   21.85    2.83
   1  -3 -17   30.06    3.70
   1  -3 -17   22.41    2.49
  -1  -3  17   23.83    3.35
   1   3 -16   23.10    2.27
  -1   3  16   27.03    1.91
   1  -3 -16   34.82    3.84
   1  -3 -16   26.05    2.48
  -1  -3  16   32.41    3.28
   1   3 -15   14.73    2.75
  -1   3  15    4.84    2.17
   1  -3 -15    8.78    2.81
   1  -3 -15    8.44    1.25
  -1  -3  15    8.71    1.77
   1   3 -14  155.95    5.05
  -1   3  14  156.87    5.34
   1  -3 -14  154.38    6.83
   1  -3 -14  155.67    5.01
  -1  -3  14  155.78    4.97
   1   3 -13   41.82    3.16
  -1   3  13   30.76    2.52
   1  -3 -13   32.41    2.20
   1  -3 -13   31.41    2.26
  -1  -3  13   29.06    1.93
   1   3 -12   21.93    1.70
  -1   3  12   20.83    1.98
   1  -3 -12   22.27    1.91
   1  -3 -12   22.27    1.90
  -1  -3  12   24.98    2.45
   1   3 -11    7.65    1.96
  -1   3  11    6.63    1.56
   1  -3 -11   10.12    2.11
   1  -3 -11    7.63    0.96
  -1  -3  11    4.04    1.91
   1   3 -10   10.84    1.29
  -1   3  10    9.44    1.53
   1  -3 -10    9.19    1.43
   1  -3 -10    7.11    1.45
  -1  -3  10   12.97    1.28
   1   3  -9   11.05    1.77
  -1   3   9   10.60    1.35
   1  -3  -9   12.53    1.92
   1  -3  -9   13.14    1.42
  -1  -3   9   11.71    1.72
   1   3  -8   13.95    1.12
  -1   3   8   15.46    1.38
   1  -3  -8   12.70    1.25
   1  -3  -8   14.86    0.96
  -1  -3   8   13.38    1.16
   1   3  -7    1.90    0.87
  -1   3   7    2.74    0.69
   1  -3  -7    3.99    1.47
   1  -3  -7    2.51    0.75
  -1  -3   7    3.37    1.33
   1   3  -6   72.55    2.51
  -1   3   6   75.10    2.24
   1  -3  -6   74.92    2.72
   1  -3  -6   71.93    1.82
  -1  -3   6   69.59    1.96
  -1   3   5   40.60    1.67
  -1   3   5   45.58    1.39
   1   3  -5   43.49    1.77
   1  -3  -5   42.68    1.81
   1  -3  -5   44.07    1.99
  -1   3   4   82.09    1.88
  -1   3   4   82.72    2.02
   1   3  -4   81.42    1.95
   1  -3  -4   85.48    2.49
   1  -3  -4   79.70    2.47
  -1   3   3  144.76    3.43
   1   3  -3  145.67    3.94
   1   3  -3  142.44    2.91
  -1   3   3  141.07    2.98
   1  -3  -3  141.48    3.04
   1   3  -2    3.51    1.16
  -1   3   2    1.30    0.94
   1   3  -2    1.41    0.57
  -1   3   2    1.30    0.64
   1  -3  -2    1.19    0.89
   1   3  -1   69.70    1.89
   1   3  -1   71.79    1.84
   1   3  -1   73.55    1.83
  -1   3   1   69.93    1.95
  -1   3   1   75.16    2.16
   1   3   0   31.19    1.26
   1   3   0   32.12    1.14
   1   3   0   31.00    1.21
  -1   3   0   29.53    1.25
  -1   3   0   32.77    1.14
   1   3   1   71.45    2.58
   1   3   1   75.05    1.66
  -1   3  -1   74.29    1.82
   1   3   2   11.36    1.61
   1   3   2   14.20    0.79
  -1   3  -2   14.62    0.96
  -1   3  -2   12.85    1.37
  -1   3  -2   11.53    1.41
   1   3   3   48.84    2.50
   1   3   3   56.65    1.34
  -1   3  -3   57.62    1.53
  -1   3  -3   53.29    2.20
  -1  -3  -3   53.89    2.51
   1   3   4    5.28    1.08
   1   3   4    6.05    0.69
  -1   3  -4    6.29    1.37
  -1   3  -4    6.75    0.86
  -1  -3  -4    5.19    1.56
   1   3   5   37.79    1.79
   1   3   5   41.25    1.13
  -1   3  -5   39.60    2.08
  -1  -3  -5   38.68    2.44
   1   3   6    8.87    1.27
   1   3   6    9.80    0.77
  -1   3  -6    6.10    1.63
  -1  -3  -6    9.57    0.87
  -1  -3  -6    8.55    1.21
   1   3   7   25.40    2.39
   1   3   7   27.50    1.11
  -1   3  -7   26.84    2.10
  -1  -3  -7   26.69    1.11
  -1  -3  -7   24.78    1.60
   1   3   8   64.56    3.47
   1   3   8   60.20    1.71
  -1   3  -8   54.83    2.95
  -1  -3  -8   63.23    1.70
  -1  -3  -8   60.96    3.22
   1   3   9   19.47    2.51
   1   3   9   17.68    1.22
  -1   3  -9   16.46    1.52
  -1  -3  -9   19.09    1.13
  -1  -3  -9   16.92    1.68
   1   3  10   11.51    1.54
   1   3  10   10.40    0.81
  -1   3 -10    6.40    2.11
  -1  -3 -10   11.40    1.11
  -1  -3 -10    9.63    2.45
   1   3  11    8.71    0.87
  -1   3 -11    7.42    2.17
   1  -3  11    9.99    1.49
  -1  -3 -11    8.39    1.12
  -1  -3 -11   11.19    1.72
   1   3  12   -0.89    0.87
  -1   3 -12    1.53    1.33
   1  -3  12    2.12    1.41
  -1  -3 -12    2.39    1.10
  -1  -3 -12    1.91    2.46
   1   3  13    0.15    1.33
  -1   3 -13    4.13    2.21
   1  -3  13   -1.92    2.23
  -1  -3 -13    0.74    0.77
  -1  -3 -13   -1.78    2.54
   1   3  14   15.58    1.72
  -1   3 -14   13.74    2.74
   1  -3  14   12.28    2.86
  -1  -3 -14   14.62    1.54
  -1  -3 -14   14.06    2.07
   1   3  15   32.22    2.21
  -1   3 -15   36.76    2.51
   1  -3  15   30.85    2.51
  -1  -3 -15   30.98    1.47
  -1  -3 -15   35.04    2.79
   1   3  16   21.01    1.54
  -1   3 -16   18.99    3.45
   1  -3  16   22.89    2.29
  -1  -3 -16   21.16    1.97
  -1  -3 -16   26.53    3.82
   1   3  17   10.17    1.97
  -1   3 -17    5.90    2.10
   1  -3  17    5.63    2.21
  -1  -3 -17    8.60    1.82
  -1  -3 -17   17.97    3.64
   1   3  18   16.88    1.62
  -1   3 -18   15.86    3.82
   1  -3  18   20.34    2.42
  -1  -3 -18   18.58    1.52
  -1  -3 -18   20.15    4.26
   1   3  19   41.84    3.24
  -1   3 -19   47.29    3.54
   1  -3  19   47.10    3.34
  -1  -3 -19   41.01    2.11
  -1  -3 -19   48.87    5.35
   1   3  20   13.45    1.76
  -1   3 -20   14.92    3.97
   1  -3  20   16.89    3.97
  -1  -3 -20   12.97    1.66
  -1  -3 -20    7.35    4.49
   1   3  21    4.73    2.35
  -1   3 -21   -1.80    2.43
   1  -3  21    6.16    3.64
  -1  -3 -21    1.23    2.26
  -1  -3 -21    3.82    4.16
   1   3  22    3.20    1.59
  -1   3 -22    6.53    3.86
   1  -3  22   -0.57    2.59
  -1  -3 -22   -1.08    2.40
  -1  -3 -22   -1.18    4.40
   1   3  23    3.92    2.68
  -1   3 -23   -2.03    3.92
   1  -3  23    3.39    2.78
  -1  -3 -23    2.04    2.54
  -1  -3 -23    4.05    4.66
   1   4 -21    0.98    2.49
  -1   4  21    0.88    2.92
   1  -4 -21   -0.03    4.21
   1  -4 -21    1.04    1.70
  -1  -4  21    3.65    2.49
   1   4 -20    4.19    2.42
  -1   4  20    0.63    1.82
   1  -4 -20    0.11    3.85
   1  -4 -20    2.32    1.71
  -1  -4  20    1.03    2.33
   1   4 -19    9.20    3.75
  -1   4  19   12.77    2.98
   1  -4 -19    8.12    2.76
   1  -4 -19   10.98    2.74
  -1  -4  19   13.82    2.60
   1   4 -18    1.16    2.07
  -1   4  18    3.39    2.44
   1  -4 -18   -1.14    2.29
   1  -4 -18   -0.07    2.19
  -1  -4  18    0.98    2.10
   1   4 -17   -0.58    2.96
  -1   4  17    3.15    1.57
   1  -4 -17    1.04    2.23
   1  -4 -17    1.48    1.41
  -1  -4  17    0.06    1.98
   1   4 -16    5.80    2.04
  -1   4  16    2.16    1.51
   1  -4 -16    6.29    2.21
   1  -4 -16    2.87    1.35
  -1  -4  16    0.39    1.89
   1   4 -15   10.12    3.11
  -1   4  15   10.66    2.36
   1  -4 -15    8.32    3.35
   1  -4 -15   10.45    2.17
  -1  -4  15    9.23    3.03
   1   4 -14   15.81    3.02
  -1   4  14   10.66    2.37
   1  -4 -14   15.05    3.35
   1  -4 -14   16.98    1.51
  -1  -4  14   16.41    3.10
   1   4 -13   33.80    2.37
  -1   4  13   31.76    2.60
   1  -4 -13   31.79    2.58
   1  -4 -13   30.84    2.57
  -1  -4  13   28.46    2.35
   1   4 -12    3.60    2.46
  -1   4  12    7.81    1.93
   1  -4 -12   10.93    2.74
   1  -4 -12    8.53    1.24
  -1  -4  12    7.00    1.71
   1   4 -11    9.02    1.56
  -1   4  11    8.11    1.87
   1  -4 -11    5.05    2.61
   1  -4 -11    8.55    1.80
   1   4 -10    7.72    2.08
  -1   4  10    7.70    1.69
   1  -4 -10    6.28    1.56
   1  -4 -10    5.82    1.74
   1   4  -9   -0.19    1.16
  -1   4   9   -0.08    1.39
   1  -4  -9   -0.70    1.93
   1  -4  -9    0.31    1.02
   1   4  -8   18.66    2.15
  -1   4   8   18.41    1.78
   1  -4  -8   17.31    2.37
   1  -4  -8   17.71    1.31
   1   4  -7    9.09    1.86
  -1   4   7    9.11    1.59
   1  -4  -7    9.79    1.29
   1  -4  -7   11.29    1.73
   1   4  -6   50.54    1.98
   1   4  -6   56.70    2.12
  -1   4   6   57.78    2.40
   1  -4  -6   51.90    2.07
   1   4  -5    4.75    1.12
  -1   4   5    2.35    1.56
   1   4  -5    5.03    1.52
  -1   4   5    5.93    0.91
   1  -4  -5    4.67    1.08
   1   4  -4    8.04    1.83
  -1   4   4    6.65    1.70
   1   4  -4    8.41    1.52
  -1   4   4    6.41    0.96
   1  -4  -4    8.62    1.12
   1   4  -3   88.75    3.42
   1   4  -3   85.33    2.84
   1   4  -3   86.19    2.27
  -1   4   3   83.16    2.41
  -1   4   3   84.59    2.97
   1   4  -2   41.45    2.60
   1   4  -2   45.02    1.94
   1   4  -2   41.12    1.97
  -1   4   2   39.30    1.54
  -1   4   2   41.66    2.11
   1   4  -1   15.83    1.91
   1   4  -1   13.33    1.27
   1   4  -1   11.69    1.37
  -1   4   1   11.35    1.06
  -1   4   1   10.97    1.54
   1   4   0   14.90    2.01
   1   4   0   16.81    1.30
   1   4   0   14.51    1.39
  -1   4   0   15.72    1.06
  -1   4   0   16.21    1.68
  -1   4   0   14.81    1.26
   1   4   1    2.35    1.76
   1   4   1    3.30    1.00
  -1   4  -1    2.38    1.44
  -1   4  -1    2.19    1.05
   1   4   2    4.24    1.84
   1   4   2    4.68    1.00
   1   4   2    4.86    1.14
  -1   4  -2    4.70    1.25
  -1   4  -2    3.16    1.57
  -1   4  -2    4.63    1.67
   1   4   3   14.49    2.18
   1   4   3   11.84    0.78
   1   4   3   12.54    1.28
  -1   4  -3   12.00    1.37
  -1   4  -3   13.92    1.80
  -1   4  -3   13.01    1.93
   1   4   4   76.27    3.93
   1   4   4   88.99    2.31
  -1   4  -4   84.27    2.13
  -1   4  -4   84.77    3.46
  -1   4  -4   84.32    3.63
   1   4   5   -0.29    1.97
   1   4   5    1.06    0.96
  -1   4  -5    0.88    1.10
  -1   4  -5    0.84    1.13
  -1   4  -5    0.69    1.20
  -1  -4  -5    0.92    1.33
   1   4   6   13.62    1.70
   1   4   6   13.65    0.76
  -1   4  -6   14.80    1.48
  -1   4  -6   12.47    1.47
  -1  -4  -6   15.92    1.60
   1   4   7    5.93    1.61
   1   4   7    6.10    1.05
  -1   4  -7    6.61    2.11
  -1   4  -7    4.57    1.39
  -1  -4  -7    7.38    2.33
   1   4   8   43.12    3.76
   1   4   8   44.74    1.81
  -1   4  -8   46.08    3.23
  -1  -4  -8   43.73    2.49
   1   4   9   31.77    3.57
   1   4   9   33.32    1.72
  -1   4  -9   40.53    2.15
  -1  -4  -9   32.19    1.77
  -1  -4  -9   33.65    3.33
   1   4  10    5.95    1.82
   1   4  10    9.22    1.33
  -1   4 -10    7.20    2.51
  -1  -4 -10    9.13    1.34
  -1  -4 -10    4.73    1.75
   1   4  11    6.66    1.39
  -1   4 -11    5.86    1.62
  -1  -4 -11    4.63    1.33
  -1  -4 -11    8.92    2.78
   1   4  12    4.60    1.41
  -1   4 -12   -0.02    1.64
  -1  -4 -12    2.33    1.33
  -1  -4 -12   -1.67    1.83
   1   4  13    2.24    1.54
  -1   4 -13    0.41    2.67
  -1  -4 -13    3.07    0.94
  -1  -4 -13    0.20    2.93
   1   4  14    9.19    1.83
  -1   4 -14   11.30    2.08
  -1  -4 -14   11.36    1.64
  -1  -4 -14    9.52    3.63
   1   4  15    4.42    1.79
  -1   4 -15    9.91    3.18
  -1  -4 -15    5.54    1.67
  -1  -4 -15    7.09    2.29
   1   4  16   11.32    1.35
  -1   4 -16    5.81    2.44
  -1  -4 -16   10.61    1.87
  -1  -4 -16   15.21    2.68
   1   4  17    3.32    1.95
  -1   4 -17   -1.67    3.39
  -1  -4 -17    3.52    1.76
  -1  -4 -17   -0.53    3.64
   1   4  18    3.43    2.10
  -1   4 -18    3.40    2.29
  -1  -4 -18    2.44    1.93
  -1  -4 -18    5.27    4.00
   1   4  19    0.18    1.32
  -1   4 -19   -4.65    3.58
  -1  -4 -19    1.97    1.89
  -1  -4 -19    3.64    4.01
   1   4  20    4.17    2.22
  -1   4 -20    2.85    2.72
  -1  -4 -20    3.91    1.37
  -1  -4 -20   -0.20    4.51
   1   4  21    4.63    1.56
  -1  -4 -21   10.06    4.95
  -1  -4 -21    3.47    2.20
   1   5 -17    3.64    3.57
  -1   5  17    0.12    2.60
   1  -5 -17    2.33    3.94
   1  -5 -17    5.41    2.57
   1   5 -16    0.26    2.13
  -1   5  16    0.55    2.35
   1  -5 -16    1.85    3.53
   1  -5 -16   -2.60    2.36
   1   5 -15    3.20    3.18
  -1   5  15    0.69    1.62
   1  -5 -15    3.05    2.26
   1  -5 -15    1.39    1.57
   1   5 -14    3.06    2.00
  -1   5  14    0.14    1.49
   1  -5 -14   -0.79    3.24
   1  -5 -14    2.77    2.31
   1   5 -13    8.93    2.02
  -1   5  13    3.97    2.22
   1  -5 -13    1.69    3.12
   1  -5 -13    3.42    1.54
   1   5 -12    3.84    2.89
  -1   5  12    9.80    2.32
   1  -5 -12    5.02    2.04
   1  -5 -12    7.45    2.37
   1   5 -11    6.25    1.84
  -1   5  11    6.31    2.09
   1  -5 -11    7.33    3.03
   1  -5 -11    5.88    1.48
   1   5 -10    5.93    2.50
   1   5 -10    8.06    1.68
  -1   5  10    4.01    1.98
   1  -5 -10    6.27    1.84
   1   5  -9   -0.79    2.17
  -1   5   9    1.11    1.72
   1   5  -9    0.85    1.41
   1  -5  -9   -2.11    2.42
   1   5  -8   10.89    2.47
  -1   5   8    9.94    2.00
   1   5  -8    9.62    2.42
   1  -5  -8    6.22    2.58
   1   5  -7    1.21    1.45
  -1   5   7    2.69    1.72
   1   5  -7    1.88    1.36
   1  -5  -7    3.91    1.52
   1   5  -6    3.30    2.26
   1   5  -6    5.78    1.38
   1   5  -6    6.09    2.06
  -1   5   6    6.18    1.85
   1   5  -5   28.62    2.79
   1   5  -5   26.92    1.68
   1   5  -5   26.05    1.67
  -1   5   5   23.50    1.78
  -1   5   5   24.62    2.34
   1   5  -4   24.98    2.66
   1   5  -4   20.01    2.22
   1   5  -4   20.44    2.32
  -1   5   4   24.01    2.58
  -1   5   4   22.36    2.17
   1   5  -3   13.75    1.69
   1   5  -3   15.12    1.95
   1   5  -3   16.41    2.05
  -1   5   3   14.90    2.24
  -1   5   3   14.93    2.06
   1   5  -2   45.76    2.48
   1   5  -2   49.03    2.52
   1   5  -2   47.47    1.99
  -1   5   2   46.07    2.06
  -1   5   2   48.36    2.81
  -1   5   2   48.17    2.23
   1   5  -1   12.04    2.54
   1   5  -1   12.62    1.71
   1   5  -1   11.36    1.85
  -1   5   1   13.28    1.99
  -1   5   1   11.22    2.05
  -1   5   1   11.70    1.52
   1   5   0    4.84    2.26
   1   5   0    4.03    0.96
   1   5   0    2.76    1.56
  -1   5   0    5.32    1.75
  -1   5   0    4.72    1.83
  -1   5   0    3.84    1.98
   1   5   1    8.46    1.66
   1   5   1    8.74    1.49
  -1   5  -1    8.28    1.85
  -1   5  -1    7.94    1.33
  -1   5  -1    7.20    2.16
   1   5   2    1.83    1.59
   1   5   2    4.96    1.43
   1   5   2    4.97    1.53
  -1   5  -2    0.52    1.68
  -1   5  -2    5.71    1.27
  -1   5  -2    3.09    1.40
   1   5   3   28.05    3.16
   1   5   3   25.64    1.81
   1   5   3   27.08    1.97
  -1   5  -3   25.79    2.22
  -1   5  -3   23.85    1.79
  -1   5  -3   28.31    2.76
   1   5   4   43.20    3.75
   1   5   4   44.30    2.07
   1   5   4   38.96    2.20
  -1   5  -4   42.29    2.57
  -1   5  -4   43.21    3.14
  -1   5  -4   39.91    3.36
   1   5   5    2.66    1.75
   1   5   5    4.11    1.29
   1   5   5    4.45    1.52
  -1   5  -5    4.70    1.67
  -1   5  -5    7.95    2.24
  -1   5  -5    4.09    1.58
   1   5   6    5.42    2.93
   1   5   6    8.55    0.98
   1   5   6    9.92    1.08
  -1   5  -6    7.60    1.80
  -1   5  -6    7.25    1.68
  -1   5  -6   12.70    2.55
   1   5   7   18.06    3.28
   1   5   7   12.71    1.52
  -1   5  -7   13.05    1.93
  -1   5  -7   13.83    2.71
  -1   5  -7   14.12    1.90
   1   5   8    7.01    2.07
   1   5   8    7.92    1.43
  -1   5  -8    5.51    1.14
  -1   5  -8    3.98    2.64
  -1   5  -8    4.89    1.75
  -1  -5  -8    6.13    1.99
   1   5   9    1.28    2.85
   1   5   9    2.52    1.33
  -1   5  -9    1.70    1.10
  -1   5  -9   -3.23    2.58
  -1  -5  -9    2.26    2.96
   1   5  10    2.90    2.01
   1   5  10    3.33    1.42
  -1   5 -10    1.16    1.81
  -1   5 -10    2.99    1.74
  -1  -5 -10    4.60    1.98
   1   5  11    0.99    0.98
  -1   5 -11    6.52    2.85
  -1   5 -11    1.47    1.87
  -1  -5 -11    3.27    3.15
   1   5  12    2.79    1.04
  -1   5 -12    4.72    1.98
  -1  -5 -12    5.26    3.41
   1   5  13    2.41    1.02
  -1   5 -13    1.37    3.13
  -1  -5 -13    2.31    2.28
   1   5  14    3.63    1.13
  -1   5 -14    5.97    2.20
  -1  -5 -14    4.57    1.10
  -1  -5 -14    7.04    3.74
   1   5  15    1.40    1.59
  -1   5 -15    3.28    3.51
  -1  -5 -15    2.82    1.62
  -1  -5 -15    1.72    3.82
  -1   5 -16    9.82    2.70
  -1  -5 -16    8.66    2.86
  -1   5 -17    3.28    3.81
  -1  -5 -17   -1.11    2.63
  -1   6  11    0.75    2.25
   1   6 -10    1.77    1.84
   1   6 -10    2.63    2.92
   1   6 -10    3.76    1.98
  -1   6  10    4.05    1.47
   1   6  -9    6.16    2.98
   1   6  -9    4.51    2.83
   1   6  -9   11.72    2.98
  -1   6   9    6.46    1.55
   1   6  -8    2.88    1.82
   1   6  -8   -0.02    2.56
   1   6  -8    4.11    1.74
  -1   6   8    4.32    2.23
   1   6  -7    4.57    2.68
   1   6  -7    2.70    1.65
   1   6  -7    2.51    2.52
  -1   6   7    0.37    2.16
   1   6  -6    2.66    2.75
   1   6  -6    3.03    2.31
   1   6  -6    1.82    2.44
  -1   6   6    2.43    2.14
  -1   6   6    1.65    1.56
   1   6  -5   -0.19    1.74
   1   6  -5    2.97    2.12
   1   6  -5    1.60    2.31
  -1   6   5    1.06    2.15
  -1   6   5    2.31    2.38
   1   6  -4    2.95    2.72
   1   6  -4    3.03    1.40
   1   6  -4    1.78    2.22
  -1   6   4    3.16    2.23
  -1   6   4    0.56    1.55
   1   6  -3    4.03    2.70
   1   6  -3   -0.09    1.24
   1   6  -3    1.04    2.08
  -1   6   3    0.69    1.40
  -1   6   3    0.26    2.10
  -1   6   3    1.97    2.33
   1   6  -2    3.91    1.82
   1   6  -2    4.37    1.98
   1   6  -2    2.97    2.08
  -1   6   2    2.20    2.30
  -1   6   2    1.49    1.48
  -1   6   2    3.47    1.56
   1   6  -1    5.80    2.89
   1   6  -1    2.86    2.03
   1   6  -1    4.26    2.07
  -1   6   1    4.33    2.31
  -1   6   1    6.84    1.55
  -1   6   1    8.38    2.53
   1   6   0    2.87    1.95
   1   6   0    3.86    1.86
   1   6   0    4.81    1.97
  -1   6   0    4.03    2.16
  -1   6   0    3.89    2.30
  -1   6   0    4.54    2.56
   1   6   1    2.91    2.74
   1   6   1    0.09    1.09
   1   6   1    0.70    1.72
  -1   6  -1    0.31    1.94
  -1   6  -1    0.19    2.29
  -1   6  -1   -0.98    1.56
   1   6   2    2.22    2.87
   1   6   2    0.48    1.04
   1   6   2    1.35    1.74
  -1   6  -2    1.00    1.86
  -1   6  -2    5.98    2.34
  -1   6  -2   -3.22    2.47
   1   6   3    4.98    2.05
   1   6   3    2.33    1.63
   1   6   3    5.90    1.72
  -1   6  -3    3.00    1.92
  -1   6  -3    3.93    1.64
  -1   6  -3    7.65    1.87
   1   6   4    4.24    3.14
   1   6   4    1.90    1.50
   1   6   4    3.83    1.64
  -1   6  -4    0.76    1.79
  -1   6  -4    1.88    2.47
  -1   6  -4   -1.32    2.70
   1   6   5    6.07    2.18
   1   6   5    0.37    1.41
   1   6   5    3.81    1.62
  -1   6  -5    3.03    1.82
  -1   6  -5    2.12    2.68
  -1   6  -5    4.13    1.84
   1   6   6    4.65    3.25
   1   6   6    0.22    1.37
   1   6   6    2.09    1.03
  -1   6  -6   -0.43    1.72
  -1   6  -6    1.68    2.87
   1   6   7    0.94    3.43
  -1   6  -7    2.04    2.71
  -1   6  -7    1.09    1.95
   1   6   8    2.74    2.24
  -1   6  -8    2.13    1.97
  -1   6  -8    3.41    3.09
  -1   6  -9    3.43    3.08
  -1   6  -9    4.43    2.20
  -1   6 -10    1.45    2.08
  -1   6 -10    6.95    3.33
   2   0 -27    0.99    3.97
  -2   0  27    3.20    3.93
   2   0 -26    7.75    4.00
  -2   0  26    8.87    2.66
   2   0 -25    1.33    2.16
  -2   0  25    0.94    2.15
   2   0 -24    3.10    2.14
  -2   0  24    2.91    3.21
   2   0 -23    2.12    2.86
  -2   0  23   -0.75    1.90
   2   0 -22   -0.25    2.87
  -2   0  22    3.02    2.85
   2   0 -21    5.34    2.75
  -2   0  21    5.45    2.91
   2   0 -20   46.03    2.53
  -2   0  20   45.69    2.76
   2   0 -19   69.88    3.03
  -2   0  19   71.69    4.37
   2   0 -18    0.95    1.38
  -2   0  18   -1.31    1.43
   2   0 -17   68.70    2.79
  -2   0  17   69.02    2.73
   2   0 -16   36.69    2.73
  -2   0  16   38.00    2.91
   2   0 -15   -0.41    1.72
  -2   0  15    1.38    1.15
   2   0 -14   11.07    1.90
  -2   0  14   14.53    2.01
   2   0 -13   10.95    1.58
  -2   0  13    6.07    1.15
   2   0 -12    9.56    1.56
  -2   0  12    9.32    1.56
   2   0 -11    3.34    0.90
  -2   0  11    3.41    0.96
   2   0 -10   53.35    1.54
  -2   0  10   35.51    2.59
   2   0  -9 2251.16   94.87
  -2   0   9 2288.97   99.31
   2   0  -8   13.11    1.26
  -2   0   8   11.08    0.87
   2   0  -7   95.87    1.94
  -2   0   7   93.50    1.95
   2   0  -6  146.79    3.07
  -2   0   6  144.69    2.71
   2   0  -5   59.53    1.60
  -2   0   5   58.25    1.24
   2   0  -4   49.15    1.05
  -2   0   4   50.51    1.44
   2   0  -3  472.61    9.46
  -2   0   3  465.38    9.32
   2   0  -2  124.14    1.92
  -2   0   2  122.40    1.83
   2   0  -1  656.96   10.60
  -2   0   1  378.66    6.80
   2   0   2 9662.04  931.55
  -2   0  -2 9999.00  969.46
   2   0   3    3.67    0.53
  -2   0  -3    1.93    0.77
  -2   0  -3    2.06    0.44
   2   0   4   12.42    0.97
   2   0   4   11.87    0.53
  -2   0  -4   11.45    0.97
  -2   0  -4   11.61    0.76
   2   0   5 1306.23   39.80
   2   0   5 1280.25   38.87
  -2   0  -5 1309.31   41.00
  -2   0  -5 1304.51   39.06
   2   0   6    4.19    0.53
  -2   0  -6    3.73    0.65
  -2   0  -6    4.45    0.55
   2   0   7   28.82    1.22
  -2   0  -7   27.38    1.45
  -2   0  -7   27.86    0.90
   2   0   8  139.25    3.18
  -2   0  -8  126.26    2.91
  -2   0  -8  140.42    3.17
   2   0   9   12.85    1.19
  -2   0  -9   13.50    1.47
  -2   0  -9   12.21    0.83
   2   0  10    2.99    0.71
  -2   0 -10    1.45    0.90
  -2   0 -10    3.31    0.76
   2   0  11   45.69    1.91
  -2   0 -11   44.65    1.70
  -2   0 -11   45.73    1.95
   2   0  12   35.58    1.92
  -2   0 -12   36.90    1.70
  -2   0 -12   33.19    1.39
   2   0  13  114.26    3.58
  -2   0 -13  113.98    4.25
  -2   0 -13  110.94    2.93
   2   0  14    3.24    1.54
  -2   0 -14    0.60    1.87
  -2   0 -14    1.21    1.58
   2   0  15    9.39    1.79
  -2   0 -15   11.25    2.23
  -2   0 -15    5.65    1.27
   2   0  16  215.14    6.98
  -2   0 -16  206.68    6.50
  -2   0 -16  220.52    7.26
   2   0  17    5.29    2.04
  -2   0 -17    5.64    1.74
  -2   0 -17    5.76    2.28
   2   0  18   15.33    2.44
  -2   0 -18   12.20    2.08
  -2   0 -18   17.18    1.83
   2   0  19   11.62    1.68
  -2   0 -19   13.36    2.16
  -2   0 -19   12.72    2.70
   2   0  20   86.55    3.55
  -2   0 -20   85.03    4.11
  -2   0 -20   84.80    3.59
   2   0  21    2.41    1.66
  -2   0 -21    2.80    3.18
  -2   0 -21   -1.01    2.60
   2   0  22   -0.39    1.69
  -2   0 -22   -0.52    3.30
  -2   0 -22    1.74    1.89
   2   0  23    0.13    2.81
  -2   0 -23   -1.00    3.49
  -2   0 -23    2.22    1.87
   2   0  24    8.70    3.27
  -2   0 -24    8.32    2.74
  -2   0 -24    5.75    3.58
   2   0  25    3.79    2.23
  -2   0 -25    5.26    2.78
  -2   0 -25    4.08    2.30
   2   0  26    4.23    2.40
  -2   0 -26    8.56    4.61
  -2   0 -26    6.20    3.88
   2   1 -26    7.52    3.82
  -2   1  26    1.47    2.30
   2  -1 -26    4.76    4.40
   2  -1 -26   -1.87    2.30
  -2  -1  26    4.82    2.62
   2   1 -25   15.13    3.93
  -2   1  25    4.24    3.72
   2  -1 -25    9.30    3.15
   2  -1 -25    7.45    2.33
  -2  -1  25   11.64    3.88
  -2   1  24    0.57    2.04
   2   1 -24    0.85    2.13
   2  -1 -24    0.32    1.83
  -2  -1  24    0.26    2.17
  -2   1  23    1.49    3.15
   2   1 -23    1.74    2.27
   2  -1 -23    6.53    1.88
  -2  -1  23    4.54    2.17
  -2   1  22   -0.46    1.85
   2   1 -22    2.50    3.05
   2  -1 -22   -1.27    2.55
  -2  -1  22   -3.27    2.85
  -2   1  21    1.95    2.94
   2   1 -21    9.18    3.17
   2  -1 -21    7.31    2.68
  -2  -1  21   12.29    3.00
  -2   1  20    0.50    1.73
   2   1 -20    1.72    1.82
   2  -1 -20    0.27    2.26
  -2  -1  20    0.97    1.74
  -2   1  19   37.85    3.50
   2   1 -19   35.84    2.64
   2  -1 -19   36.52    3.05
  -2  -1  19   31.09    2.32
  -2   1  18    7.99    1.71
   2   1 -18   12.79    2.76
   2  -1 -18    9.08    2.22
  -2  -1  18   10.67    2.66
  -2   1  17   82.75    4.74
   2   1 -17   92.69    4.87
   2  -1 -17   88.23    4.03
  -2  -1  17   96.07    4.44
  -2   1  16   15.11    1.62
   2   1 -16   13.46    2.61
   2  -1 -16   14.17    2.16
  -2  -1  16   16.85    1.71
  -2   1  15   22.47    2.31
   2   1 -15   24.99    1.65
   2  -1 -15   23.69    1.52
  -2  -1  15   22.72    1.63
  -2   1  14    9.37    1.38
   2   1 -14   15.25    1.40
   2  -1 -14    9.33    1.19
  -2  -1  14   14.85    1.95
  -2   1  13   35.19    1.62
   2   1 -13   37.90    2.40
   2  -1 -13   32.87    1.45
  -2  -1  13   37.75    2.33
  -2   1  12   11.40    1.63
   2   1 -12   10.91    1.72
   2  -1 -12   10.02    1.47
  -2  -1  12   11.14    1.14
  -2   1  11   14.92    1.56
   2   1 -11   11.59    1.64
   2  -1 -11   13.20    1.45
  -2  -1  11   10.89    1.09
  -2   1  10   32.45    1.84
   2   1 -10   33.67    1.89
   2  -1 -10   31.14    1.20
  -2  -1  10   32.01    1.81
  -2   1   9  371.70    9.45
   2   1  -9  355.74    8.82
   2  -1  -9  374.55    8.64
  -2  -1   9  379.44    9.27
  -2   1   8   58.56    2.09
   2   1  -8   61.99    1.64
   2  -1  -8   57.88    1.96
  -2  -1   8   62.96    1.58
  -2   1   7    9.86    1.16
   2   1  -7    9.28    0.77
   2  -1  -7   10.96    0.77
  -2  -1   7    9.00    0.74
  -2   1   6   11.64    0.71
   2   1  -6   15.17    0.73
   2  -1  -6   13.74    0.77
  -2  -1   6   12.18    1.05
  -2   1   5   93.22    2.17
   2   1  -5   90.02    2.10
   2  -1  -5   94.66    2.22
  -2  -1   5   93.73    2.02
  -2   1   4   53.65    1.22
   2   1  -4   53.08    1.45
   2  -1  -4   57.55    1.62
  -2  -1   4   55.53    1.31
  -2   1   3  233.95    4.06
   2   1  -3  228.04    3.59
   2  -1  -3  232.30    4.55
  -2   1   2  456.68    8.91
   2   1  -2  452.61    7.80
   2  -1  -2  446.12    9.39
  -2   1   1 1055.40   29.38
   2   1  -1 1107.15   26.41
   2  -1  -1 1055.77   29.59
  -2  -1   1 1107.16   26.50
   2   1   0 1640.59   57.34
  -2   1   0 1675.39   57.25
   2   1   0 1794.21   50.48
   2  -1   0 1685.53   57.94
  -2  -1   0 1669.50   47.22
   2   1   1 1293.07   41.40
  -2   1  -1 1297.57   39.68
   2   1   2  807.77   21.51
  -2   1  -2  813.03   15.15
  -2  -1  -2  761.67   19.59
   2   1   3  635.96   15.77
  -2   1  -3  592.22   10.86
  -2   1  -3  632.77   14.25
  -2  -1  -3  613.95   10.16
  -2  -1  -3  581.80   13.85
   2   1   4  147.84    3.08
   2   1   4  149.83    1.92
  -2   1  -4  146.75    2.25
  -2   1  -4  152.78    3.33
  -2  -1  -4  147.81    1.89
  -2  -1  -4  149.45    3.66
   2   1   5   93.63    2.26
   2   1   5   93.54    1.40
  -2   1  -5   97.73    1.75
  -2   1  -5   96.87    2.06
  -2  -1  -5   96.11    1.45
  -2  -1  -5   87.82    2.84
   2   1   6   21.92    1.20
   2   1   6   22.12    0.71
  -2   1  -6   23.30    1.45
   2  -1   6   24.52    1.02
  -2  -1  -6   24.16    0.77
  -2  -1  -6   23.18    1.60
   2   1   7  161.54    4.44
   2   1   7  157.26    2.79
  -2   1  -7  158.55    3.34
   2  -1   7  160.85    3.42
  -2  -1  -7  160.79    2.91
  -2  -1  -7  166.87    4.53
   2   1   8  254.96    7.04
   2   1   8  267.57    4.74
  -2   1  -8  265.16    5.71
   2  -1   8  274.08    6.53
  -2  -1  -8  270.95    5.45
  -2  -1  -8  254.93    6.09
   2   1   9   55.63    1.21
  -2   1  -9   55.31    1.66
   2  -1   9   55.33    1.68
  -2  -1  -9   54.65    1.26
  -2  -1  -9   63.20    2.66
   2   1  10   11.02    0.70
  -2   1 -10    9.25    1.01
   2  -1  10   13.66    1.51
  -2  -1 -10   10.16    1.07
  -2  -1 -10   10.02    1.22
   2   1  11   37.63    1.14
  -2   1 -11   35.47    2.10
   2  -1  11   36.78    1.54
  -2  -1 -11   38.67    1.65
  -2  -1 -11   42.94    2.53
   2   1  12   25.09    1.07
  -2   1 -12   25.72    1.96
   2  -1  12   29.13    1.45
  -2  -1 -12   25.86    1.60
  -2  -1 -12   28.55    2.46
   2   1  13   22.11    1.09
  -2   1 -13   20.07    1.50
   2  -1  13   19.35    2.08
  -2  -1 -13   22.19    1.13
  -2  -1 -13   20.61    1.72
   2   1  14    2.68    1.39
  -2   1 -14    1.29    1.83
   2  -1  14    3.95    1.76
  -2  -1 -14    4.44    1.40
  -2  -1 -14    0.00    1.43
   2   1  15   34.30    2.16
  -2   1 -15   28.07    2.85
   2  -1  15   36.61    2.68
  -2  -1 -15   37.07    2.26
  -2  -1 -15   34.21    2.31
   2   1  16  123.68    4.41
  -2   1 -16  133.52    4.41
  -2   1 -16  122.64    3.99
  -2  -1 -16  133.74    4.68
  -2  -1 -16  130.37    4.83
   2  -1  16  124.70    5.16
   2   1  17   25.90    1.62
  -2   1 -17   29.52    3.09
  -2   1 -17   30.30    1.99
  -2  -1 -17   29.65    3.59
  -2  -1 -17   25.13    1.72
   2  -1  17   23.77    2.91
   2   1  18   50.96    2.29
  -2   1 -18   58.40    2.85
  -2   1 -18   54.35    3.77
  -2  -1 -18   56.06    3.31
  -2  -1 -18   60.96    3.33
   2  -1  18   53.04    3.85
   2   1  19    9.89    2.24
  -2   1 -19   12.86    2.87
  -2   1 -19    4.57    2.87
  -2  -1 -19    4.32    2.18
  -2  -1 -19   14.42    2.35
   2  -1  19    8.47    2.74
   2   1  20   11.03    2.42
  -2   1 -20    6.17    2.03
  -2   1 -20   11.91    3.18
  -2  -1 -20    7.20    2.39
  -2  -1 -20    7.91    1.62
   2  -1  20   10.51    2.85
   2   1  21    5.44    2.51
  -2   1 -21   11.28    3.08
  -2   1 -21    4.71    2.14
  -2  -1 -21    3.84    2.45
  -2  -1 -21    4.47    1.65
   2  -1  21    5.57    2.95
   2   1  22   10.92    2.01
  -2   1 -22   13.93    2.49
  -2   1 -22   13.71    2.50
  -2  -1 -22   14.19    2.82
  -2  -1 -22   13.13    2.97
   2  -1  22   17.77    3.55
   2   1  23    0.38    1.66
  -2   1 -23   -2.69    2.12
  -2   1 -23    0.75    3.34
  -2  -1 -23    2.87    2.46
  -2  -1 -23   -1.27    2.51
   2  -1  23   -0.28    2.04
   2   1  24    2.74    3.03
  -2   1 -24    6.14    3.78
  -2   1 -24    6.77    3.77
  -2  -1 -24    6.97    2.85
  -2  -1 -24    5.45    1.99
   2  -1  24    6.23    2.30
   2   1  25    1.49    3.07
  -2   1 -25    1.59    2.49
  -2   1 -25    1.55    2.52
  -2  -1 -25    7.23    4.47
  -2  -1 -25    2.27    3.05
   2  -1  25    3.64    2.39
   2   2 -25    7.38    2.78
  -2   2  25   10.01    2.38
   2  -2 -25    4.31    3.16
   2  -2 -25    4.22    3.27
  -2  -2  25    1.49    4.16
   2   2 -24   12.26    2.76
  -2   2  24   11.13    3.50
   2  -2 -24   12.19    4.64
   2  -2 -24    5.20    3.25
  -2  -2  24    9.06    2.67
   2   2 -23    1.04    3.68
  -2   2  23    5.68    2.15
   2  -2 -23    4.79    4.16
   2  -2 -23    6.56    2.84
  -2  -2  23    6.69    2.38
   2   2 -22    0.40    2.25
  -2   2  22    0.94    2.95
   2  -2 -22    5.97    3.76
   2  -2 -22    0.54    2.63
   2   2 -21    0.90    2.03
  -2   2  21    0.32    1.80
   2  -2 -21    3.70    2.40
   2  -2 -21    2.89    2.42
  -2  -2  21   -0.54    2.93
   2   2 -20    9.50    3.18
  -2   2  20    7.29    2.72
   2  -2 -20    4.34    2.44
   2  -2 -20    8.91    2.49
  -2  -2  20    8.16    3.10
   2   2 -19    5.60    2.78
  -2   2  19   -0.22    1.67
   2  -2 -19    0.96    1.98
   2  -2 -19    0.50    2.09
  -2  -2  19    0.02    1.70
   2   2 -18   21.53    2.23
  -2   2  18   19.13    2.99
   2  -2 -18   21.72    3.66
   2  -2 -18   23.36    2.66
  -2  -2  18   25.01    2.11
   2   2 -17   17.40    2.97
  -2   2  17   19.56    2.69
   2  -2 -17   19.16    3.28
   2  -2 -17   13.36    2.44
  -2  -2  17   19.01    1.91
   2   2 -16  183.69    7.37
  -2   2  16  175.36    5.48
   2  -2 -16  172.49    7.31
   2  -2 -16  169.45    4.90
  -2  -2  16  182.57    5.44
   2   2 -15   63.20    2.65
  -2   2  15   58.82    3.31
   2  -2 -15   57.11    3.76
   2  -2 -15   57.68    2.29
  -2  -2  15   61.52    2.46
   2   2 -14   14.93    1.63
  -2   2  14   14.60    2.12
   2  -2 -14   18.10    2.43
   2  -2 -14   13.94    2.00
  -2  -2  14   14.76    2.25
   2   2 -13  104.30    4.06
  -2   2  13   98.53    2.91
   2  -2 -13   93.60    4.14
   2  -2 -13   93.77    3.52
  -2  -2  13   96.23    3.82
   2   2 -12   29.19    1.60
  -2   2  12   28.65    1.48
   2  -2 -12   25.06    2.35
   2  -2 -12   27.83    1.41
  -2  -2  12   29.77    2.20
   2   2 -11    5.53    1.09
  -2   2  11    6.35    0.99
   2  -2 -11    5.13    1.69
   2  -2 -11    6.99    1.41
  -2  -2  11    7.09    1.53
   2   2 -10   62.93    2.43
  -2   2  10   58.37    1.81
   2  -2 -10   53.26    2.56
   2  -2 -10   56.77    2.25
  -2  -2  10   57.56    1.81
   2   2  -9   19.20    1.55
  -2   2   9   16.68    1.00
   2  -2  -9   15.23    1.68
   2  -2  -9   18.16    0.99
  -2  -2   9   15.93    1.04
   2   2  -8   17.15    0.96
  -2   2   8   12.15    0.94
   2  -2  -8   13.47    0.99
   2  -2  -8   14.44    1.41
  -2  -2   8   14.13    0.93
   2   2  -7    1.20    1.06
  -2   2   7    1.42    1.06
   2  -2  -7    2.55    1.13
   2  -2  -7    1.54    1.12
  -2  -2   7    2.53    1.02
   2   2  -6  145.42    3.35
  -2   2   6  139.45    2.91
   2  -2  -6  136.66    3.28
   2  -2  -6  140.13    3.43
  -2  -2   6  136.21    2.70
   2   2  -5  133.45    2.63
  -2   2   5  128.32    2.68
   2  -2  -5  140.87    2.98
   2  -2  -5  126.86    3.20
  -2  -2   5  133.18    2.87
  -2   2   4   52.64    1.75
   2   2  -4   51.27    1.53
   2  -2  -4   52.44    1.39
  -2  -2   4   55.10    1.41
  -2   2   3   30.58    1.02
   2   2  -3   31.53    0.73
   2  -2  -3   31.28    1.50
   2   2  -2   63.35    1.22
  -2   2   2   62.34    1.85
   2  -2  -2   60.59    1.25
   2  -2  -2   60.34    2.02
  -2   2   1   99.49    2.58
   2   2  -1  103.26    3.06
   2   2  -1  101.38    1.57
   2  -2  -1  104.13    2.26
   2  -2  -1  100.28    1.68
   2   2   0   36.04    1.36
   2   2   0   35.28    0.65
  -2   2   0   33.27    1.11
   2   2   1   76.09    2.68
   2   2   1   80.47    1.08
   2   2   1   80.46    1.09
  -2   2  -1   81.21    1.02
  -2   2  -1   81.53    1.85
   2   2   2   82.04    2.20
   2   2   2   81.99    0.94
   2   2   2   85.62    1.02
  -2   2  -2   82.23    0.98
  -2   2  -2   83.23    2.55
  -2  -2  -2   85.14    2.26
   2   2   3   11.66    1.10
   2   2   3   11.05    0.31
  -2   2  -3   10.74    0.94
  -2  -2  -3    9.42    1.04
   2   2   4  179.92    5.03
   2   2   4  164.87    2.44
  -2   2  -4  179.30    4.02
  -2  -2  -4  176.88    2.19
  -2  -2  -4  181.92    4.97
   2   2   5  240.27    5.87
   2   2   5  245.61    3.63
  -2   2  -5  255.28    6.51
  -2  -2  -5  245.05    3.46
  -2  -2  -5  240.41    6.71
   2   2   6   51.14    1.92
   2   2   6   48.35    0.89
  -2   2  -6   48.75    2.27
  -2  -2  -6   50.74    0.88
  -2  -2  -6   48.56    1.85
   2   2   7   37.77    1.76
   2   2   7   37.66    0.92
  -2   2  -7   39.40    2.14
  -2  -2  -7   37.82    0.86
  -2  -2  -7   37.45    1.70
   2   2   8   60.45    2.33
   2   2   8   61.94    1.37
  -2   2  -8   60.63    2.65
  -2  -2  -8   63.76    1.31
  -2  -2  -8   68.14    3.04
   2   2   9   37.95    1.91
   2   2   9   32.11    1.11
  -2   2  -9   30.38    2.30
  -2  -2  -9   32.82    1.06
  -2  -2  -9   35.70    1.83
   2   2  10   67.74    3.30
   2   2  10   59.38    1.68
  -2   2 -10   63.10    2.24
   2  -2  10   59.84    2.20
  -2  -2 -10   60.48    1.58
  -2  -2 -10   64.97    3.49
   2   2  11   12.02    1.11
  -2   2 -11   10.60    1.29
   2  -2  11   12.91    1.97
  -2  -2 -11    9.29    0.98
  -2  -2 -11   13.67    1.59
   2   2  12   31.35    1.52
  -2   2 -12   28.50    2.60
   2  -2  12   29.08    1.91
  -2  -2 -12   31.26    1.42
  -2  -2 -12   32.75    3.17
   2   2  13   18.95    1.03
  -2   2 -13   21.53    2.56
   2  -2  13   17.79    1.72
  -2  -2 -13   19.63    1.37
  -2  -2 -13   24.20    2.95
   2   2  14   27.01    1.77
  -2   2 -14   29.90    1.97
   2  -2  14   27.70    2.88
  -2  -2 -14   28.88    1.70
  -2  -2 -14   25.99    2.33
   2   2  15   51.00    2.50
  -2   2 -15   54.66    3.74
   2  -2  15   57.71    3.84
  -2  -2 -15   55.77    2.44
  -2  -2 -15   58.87    3.09
   2   2  16  117.88    3.26
  -2   2 -16  120.63    5.93
   2  -2  16  128.17    5.82
  -2  -2 -16  119.13    3.99
  -2  -2 -16  126.76    4.86
   2   2  17   27.15    2.26
  -2   2 -17   27.12    2.32
   2  -2  17   26.76    2.37
  -2  -2 -17   27.01    2.18
  -2  -2 -17   31.98    3.99
   2   2  18   11.23    2.02
  -2   2 -18    4.22    3.08
   2  -2  18    8.11    2.02
  -2  -2 -18   10.58    1.87
  -2  -2 -18   12.94    3.64
   2   2  19    2.26    1.35
  -2   2 -19    5.44    2.01
   2  -2  19    3.94    1.94
  -2  -2 -19    6.42    1.95
  -2  -2 -19    7.82    3.63
   2   2  20   16.83    2.43
  -2   2 -20   11.97    3.76
   2  -2  20   13.07    2.37
  -2  -2 -20   16.00    2.33
  -2  -2 -20   15.11    4.35
   2   2  21    6.77    2.48
  -2   2 -21    8.12    2.34
  -2   2 -21    9.41    2.03
  -2  -2 -21   12.26    4.32
  -2  -2 -21    5.32    2.37
   2  -2  21    9.88    2.33
   2   2  22   12.06    1.85
  -2   2 -22   12.46    3.98
  -2   2 -22   10.97    2.31
  -2  -2 -22   10.21    4.50
  -2  -2 -22    9.90    2.58
   2  -2  22   14.14    2.48
   2   2  23    7.24    2.72
  -2   2 -23    6.38    2.67
  -2   2 -23    1.17    3.32
  -2  -2 -23   -0.10    4.57
  -2  -2 -23    3.07    2.50
   2  -2  23    7.88    2.53
   2   2  24    2.11    2.82
  -2   2 -24   -2.04    3.89
  -2   2 -24    7.85    3.64
  -2  -2 -24    1.12    4.67
  -2  -2 -24    2.24    1.67
   2  -2  24    2.94    3.96
   2   3 -24   15.31    3.08
  -2   3  24   11.34    3.93
   2  -3 -24   12.08    3.37
   2  -3 -24   12.54    2.28
  -2  -3  24    9.64    2.94
   2   3 -23    4.20    3.94
  -2   3  23    4.04    2.19
   2  -3 -23    8.00    4.55
   2  -3 -23    3.63    2.01
  -2  -3  23    6.98    2.49
   2   3 -22   11.66    2.47
  -2   3  22    3.16    3.28
   2  -3 -22    8.03    4.30
   2  -3 -22    4.01    1.87
  -2  -3  22    2.03    2.44
   2   3 -21   -0.87    2.10
  -2   3  21   -0.98    1.83
   2  -3 -21   -0.34    3.62
   2  -3 -21    3.07    1.66
  -2  -3  21   -1.99    2.06
   2   3 -20    9.77    3.41
  -2   3  20    6.44    3.00
   2  -3 -20   10.05    3.72
   2  -3 -20    3.70    2.72
  -2  -3  20    8.34    3.26
   2   3 -19    4.99    2.07
  -2   3  19   -0.50    2.81
   2  -3 -19    7.85    3.39
   2  -3 -19    3.88    2.39
  -2  -3  19    9.14    3.00
   2   3 -18    3.05    1.87
  -2   3  18    7.76    1.70
   2  -3 -18    0.36    3.18
   2  -3 -18    1.14    2.31
  -2  -3  18    5.49    2.81
   2   3 -17    4.69    2.65
  -2   3  17    2.32    2.35
   2  -3 -17    1.35    2.91
   2  -3 -17    2.02    1.36
  -2  -3  17    0.71    2.49
   2   3 -16   28.29    2.36
  -2   3  16   32.38    3.05
   2  -3 -16   24.85    3.64
   2  -3 -16   30.25    1.90
  -2  -3  16   32.10    3.22
   2   3 -15    3.38    1.61
  -2   3  15    6.61    1.48
   2  -3 -15    3.12    2.69
   2  -3 -15    5.06    1.97
  -2  -3  15    1.51    2.28
   2   3 -14   65.26    3.86
  -2   3  14   61.56    2.47
   2  -3 -14   69.60    4.19
   2  -3 -14   61.90    2.43
  -2  -3  14   61.92    2.72
   2   3 -13  148.43    4.52
  -2   3  13  137.26    5.03
   2  -3 -13  145.33    6.03
   2  -3 -13  142.69    4.98
  -2  -3  13  141.22    4.27
   2   3 -12    4.08    1.35
  -2   3  12    3.46    1.84
   2  -3 -12    4.92    1.44
   2  -3 -12    6.00    1.73
  -2  -3  12    7.95    1.25
   2   3 -11   99.15    3.99
  -2   3  11   92.47    3.53
   2  -3 -11   97.71    4.09
   2  -3 -11   90.04    3.48
  -2  -3  11   93.95    3.79
   2   3 -10    5.07    1.09
  -2   3  10    4.76    1.47
   2  -3 -10    1.12    1.85
   2  -3 -10    4.16    1.00
  -2  -3  10    4.26    1.66
   2   3  -9   16.51    1.81
  -2   3   9   14.67    1.64
   2  -3  -9   13.79    1.31
   2  -3  -9   16.98    1.71
  -2  -3   9   14.82    1.23
   2   3  -8    8.81    1.02
  -2   3   8   11.91    1.45
   2  -3  -8   12.00    1.66
   2  -3  -8    9.74    1.56
  -2  -3   8   11.66    1.50
   2   3  -7   41.22    1.96
  -2   3   7   38.12    1.42
   2  -3  -7   42.05    2.06
   2  -3  -7   37.25    2.11
  -2  -3   7   38.02    1.37
   2   3  -6   10.43    0.89
  -2   3   6    9.10    1.01
   2  -3  -6    9.29    1.36
   2  -3  -6   12.53    1.04
  -2  -3   6   12.56    1.33
   2   3  -5   82.48    2.35
  -2   3   5   79.33    2.06
   2  -3  -5   83.46    2.44
   2  -3  -5   80.86    2.22
  -2  -3   5   82.78    2.45
  -2   3   4    6.68    1.25
   2   3  -4    7.43    0.65
   2  -3  -4    9.03    0.95
   2   3  -3   34.94    1.56
  -2   3   3   34.63    1.75
   2   3  -3   34.12    1.31
   2  -3  -3   35.24    1.39
   2   3  -2    7.23    1.04
  -2   3   2    5.06    0.83
   2   3  -2    6.69    0.79
   2  -3  -2    5.70    0.81
   2   3  -1   63.34    2.76
   2   3  -1   63.39    1.47
  -2   3   1   65.16    1.76
   2   3   0    8.64    1.65
   2   3   0    9.35    0.69
   2   3   0   10.85    0.70
  -2   3   0    9.70    0.69
  -2   3   0   10.54    0.93
   2   3   1   17.81    1.88
   2   3   1   14.48    0.64
   2   3   1   13.92    0.67
  -2   3  -1   15.24    0.72
  -2   3  -1   16.07    1.49
   2   3   2    4.28    1.69
   2   3   2    5.48    0.52
   2   3   2    4.65    0.54
  -2   3  -2    5.32    0.57
  -2   3  -2    8.75    1.36
   2   3   3   14.19    2.00
   2   3   3   13.53    0.55
  -2   3  -3   13.04    0.66
  -2   3  -3   15.19    1.62
  -2   3  -3   11.92    1.70
   2   3   4   36.40    2.53
   2   3   4   35.23    0.79
  -2   3  -4   34.69    0.91
  -2   3  -4   39.60    2.24
  -2  -3  -4   38.87    2.51
   2   3   5   78.95    3.49
   2   3   5   71.99    1.30
  -2   3  -5   72.76    3.08
  -2   3  -5   72.41    1.51
  -2  -3  -5   67.48    2.50
   2   3   6   27.07    2.60
   2   3   6   24.60    0.79
  -2   3  -6   23.10    2.21
  -2  -3  -6   25.89    1.75
   2   3   7   67.04    3.64
   2   3   7   64.69    1.37
  -2   3  -7   62.74    2.38
  -2  -3  -7   64.10    1.37
  -2  -3  -7   66.55    3.49
   2   3   8   -1.59    2.08
   2   3   8    1.77    0.63
  -2   3  -8    3.47    1.19
  -2  -3  -8    0.84    0.61
  -2  -3  -8    4.86    2.00
   2   3   9    2.93    1.52
   2   3   9    2.79    0.81
  -2   3  -9    3.24    1.25
  -2  -3  -9    3.62    0.71
  -2  -3  -9    2.81    1.47
   2   3  10   20.86    2.09
   2   3  10   16.70    1.09
  -2   3 -10   19.85    2.57
  -2  -3 -10   19.03    1.03
  -2  -3 -10   20.83    2.85
   2   3  11   17.59    2.88
   2   3  11   15.75    1.22
  -2   3 -11   16.54    2.60
  -2  -3 -11   16.79    1.09
  -2  -3 -11   18.30    2.01
   2   3  12   17.05    1.37
  -2   3 -12   19.11    1.93
  -2  -3 -12   16.43    1.21
  -2  -3 -12   22.14    2.17
   2   3  13    3.60    0.80
  -2   3 -13    4.88    2.52
  -2  -3 -13    4.00    1.10
  -2  -3 -13    6.27    2.89
   2   3  14    4.03    1.34
  -2   3 -14    4.65    1.70
  -2  -3 -14    4.68    1.23
  -2  -3 -14    2.43    2.04
   2   3  15    4.49    1.49
  -2   3 -15    5.69    1.80
  -2  -3 -15    6.81    1.35
  -2  -3 -15    4.77    2.17
   2   3  16    0.64    1.51
  -2   3 -16   -0.58    2.80
   2  -3  16    3.95    1.80
  -2  -3 -16    0.70    1.41
  -2  -3 -16    4.81    2.30
   2   3  17    4.78    1.08
  -2   3 -17    6.96    2.12
   2  -3  17    2.95    2.20
  -2  -3 -17    3.90    1.07
  -2  -3 -17    7.05    3.61
   2   3  18   10.30    2.06
  -2   3 -18   14.31    3.65
   2  -3  18   16.09    2.53
  -2  -3 -18   12.80    1.97
  -2  -3 -18   18.27    4.32
   2   3  19   14.13    1.52
  -2   3 -19   15.13    2.72
   2  -3  19   17.39    2.57
  -2  -3 -19   13.99    2.10
  -2  -3 -19   23.58    4.63
   2   3  20   -0.97    1.99
  -2   3 -20   -0.25    3.55
   2  -3  20    1.30    2.37
  -2  -3 -20    2.71    1.90
  -2  -3 -20   -0.33    4.12
   2   3  21    3.02    2.16
  -2   3 -21    1.29    2.46
   2  -3  21   -1.27    2.59
  -2  -3 -21    3.06    2.08
  -2  -3 -21    4.98    4.47
   2   3  22    2.93    2.31
  -2   3 -22   12.15    4.04
   2  -3  22   -0.28    2.64
  -2  -3 -22    2.96    2.31
  -2  -3 -22    7.43    4.63
   2   3  23    3.17    2.40
  -2   3 -23    1.69    2.79
  -2  -3 -23    2.59    4.85
   2   4 -21    1.74    3.65
  -2   4  21    4.26    3.14
   2  -4 -21    1.80    2.71
   2  -4 -21   -0.33    1.85
  -2  -4  21    2.90    2.41
   2   4 -20   -0.93    2.29
  -2   4  20    6.46    3.01
   2  -4 -20    1.23    2.53
   2  -4 -20    3.52    2.74
  -2  -4  20    1.34    2.33
   2   4 -19    1.85    3.66
  -2   4  19    8.09    2.03
   2  -4 -19    7.30    2.61
   2  -4 -19    8.40    2.83
  -2  -4  19    7.37    2.28
   2   4 -18    1.29    2.08
  -2   4  18    4.60    2.78
   2  -4 -18    2.85    2.24
   2  -4 -18    3.35    2.44
  -2  -4  18    2.18    2.04
   2   4 -17    5.07    2.06
  -2   4  17    4.33    2.67
   2  -4 -17    7.29    2.31
   2  -4 -17    3.08    1.57
  -2  -4  17    5.57    3.04
   2   4 -16    2.26    2.84
  -2   4  16    0.77    1.62
   2  -4 -16   -0.89    3.06
   2  -4 -16    4.21    2.23
  -2  -4  16    1.20    2.75
   2   4 -15    6.45    1.82
  -2   4  15    5.57    1.57
   2  -4 -15    4.40    2.99
   2  -4 -15    4.86    2.25
  -2  -4  15    3.20    2.72
   2   4 -14   17.02    1.96
  -2   4  14   18.98    2.52
   2  -4 -14    9.44    3.27
   2  -4 -14   15.08    1.65
  -2  -4  14   15.56    2.94
   2   4 -13   16.85    2.86
  -2   4  13   19.77    2.57
   2  -4 -13   19.76    2.16
   2  -4 -13   18.63    2.46
  -2  -4  13   19.09    1.95
   2   4 -12    8.96    1.65
  -2   4  12    9.15    2.20
   2  -4 -12   10.46    2.59
   2  -4 -12    7.83    1.41
  -2  -4  12    5.19    2.38
   2   4 -11   19.30    2.59
  -2   4  11   19.92    2.35
   2  -4 -11   21.08    1.86
   2  -4 -11   19.88    2.38
  -2  -4  11   22.27    2.64
   2   4 -10   11.49    2.17
  -2   4  10   11.55    2.00
   2  -4 -10    9.76    2.31
   2  -4 -10    8.67    2.08
  -2  -4  10   10.45    1.47
   2   4  -9    0.65    1.16
  -2   4   9    1.44    1.10
   2  -4  -9    0.86    1.22
   2  -4  -9    2.01    1.17
   2   4  -8   29.49    2.38
  -2   4   8   30.27    1.60
   2  -4  -8   35.34    2.48
   2  -4  -8   29.23    2.45
   2   4  -7   11.17    1.23
  -2   4   7   12.71    1.32
   2  -4  -7   12.44    1.84
   2  -4  -7   11.50    2.01
   2   4  -6    1.08    1.41
  -2   4   6    1.43    1.58
   2  -4  -6    3.68    1.46
   2  -4  -6    0.98    1.14
   2   4  -5    2.27    0.85
   2   4  -5    3.47    1.90
  -2   4   5    3.04    1.54
   2  -4  -5    0.15    1.37
   2   4  -4    1.48    1.94
  -2   4   4    2.39    1.51
   2   4  -4    2.89    1.21
   2  -4  -4    0.19    1.16
   2   4  -3   27.07    2.58
   2   4  -3   25.50    1.59
  -2   4   3   29.56    2.14
   2   4  -2   61.40    2.37
   2   4  -2   55.80    2.04
   2   4  -2   59.80    1.60
  -2   4   2   61.63    2.83
   2   4  -1   23.82    1.71
   2   4  -1   20.83    1.27
   2   4  -1   22.36    1.37
  -2   4   1   22.63    1.46
  -2   4   1   22.40    1.97
   2   4   0   26.54    1.81
   2   4   0   25.58    1.22
   2   4   0   24.24    1.29
  -2   4   0   22.90    1.39
  -2   4   0   23.77    2.07
   2   4   1   17.66    1.72
   2   4   1   17.85    1.07
   2   4   1   17.53    1.09
  -2   4  -1   15.30    1.19
  -2   4  -1   19.76    1.38
  -2   4  -1   19.68    1.51
   2   4   2    2.39    2.06
   2   4   2    0.72    0.78
   2   4   2    0.98    0.84
  -2   4  -2    1.00    0.91
  -2   4  -2    3.69    1.12
  -2   4  -2    2.70    1.88
   2   4   3   10.68    2.37
   2   4   3    7.68    0.82
  -2   4  -3    7.53    0.97
  -2   4  -3    7.73    1.28
  -2   4  -3   10.30    2.09
   2   4   4   27.93    2.93
   2   4   4   25.28    1.23
   2   4   4   26.72    1.16
  -2   4  -4   26.78    1.28
  -2   4  -4   28.09    2.51
  -2   4  -4   30.85    2.64
   2   4   5   14.92    1.83
   2   4   5   14.23    1.07
   2   4   5   15.25    1.23
  -2   4  -5   16.00    1.08
  -2   4  -5   17.68    2.26
  -2   4  -5   14.70    1.63
   2   4   6   22.32    2.10
   2   4   6   22.46    1.33
  -2   4  -6   24.36    1.24
  -2   4  -6   27.34    1.84
  -2   4  -6   25.75    1.85
  -2  -4  -6   23.46    2.10
   2   4   7   24.97    2.18
   2   4   7   22.90    1.06
  -2   4  -7   23.58    1.34
  -2   4  -7   22.66    2.83
  -2  -4  -7   28.82    3.19
   2   4   8   14.13    2.92
   2   4   8    6.98    0.95
  -2   4  -8   10.43    1.66
  -2   4  -8    8.88    1.18
  -2  -4  -8    7.00    2.77
   2   4   9   -0.20    1.75
   2   4   9    1.71    0.86
  -2   4  -9   -0.67    1.56
  -2  -4  -9    0.04    1.67
   2   4  10    9.31    2.16
   2   4  10    9.84    1.08
  -2   4 -10    9.13    2.71
  -2  -4 -10    8.39    3.04
   2   4  11   21.55    3.51
   2   4  11   17.55    1.34
  -2   4 -11   20.36    2.08
  -2  -4 -11   18.72    1.34
  -2  -4 -11   19.20    3.48
   2   4  12    0.32    1.94
   2   4  12    3.28    1.12
  -2   4 -12    4.43    1.77
  -2  -4 -12    1.36    1.10
  -2  -4 -12    1.97    2.01
   2   4  13    0.48    1.18
  -2   4 -13    4.49    2.74
  -2  -4 -13    0.40    1.12
  -2  -4 -13   -4.40    3.07
   2   4  14    4.24    1.33
  -2   4 -14    2.71    1.96
  -2  -4 -14    2.78    1.25
  -2  -4 -14   12.85    3.50
   2   4  15    3.49    1.41
  -2   4 -15    3.64    3.26
  -2  -4 -15    3.74    1.29
  -2  -4 -15    5.25    2.43
   2   4  16    9.62    1.60
  -2   4 -16   12.06    2.43
  -2  -4 -16    9.42    1.53
  -2  -4 -16   10.43    2.73
   2   4  17    3.09    1.52
  -2   4 -17    4.43    3.45
  -2  -4 -17    1.86    1.39
  -2  -4 -17    4.68    3.95
   2   4  18    9.39    1.20
  -2   4 -18   11.96    2.76
  -2  -4 -18    8.20    1.72
  -2  -4 -18    4.75    4.58
   2   4  19    6.49    1.80
  -2   4 -19   12.51    4.13
  -2  -4 -19    5.17    1.72
  -2  -4 -19   11.50    4.80
  -2   4 -20    4.43    2.79
  -2  -4 -20    5.70    3.04
   2   5 -17    2.45    3.62
  -2   5  17   10.02    3.10
   2  -5 -17    4.95    2.61
   2  -5 -17    6.60    2.97
   2   5 -16    1.82    3.03
  -2   5  16   -0.96    2.68
   2  -5 -16    2.19    2.17
   2  -5 -16   -3.30    2.59
   2   5 -15    1.96    1.98
  -2   5  15    5.44    2.58
   2  -5 -15    1.17    3.29
   2  -5 -15    0.30    1.72
   2   5 -14    3.03    2.87
  -2   5  14    4.41    1.68
   2  -5 -14   -0.20    3.20
   2  -5 -14    1.76    2.55
   2   5 -13    2.66    2.76
  -2   5  13    1.41    1.66
   2  -5 -13    3.18    1.95
   2  -5 -13    5.91    2.51
   2   5 -12    0.39    1.77
  -2   5  12    2.41    2.24
   2  -5 -12    2.51    2.69
   2  -5 -12    3.32    2.36
   2   5 -11    4.74    2.60
  -2   5  11    3.38    2.32
   2  -5 -11    8.66    1.83
   2  -5 -11    7.03    2.55
  -2   5  10    1.82    2.06
   2   5 -10    2.06    1.49
   2  -5 -10   -0.48    2.45
   2   5  -9    2.35    2.20
   2   5  -9    7.10    2.69
  -2   5   9    2.86    2.19
   2  -5  -9    4.13    2.40
   2   5  -8    5.57    1.67
  -2   5   8    5.14    1.39
   2   5  -8    4.58    2.08
   2  -5  -8    5.51    1.51
   2   5  -7   21.96    3.18
  -2   5   7   22.17    1.79
   2   5  -7   26.25    1.80
   2  -5  -7   24.87    2.66
   2   5  -6    7.41    2.66
   2   5  -6    5.96    1.94
  -2   5   6    9.28    1.47
   2   5  -5    3.23    1.61
   2   5  -5    4.03    1.72
   2   5  -5    4.50    1.18
  -2   5   5    5.99    1.34
   2   5  -4    2.15    2.41
   2   5  -4    3.56    1.62
   2   5  -4    3.65    1.57
  -2   5   4    2.44    2.00
   2   5  -3   11.63    2.75
   2   5  -3   14.10    1.74
   2   5  -3   11.44    1.20
  -2   5   3   10.85    2.28
   2   5  -2    9.03    1.82
   2   5  -2    8.16    1.53
   2   5  -2    7.06    1.60
  -2   5   2    8.50    2.22
   2   5  -1   57.07    2.91
   2   5  -1   50.70    2.22
   2   5  -1   49.13    1.78
  -2   5   1   49.37    2.34
  -2   5   1   48.31    3.24
  -2   5   1   55.08    2.60
   2   5   0   16.42    3.11
   2   5   0   17.42    1.53
   2   5   0   19.21    1.60
  -2   5   0   15.28    1.70
  -2   5   0   20.15    1.68
  -2   5   0   21.42    2.76
   2   5   1   -1.67    2.50
   2   5   1    0.65    1.12
   2   5   1    0.45    1.22
  -2   5  -1    1.39    1.27
  -2   5  -1   -0.04    1.31
  -2   5  -1    3.50    2.22
   2   5   2    1.28    1.74
   2   5   2    1.49    1.06
   2   5   2    2.39    1.16
  -2   5  -2    0.24    1.25
  -2   5  -2    0.62    2.03
  -2   5  -2    0.24    1.46
   2   5   3   20.97    3.28
   2   5   3   15.89    1.32
   2   5   3   16.31    1.41
  -2   5  -3   15.41    1.50
  -2   5  -3   16.01    2.59
  -2   5  -3   18.70    2.83
   2   5   4   25.67    3.53
   2   5   4   21.15    1.47
  -2   5  -4   22.18    1.63
  -2   5  -4   25.97    1.95
  -2   5  -4   26.92    3.07
   2   5   5    2.47    2.05
   2   5   5    5.71    1.02
   2   5   5    6.08    1.10
  -2   5  -5    5.26    1.25
  -2   5  -5    7.77    2.51
  -2   5  -5    8.47    1.72
   2   5   6    9.66    2.11
   2   5   6    6.85    1.04
   2   5   6    6.26    1.14
  -2   5  -6    8.30    1.29
  -2   5  -6   10.49    2.60
  -2   5  -6    8.60    2.74
   2   5   7   13.96    3.42
   2   5   7    6.54    1.32
   2   5   7    8.33    1.14
  -2   5  -7    9.08    1.30
  -2   5  -7    9.27    1.96
  -2   5  -7   12.91    1.96
   2   5   8    7.96    2.26
   2   5   8    5.81    1.06
   2   5   8    7.49    1.08
  -2   5  -8    6.82    1.29
  -2   5  -8   10.87    2.81
  -2   5  -8   10.52    1.94
   2   5   9    4.86    3.47
   2   5   9    2.75    0.98
   2   5   9    3.14    1.03
  -2   5  -9    3.60    1.25
  -2   5  -9    6.15    3.00
  -2   5  -9    7.54    1.96
  -2  -5  -9    5.30    2.19
   2   5  10    9.23    3.88
   2   5  10    7.24    1.08
  -2   5 -10    8.10    1.35
  -2   5 -10   12.10    2.18
  -2   5 -10   10.61    2.18
  -2  -5 -10    9.22    2.42
   2   5  11    2.84    2.31
  -2   5 -11    1.95    1.33
  -2   5 -11    3.45    3.05
  -2  -5 -11    7.07    3.49
  -2   5 -12    7.85    2.20
  -2  -5 -12    3.44    2.45
  -2   5 -13    3.91    3.40
  -2  -5 -13    5.94    3.91
  -2   5 -14    6.81    2.51
  -2  -5 -14    0.89    4.20
  -2   5 -15   11.29    4.13
  -2  -5 -15   11.03    3.06
  -2   5 -16    1.91    2.58
  -2  -5 -16    8.39    3.06
   2   6 -10    3.67    3.21
   2   6 -10    4.27    1.83
   2   6 -10    0.06    2.80
  -2   6  10    3.09    1.69
   2   6  -9    0.57    2.01
   2   6  -9    4.11    2.51
   2   6  -9    0.91    2.55
  -2   6   9    1.56    2.57
   2   6  -8    2.96    3.16
   2   6  -8    3.72    1.64
   2   6  -8    3.95    2.56
  -2   6   8    4.09    2.52
   2   6  -7    7.44    2.13
   2   6  -7    8.04    2.45
   2   6  -7    8.34    2.60
  -2   6   7    6.53    2.64
   2   6  -6    0.73    3.05
   2   6  -6    1.04    2.18
   2   6  -6    2.80    1.50
  -2   6   6    4.24    1.66
   2   6  -5    8.03    3.18
   2   6  -5    2.31    2.05
   2   6  -5    1.17    2.16
  -2   6   5    5.60    1.69
   2   6  -4    3.69    2.05
   2   6  -4    2.89    1.89
   2   6  -4    1.84    1.89
  -2   6   4    4.32    2.51
  -2   6   4    2.77    1.79
   2   6  -3    4.03    3.20
   2   6  -3    5.94    1.80
   2   6  -3    4.31    1.28
  -2   6   3    5.66    2.53
  -2   6   3    7.99    2.78
   2   6  -2    3.01    2.01
   2   6  -2    0.00    1.60
   2   6  -2    1.47    1.61
  -2   6   2    0.38    2.43
  -2   6   2    3.13    2.68
   2   6  -1    7.58    3.36
   2   6  -1    6.71    1.62
   2   6  -1    5.10    1.73
  -2   6   1    4.06    1.81
  -2   6   1    8.34    1.94
   2   6   0    3.76    3.18
   2   6   0    5.13    1.47
   2   6   0    5.68    1.57
  -2   6   0    8.31    2.67
  -2   6   0    7.86    2.88
   2   6   1    1.67    2.16
   2   6   1    0.06    0.84
   2   6   1    1.83    1.37
  -2   6  -1    3.06    2.59
  -2   6  -1    2.55    1.81
   2   6   2    7.04    3.20
  -2   6  -2    1.77    1.72
  -2   6  -2   -0.66    2.87
   2   6   3    3.70    2.27
  -2   6  -3    0.26    1.76
  -2   6  -3    2.84    1.91
   2   6   4    8.90    3.58
  -2   6  -4    3.84    2.88
  -2   6  -4   10.24    3.27
   2   6   5    7.58    3.69
  -2   6  -5    4.88    1.97
  -2   6  -5    3.93    2.18
   2   6   6    5.59    2.44
  -2   6  -6    3.13    3.07
  -2   6  -6    3.72    3.26
   2   6   7   11.55    3.98
  -2   6  -7    8.87    2.22
  -2   6  -7    8.52    2.35
   2   6   8    8.23    2.68
  -2   6  -8    5.67    3.40
  -2   6  -8    3.08    3.52
   2   6   9   -0.16    3.91
  -2   6  -9    0.17    2.04
  -2   6  -9   -3.40    2.26
   3   0 -26    2.88    2.53
  -3   0  26    9.81    2.63
   3   0 -25    3.62    2.23
  -3   0  25    3.54    2.30
   3   0 -24    2.63    2.18
  -3   0  24    5.65    3.50
   3   0 -23   -1.04    2.92
  -3   0  23   -0.33    2.10
   3   0 -22    0.45    2.68
  -3   0  22   -2.02    3.00
   3   0 -21    7.51    3.16
  -3   0  21   15.03    3.15
   3   0 -20    2.37    2.78
  -3   0  20    2.52    1.84
   3   0 -19   -2.03    2.41
  -3   0  19   -0.40    2.64
   3   0 -18    1.65    1.58
  -3   0  18    3.12    1.66
   3   0 -17   12.05    1.71
  -3   0  17   11.19    2.87
   3   0 -16    2.73    1.27
  -3   0  16   -3.57    1.45
   3   0 -15   31.68    1.82
  -3   0  15   30.36    2.75
   3   0 -14   52.19    2.68
  -3   0  14   41.92    2.03
   3   0 -13    1.47    1.64
  -3   0  13    3.59    1.80
   3   0 -12   42.17    2.24
  -3   0  12   44.68    1.74
   3   0 -11  150.81    3.55
  -3   0  11  145.43    4.38
   3   0 -10   38.74    1.39
  -3   0  10   41.76    2.14
   3   0  -9  241.77    5.69
  -3   0   9  234.38    5.17
   3   0  -8   34.59    1.13
  -3   0   8   26.29    1.30
   3   0  -7  168.95    3.82
  -3   0   7  162.53    3.34
   3   0  -6    9.17    1.00
  -3   0   6    9.91    0.74
   3   0  -5  109.78    2.51
  -3   0   5  110.26    2.09
   3   0  -4   70.97    1.43
  -3   0   4   72.00    1.75
   3   0  -3    3.51    0.77
  -3   0   3    1.76    0.71
   3   0  -2  142.15    2.78
  -3   0   2  143.73    2.32
   3   0  -1   30.27    0.76
  -3   0   1   30.81    0.92
   3   0   0  251.54    4.57
  -3   0   0  241.43    4.23
   3   0   1   47.55    1.08
  -3   0  -1   49.00    1.08
   3   0   2  194.66    3.90
  -3   0  -2  198.69    3.40
   3   0   3   28.90    0.93
  -3   0  -3   29.14    1.22
   3   0   4  202.21    3.94
  -3   0  -4  215.87    4.43
  -3   0  -4  202.76    3.56
   3   0   5   95.73    2.02
  -3   0  -5   94.64    1.99
  -3   0  -5   93.22    1.76
   3   0   6  145.90    3.57
  -3   0  -6  150.50    3.59
  -3   0  -6  137.93    3.06
   3   0   7   98.25    2.70
   3   0   7  101.33    2.06
  -3   0  -7   92.77    2.24
  -3   0  -7   96.57    1.99
   3   0   8    0.24    0.62
  -3   0  -8    1.79    0.76
  -3   0  -8    0.62    0.62
   3   0   9  108.18    2.86
  -3   0  -9  110.37    3.31
  -3   0  -9  104.72    2.78
   3   0  10    2.87    0.75
  -3   0 -10    3.23    0.98
  -3   0 -10    3.98    0.75
   3   0  11    3.07    1.22
  -3   0 -11    5.13    1.51
  -3   0 -11    2.53    0.86
   3   0  12    1.04    0.86
  -3   0 -12   -1.42    1.62
  -3   0 -12    4.40    1.36
   3   0  13   12.07    1.13
  -3   0 -13    9.81    1.36
  -3   0 -13   12.52    1.68
   3   0  14    1.99    1.02
  -3   0 -14    1.59    1.28
  -3   0 -14    2.86    1.08
   3   0  15   24.56    2.24
  -3   0 -15   26.12    1.91
  -3   0 -15   22.32    2.31
   3   0  16   32.88    2.63
  -3   0 -16   32.13    2.15
  -3   0 -16   32.00    1.86
   3   0  17   10.81    2.35
  -3   0 -17   14.89    2.88
  -3   0 -17   15.99    2.43
   3   0  18   36.86    3.22
  -3   0 -18   39.09    3.90
  -3   0 -18   32.50    3.25
   3   0  19   79.25    4.38
  -3   0 -19   78.30    3.82
  -3   0 -19   71.16    4.50
   3   0  20   25.33    3.05
  -3   0 -20   16.27    2.57
  -3   0 -20   18.33    2.13
   3   0  21    0.93    2.56
  -3   0 -21   -1.14    2.11
  -3   0 -21    4.64    2.78
   3   0  22    3.46    1.82
  -3   0 -22    0.11    2.37
  -3   0 -22    3.25    1.92
   3   0  23   26.94    2.70
  -3   0 -23   25.43    3.32
  -3   0 -23   30.29    4.08
   3   0  24   -0.69    1.96
  -3   0 -24   -0.30    3.75
  -3   0 -24    0.98    1.97
   3   0  25    3.46    3.19
  -3   0 -25    4.46    4.06
  -3   0 -25   -6.21    3.27
  -3   1  26    2.91    2.40
   3   1 -26    3.05    3.85
   3  -1 -26    0.24    2.24
  -3  -1  26   -1.47    2.57
  -3   1  25    0.88    3.54
   3   1 -25    1.51    3.47
   3  -1 -25   -0.01    2.18
  -3  -1  25    0.16    3.47
  -3   1  24    5.83    2.33
   3   1 -24    5.78    2.41
   3  -1 -24    6.44    2.11
  -3  -1  24    8.39    3.76
  -3   1  23   -1.56    3.18
   3   1 -23    0.33    2.05
   3  -1 -23    0.28    1.91
  -3  -1  23    0.91    2.19
  -3   1  22    5.33    2.14
   3   1 -22    4.65    2.09
   3  -1 -22    0.83    2.83
  -3  -1  22    3.91    3.14
  -3   1  21    8.73    3.20
   3   1 -21    8.59    3.06
   3  -1 -21    6.40    2.86
  -3  -1  21    8.86    3.22
  -3   1  20    5.79    1.93
   3   1 -20    6.81    2.94
   3  -1 -20   11.79    2.54
  -3  -1  20    5.98    1.93
  -3   1  19   70.05    4.47
   3   1 -19   78.85    4.72
   3  -1 -19   72.42    4.34
  -3  -1  19   67.98    3.31
  -3   1  18   16.92    2.03
   3   1 -18   19.15    1.93
   3  -1 -18   16.43    2.62
  -3  -1  18   24.31    2.82
   3   1 -17   11.37    1.77
   3  -1 -17   10.01    1.53
  -3  -1  17   12.10    1.70
  -3   1  16  130.10    4.26
   3   1 -16  142.51    4.32
   3  -1 -16  135.11    3.98
  -3  -1  16  127.44    4.07
  -3   1  15   64.57    2.62
   3   1 -15   65.97    2.56
   3  -1 -15   68.61    2.46
  -3  -1  15   66.49    3.50
  -3   1  14   36.64    2.70
   3   1 -14   42.82    2.60
   3  -1 -14   36.06    2.47
  -3  -1  14   35.22    1.85
  -3   1  13   26.71    1.69
   3   1 -13   25.28    2.20
   3  -1 -13   24.75    1.99
  -3  -1  13   26.77    1.54
  -3   1  12   27.01    1.47
   3   1 -12   25.44    2.04
   3  -1 -12   25.14    1.37
  -3  -1  12   29.87    2.12
  -3   1  11    5.29    1.02
   3   1 -11    4.94    1.43
   3  -1 -11    6.42    1.45
  -3  -1  11    5.64    1.01
  -3   1  10   79.18    2.83
   3   1 -10   77.31    2.07
   3  -1 -10   72.82    2.04
  -3  -1  10   74.12    2.03
  -3   1   9    6.40    1.45
   3   1  -9    7.82    0.86
   3  -1  -9    6.98    1.40
  -3  -1   9    7.30    1.34
  -3   1   8  192.62    4.91
   3   1  -8  203.94    4.12
   3  -1  -8  205.68    4.43
  -3  -1   8  198.77    4.13
  -3   1   7  208.79    4.44
   3   1  -7  218.39    5.07
   3  -1  -7  217.27    4.51
  -3  -1   7  231.24    6.44
  -3   1   6   16.69    0.95
   3   1  -6   17.63    0.79
   3  -1  -6   15.24    0.96
  -3  -1   6   18.10    0.83
  -3   1   5   29.01    1.50
   3   1  -5   24.58    1.14
   3  -1  -5   27.53    1.11
  -3  -1   5   21.89    1.16
  -3   1   4  443.51    9.58
   3   1  -4  453.18    9.23
   3  -1  -4  446.62    9.53
  -3  -1   4  429.60    8.41
  -3   1   3  118.33    2.78
   3   1  -3  113.00    2.01
   3  -1  -3  125.06    2.90
  -3   1   2  104.22    2.05
   3   1  -2  104.16    1.70
   3  -1  -2  103.14    2.03
  -3   1   1   41.45    1.48
   3   1  -1   42.99    0.83
   3  -1  -1   43.01    1.17
  -3  -1   1   41.11    0.81
   3   1   0  213.23    5.10
  -3   1   0  215.75    4.48
   3   1   0  208.60    2.85
   3  -1   0  213.65    4.67
  -3  -1   0  207.93    2.86
  -3   1  -1  523.98   11.46
   3   1   1  513.07   12.05
   3  -1   1  509.19    8.96
  -3  -1  -1  513.11    8.52
  -3   1  -2   69.07    2.05
   3   1   2   71.40    1.87
   3  -1   2   65.86    0.98
  -3  -1  -2   68.35    0.95
   3   1   3  851.21   24.74
  -3   1  -3  830.99   18.44
  -3   1  -3  796.29   21.32
  -3  -1  -3  848.58   23.47
  -3  -1  -3  846.40   17.61
  -3  -1  -3  809.17   16.75
   3   1   4  113.86    2.80
  -3   1  -4  124.38    1.99
  -3   1  -4  120.42    3.22
  -3  -1  -4  118.20    1.64
  -3  -1  -4  117.77    2.83
   3   1   5  130.83    4.06
  -3   1  -5  137.59    2.43
  -3   1  -5  134.96    2.96
  -3  -1  -5  134.37    2.08
  -3  -1  -5  129.39    3.77
   3   1   6  215.84    5.21
   3   1   6  228.13    3.88
  -3   1  -6  229.51    4.31
  -3   1  -6  228.68    4.86
  -3  -1  -6  219.89    3.82
  -3  -1  -6  224.97    6.15
   3   1   7   12.55    1.14
   3   1   7   15.99    0.77
  -3   1  -7   17.91    1.02
  -3   1  -7   13.58    1.41
  -3  -1  -7   13.42    0.80
  -3  -1  -7   16.82    1.23
   3   1   8   14.00    1.26
   3   1   8   17.48    0.89
  -3   1  -8   17.23    1.18
  -3   1  -8   17.32    1.56
  -3  -1  -8   16.52    0.90
  -3  -1  -8   15.01    1.27
   3   1   9   62.19    2.21
   3   1   9   63.49    1.64
  -3   1  -9   63.27    2.09
  -3   1  -9   63.20    2.54
  -3  -1  -9   62.45    1.69
  -3  -1  -9   68.63    2.97
   3   1  10    2.76    1.06
   3   1  10    1.23    0.56
  -3   1 -10    1.33    1.41
  -3   1 -10    0.85    1.14
  -3  -1 -10    3.22    1.13
  -3  -1 -10    2.22    0.89
   3  -1  10    0.58    0.92
   3   1  11    4.04    1.01
  -3   1 -11    6.08    1.53
  -3   1 -11    4.70    1.36
  -3  -1 -11    6.69    1.88
  -3  -1 -11    1.60    1.12
   3  -1  11    1.04    1.54
   3   1  12    7.00    1.18
  -3   1 -12   10.37    1.16
  -3   1 -12    9.79    1.60
  -3  -1 -12    6.03    1.39
  -3  -1 -12    7.42    0.85
   3  -1  12    7.92    1.21
   3   1  13    1.86    1.20
  -3   1 -13    1.22    1.58
  -3   1 -13    0.59    1.11
   3  -1  13    0.64    1.77
  -3  -1 -13    1.65    1.41
   3   1  14   21.68    1.21
  -3   1 -14   22.27    2.37
  -3   1 -14   19.62    1.56
  -3  -1 -14   19.95    1.95
  -3  -1 -14   21.60    1.28
   3  -1  14   18.64    2.36
   3   1  15   32.81    1.51
  -3   1 -15   32.25    2.93
  -3   1 -15   29.77    1.89
  -3  -1 -15   28.20    3.36
  -3  -1 -15   39.64    2.66
   3  -1  15   30.31    2.85
   3   1  16    9.89    1.27
  -3   1 -16    7.10    1.62
  -3   1 -16   11.06    2.37
  -3  -1 -16   13.49    2.96
  -3  -1 -16   11.09    1.86
   3  -1  16    8.51    1.58
   3   1  17   84.86    3.68
  -3   1 -17   80.12    4.56
  -3   1 -17   84.92    4.55
  -3  -1 -17   78.07    5.29
  -3  -1 -17   86.36    2.89
   3  -1  17   78.80    3.41
   3   1  18   18.49    2.34
  -3   1 -18   18.66    2.12
  -3   1 -18   17.78    3.09
  -3  -1 -18   16.48    3.58
  -3  -1 -18   17.48    2.50
   3  -1  18   17.45    2.02
   3   1  19   17.31    2.53
  -3   1 -19   20.80    3.06
  -3   1 -19   15.28    3.14
  -3  -1 -19   12.99    3.74
  -3  -1 -19   18.26    2.51
   3  -1  19    9.91    2.02
  -3   1 -20    1.74    1.75
  -3   1 -20    5.13    2.89
  -3  -1 -20   -1.22    3.34
  -3  -1 -20   -0.08    1.45
   3  -1  20    1.80    1.80
   3   1  21    8.40    2.60
  -3   1 -21    7.83    3.36
  -3   1 -21    9.84    3.36
  -3  -1 -21   10.62    4.03
  -3  -1 -21   11.14    2.67
   3  -1  21    7.44    2.18
   3   1  22   -0.51    1.60
  -3   1 -22    2.22    2.03
  -3   1 -22    2.63    2.11
  -3  -1 -22    2.80    3.73
  -3  -1 -22   -0.04    2.48
   3  -1  22   -1.91    1.99
   3   1  23    4.20    1.80
  -3   1 -23    7.19    3.61
  -3   1 -23   -0.05    2.37
  -3  -1 -23    4.12    4.21
  -3  -1 -23    1.29    1.83
   3  -1  23    7.91    2.18
   3   1  24    5.59    1.99
  -3   1 -24    5.94    2.50
  -3   1 -24    0.50    3.94
  -3  -1 -24    7.12    4.47
  -3  -1 -24    5.70    3.00
   3  -1  24    6.14    3.62
   3   2 -25   12.59    2.76
  -3   2  25    5.42    2.69
   3  -2 -25    8.35    3.34
   3  -2 -25    8.38    2.41
  -3  -2  25    5.69    4.28
   3   2 -24    1.91    2.38
  -3   2  24    0.93    3.60
   3  -2 -24    1.52    2.98
   3  -2 -24    2.91    2.14
  -3  -2  24    6.11    3.60
   3   2 -23    6.95    3.45
  -3   2  23    1.84    2.26
   3  -2 -23    4.90    4.13
   3  -2 -23    3.15    2.01
  -3  -2  23    4.30    2.32
   3   2 -22    7.78    3.43
  -3   2  22    5.44    3.15
   3  -2 -22    6.50    3.51
   3  -2 -22    2.03    1.91
  -3  -2  22    2.54    2.14
   3   2 -21    5.08    2.12
  -3   2  21    2.60    2.08
   3  -2 -21    2.33    2.24
   3  -2 -21    3.82    1.79
  -3  -2  21    0.93    3.04
   3   2 -20    1.61    1.91
  -3   2  20   -0.89    2.80
   3  -2 -20   -1.49    2.06
   3  -2 -20    3.81    1.67
  -3  -2  20    2.83    2.81
   3   2 -19    8.17    2.77
  -3   2  19    1.30    1.88
   3  -2 -19    5.27    2.02
   3  -2 -19    4.57    2.53
  -3  -2  19    8.63    1.92
  -3   2  18   14.74    3.27
   3   2 -18   19.58    3.09
   3  -2 -18   18.14    2.82
  -3  -2  18   19.14    2.05
  -3   2  17   19.40    3.16
   3   2 -17   21.81    3.18
   3  -2 -17   25.63    2.76
  -3  -2  17   23.51    1.96
  -3   2  16   67.95    3.06
   3   2 -16   81.31    3.16
   3  -2 -16   79.55    3.02
  -3  -2  16   81.99    4.11
  -3   2  15  185.17    5.75
   3   2 -15  198.04    5.84
   3  -2 -15  180.92    5.34
  -3  -2  15  187.24    6.80
  -3   2  14    3.41    2.01
   3   2 -14    2.52    2.02
   3  -2 -14    2.75    1.86
  -3  -2  14    5.15    1.96
  -3   2  13   18.19    2.26
   3   2 -13   14.71    2.18
   3  -2 -13   18.30    1.46
  -3  -2  13   18.35    2.16
  -3   2  12   51.76    2.08
   3   2 -12   61.72    2.79
   3  -2 -12   49.09    1.95
  -3  -2  12   54.15    2.71
  -3   2  11   10.83    1.22
   3   2 -11    7.96    1.17
   3  -2 -11    9.04    1.68
  -3  -2  11   10.24    1.09
  -3   2  10   20.35    1.28
   3   2 -10   21.68    1.24
   3  -2 -10   19.36    1.23
  -3  -2  10   21.22    1.18
  -3   2   9   67.27    1.97
   3   2  -9   70.02    1.95
   3  -2  -9   63.76    2.01
  -3  -2   9   70.90    2.41
  -3   2   8   50.22    1.67
   3   2  -8   54.22    1.56
   3  -2  -8   51.90    2.31
  -3  -2   8   51.38    1.96
  -3   2   7    3.29    0.81
   3   2  -7    3.24    0.70
   3  -2  -7    2.24    1.31
  -3  -2   7    3.33    1.00
  -3   2   6  119.82    3.48
   3   2  -6  124.19    2.45
   3  -2  -6  118.93    3.40
  -3  -2   6  124.32    2.83
  -3   2   5   68.09    2.48
   3   2  -5   73.13    1.51
   3  -2  -5   71.12    2.60
  -3  -2   5   69.46    1.40
  -3   2   4  337.03    7.66
   3   2  -4  356.48    7.03
   3  -2  -4  343.95    8.71
   3   2  -3  115.95    2.07
  -3   2   3  116.26    2.62
   3  -2  -3  111.29    2.04
   3  -2  -3  116.24    3.32
  -3  -2   3  108.40    1.94
   3   2  -2  176.62    2.78
  -3   2   2  174.93    4.43
   3  -2  -2  171.53    2.86
   3  -2  -2  174.59    3.83
  -3  -2   2  175.73    2.80
  -3   2   1   50.63    2.02
   3   2  -1   50.49    2.51
   3   2  -1   48.53    0.89
   3  -2  -1   47.32    1.54
   3  -2  -1   46.41    0.74
  -3  -2   1   46.24    0.81
   3   2   0  170.83    4.88
   3   2   0  167.69    2.01
  -3   2   0  161.41    3.59
   3   2   1   94.13    2.52
  -3   2  -1   92.43    2.24
   3   2   2  328.36    8.23
  -3   2  -2  363.99    9.08
   3   2   3  327.18    9.43
  -3   2  -3  322.53    8.24
  -3  -2  -3  333.17    8.35
   3   2   4    4.30    1.87
  -3   2  -4   10.57    1.03
  -3  -2  -4    8.12    1.22
   3   2   5   10.88    1.28
  -3   2  -5   12.41    1.66
  -3  -2  -5   10.11    1.28
   3   2   6   26.85    1.67
   3   2   6   28.15    0.49
  -3   2  -6   26.36    0.87
  -3   2  -6   26.57    2.04
  -3  -2  -6   27.69    0.45
  -3  -2  -6   23.20    2.35
   3   2   7    4.41    1.40
   3   2   7    7.44    0.52
  -3   2  -7    6.87    0.67
  -3   2  -7    7.44    1.63
  -3  -2  -7    7.89    0.46
  -3  -2  -7   10.09    1.86
   3   2   8   24.27    1.80
   3   2   8   27.38    0.89
  -3   2  -8   27.62    1.08
  -3   2  -8   27.14    2.15
  -3  -2  -8   25.74    0.71
  -3  -2  -8   28.25    1.69
   3   2   9   15.90    1.64
   3   2   9   16.32    0.77
  -3   2  -9   15.79    1.10
  -3   2  -9   18.36    2.06
  -3  -2  -9   16.97    0.71
  -3  -2  -9   12.80    2.41
   3   2  10   22.68    2.81
   3   2  10   23.69    0.96
  -3   2 -10   23.09    1.39
  -3   2 -10   21.04    1.62
  -3  -2 -10   23.23    0.95
  -3  -2 -10   23.77    1.93
   3   2  11   -1.02    2.21
   3   2  11    1.08    0.79
  -3   2 -11    1.20    1.14
  -3   2 -11    1.21    1.19
  -3  -2 -11    0.24    0.51
  -3  -2 -11    1.70    2.26
   3   2  12   21.64    1.86
   3   2  12   16.85    1.20
  -3   2 -12   16.37    1.67
  -3   2 -12   19.57    2.47
  -3  -2 -12   17.15    1.14
  -3  -2 -12   19.04    2.00
   3   2  13   15.59    1.29
  -3   2 -13   15.45    1.81
  -3   2 -13   16.04    2.58
  -3  -2 -13   15.40    1.27
  -3  -2 -13   13.79    2.03
   3   2  14   25.59    1.65
  -3   2 -14   24.68    1.99
  -3   2 -14   25.73    2.24
  -3  -2 -14   28.68    3.43
  -3  -2 -14   28.55    1.69
   3  -2  14   26.32    2.14
   3   2  15   20.88    1.68
  -3   2 -15   17.56    1.96
  -3   2 -15   20.06    2.26
  -3  -2 -15   21.81    3.52
  -3  -2 -15   19.23    1.70
   3  -2  15   18.73    2.07
   3   2  16    8.25    1.08
  -3   2 -16    3.81    2.64
  -3   2 -16    7.57    1.47
  -3  -2 -16   15.11    2.22
  -3  -2 -16    6.93    1.61
   3  -2  16   11.84    1.97
   3   2  17   17.33    1.37
  -3   2 -17   19.97    2.32
  -3   2 -17   19.41    1.80
  -3  -2 -17   17.34    2.60
  -3  -2 -17   18.06    2.01
   3  -2  17   17.06    3.41
   3   2  18    7.88    2.01
  -3   2 -18   11.23    3.14
  -3   2 -18    7.96    2.58
  -3  -2 -18   10.37    2.52
  -3  -2 -18    8.64    1.81
   3  -2  18    8.81    3.10
   3   2  19   12.19    2.15
  -3   2 -19   11.86    2.32
  -3   2 -19   11.03    2.92
  -3  -2 -19   16.40    2.75
  -3  -2 -19   10.12    2.08
   3  -2  19    8.30    3.31
   3   2  20   -0.81    1.95
  -3   2 -20    1.48    3.12
  -3   2 -20    3.01    2.60
  -3  -2 -20    0.82    2.50
  -3  -2 -20    0.90    1.90
   3  -2  20   -3.12    3.07
   3   2  21    0.38    2.14
  -3   2 -21    4.81    2.23
  -3   2 -21    1.91    1.94
  -3  -2 -21    1.00    2.62
  -3  -2 -21    2.05    1.37
   3  -2  21   -4.26    3.37
   3   2  22    2.64    1.60
  -3   2 -22    3.52    2.40
  -3   2 -22    4.71    2.10
  -3  -2 -22    5.36    2.84
  -3  -2 -22    2.36    1.52
   3  -2  22    3.31    3.61
   3   2  23   -0.31    2.49
  -3   2 -23   -0.25    2.38
  -3   2 -23    5.67    3.35
  -3  -2 -23    1.80    2.95
  -3  -2 -23    2.88    2.35
   3  -2  23   -0.89    3.75
   3   3 -23   16.01    4.63
  -3   3  23   14.28    2.73
   3  -3 -23   21.63    3.38
   3  -3 -23   19.05    3.76
  -3  -3  23   16.97    3.04
   3   3 -22    4.00    3.49
  -3   3  22    4.01    3.19
   3  -3 -22    0.38    2.65
   3  -3 -22   -0.04    2.96
  -3  -3  22   -2.43    2.27
   3   3 -21    3.45    2.20
  -3   3  21   -2.19    2.04
   3  -3 -21    3.97    3.75
   3  -3 -21    2.65    2.73
  -3  -3  21    1.21    2.12
   3   3 -20   -2.15    2.01
  -3   3  20   -0.34    2.93
   3  -3 -20    1.68    3.34
   3  -3 -20    0.38    1.69
  -3  -3  20   -0.04    1.89
   3   3 -19    8.19    3.28
  -3   3  19    7.79    3.20
   3  -3 -19    9.88    3.57
   3  -3 -19    6.04    1.80
  -3  -3  19    7.83    2.11
   3   3 -18    7.74    3.10
  -3   3  18    7.98    1.97
   3  -3 -18    8.96    3.36
   3  -3 -18   12.08    2.64
  -3  -3  18    8.35    3.09
   3   3 -17   23.34    2.28
  -3   3  17   17.12    3.25
   3  -3 -17   22.29    3.72
   3  -3 -17   22.69    2.93
  -3  -3  17   21.75    3.25
   3   3 -16    0.62    1.64
  -3   3  16   -2.25    2.39
   3  -3 -16   -0.46    2.60
   3  -3 -16    1.74    1.48
  -3  -3  16   -0.42    2.33
   3   3 -15   25.99    3.12
  -3   3  15   28.91    2.02
   3  -3 -15   30.64    3.40
   3  -3 -15   24.32    1.84
  -3  -3  15   24.68    3.02
   3   3 -14   24.12    2.74
  -3   3  14   19.13    1.85
   3  -3 -14   17.33    2.93
   3  -3 -14   19.13    2.55
  -3  -3  14   19.00    2.60
   3   3 -13   99.03    3.27
  -3   3  13   93.59    4.39
   3  -3 -13   87.97    4.48
   3  -3 -13   90.04    3.16
  -3  -3  13   93.60    3.14
   3   3 -12  114.03    3.70
  -3   3  12  113.69    4.46
   3  -3 -12  114.87    3.73
   3  -3 -12  114.59    4.48
  -3  -3  12  111.24    3.40
   3   3 -11   13.86    2.24
  -3   3  11   17.04    2.12
   3  -3 -11   17.12    1.54
   3  -3 -11   13.33    1.40
  -3  -3  11   15.48    1.36
   3   3 -10    6.01    1.78
  -3   3  10    9.43    1.86
   3  -3 -10   10.29    1.87
   3  -3 -10   10.30    1.91
  -3  -3  10   11.95    1.72
   3   3  -9   51.65    1.82
  -3   3   9   49.08    1.95
   3  -3  -9   46.13    2.51
   3  -3  -9   48.12    1.96
  -3  -3   9   51.90    2.39
   3   3  -8   85.74    2.31
  -3   3   8   79.61    2.47
   3  -3  -8   84.04    2.97
   3  -3  -8   77.77    2.51
  -3  -3   8   83.55    2.23
   3   3  -7    0.99    1.14
  -3   3   7   -1.12    0.99
   3  -3  -7   -0.04    0.80
   3  -3  -7   -0.91    1.50
  -3  -3   7   -0.06    1.12
  -3   3   6    8.44    1.60
   3   3  -6    7.51    1.19
   3  -3  -6    6.27    1.66
  -3  -3   6    7.11    1.16
  -3   3   5   28.09    1.93
   3   3  -5   26.99    1.41
   3  -3  -5   26.99    1.46
   3   3  -4   49.18    1.25
  -3   3   4   47.93    2.40
   3  -3  -4   51.08    1.60
   3  -3  -4   52.50    1.87
  -3   3   3   -1.15    1.45
   3   3  -3    2.37    1.13
   3   3  -3    1.77    0.74
   3  -3  -3    3.02    1.02
   3  -3  -3    1.24    0.71
   3   3  -2   71.87    1.54
   3   3  -2   76.04    2.56
  -3   3   2   77.11    2.82
   3  -3  -2   74.42    1.50
   3   3  -1   61.13    2.22
   3   3  -1   52.94    1.13
  -3   3   1   57.17    2.49
   3   3   0   42.38    1.87
   3   3   0   39.56    0.94
   3   3   0   40.13    0.96
  -3   3   0   38.70    2.29
   3   3   1    6.40    1.29
   3   3   1    5.81    0.40
   3   3   1    5.20    0.40
  -3   3  -1    6.18    1.58
   3   3   2   28.07    1.77
  -3   3  -2   26.63    2.08
   3   3   3   11.24    1.50
  -3   3  -3    9.04    1.84
  -3   3  -3   11.99    1.33
   3   3   4   23.36    1.82
  -3   3  -4   23.10    1.48
  -3   3  -4   29.03    2.33
   3   3   5   18.31    1.72
  -3   3  -5   18.05    2.20
  -3   3  -5   17.23    1.47
  -3  -3  -5   19.66    1.69
   3   3   6   28.08    2.05
  -3   3  -6   27.22    0.66
  -3   3  -6   26.60    2.61
  -3  -3  -6   30.34    1.99
   3   3   7   11.81    1.85
  -3   3  -7   14.86    2.28
  -3  -3  -7   18.02    2.68
   3   3   8   18.65    2.82
  -3   3  -8   14.71    1.65
  -3  -3  -8   14.81    1.86
   3   3   9   -1.59    2.38
   3   3   9    0.17    0.56
  -3   3  -9    0.50    1.41
  -3  -3  -9    0.39    0.55
  -3  -3  -9    0.39    2.35
   3   3  10   16.95    2.04
   3   3  10   15.24    0.95
  -3   3 -10   10.58    2.73
  -3  -3 -10   15.77    0.73
  -3  -3 -10   16.27    2.06
   3   3  11   11.69    2.14
   3   3  11   11.45    1.08
  -3   3 -11   12.40    2.70
  -3  -3 -11   11.56    0.80
  -3  -3 -11   10.19    3.13
   3   3  12   19.42    3.29
   3   3  12   18.06    1.09
  -3   3 -12   14.79    2.02
  -3  -3 -12   18.42    1.06
  -3  -3 -12   15.95    2.35
   3   3  13    0.83    1.98
   3   3  13    3.05    0.97
  -3   3 -13    4.05    1.77
  -3  -3 -13    3.76    0.89
  -3  -3 -13    4.20    3.06
   3   3  14    3.07    1.12
  -3   3 -14   -0.88    2.75
  -3  -3 -14    4.09    1.01
  -3  -3 -14    4.15    3.07
   3   3  15    4.61    1.26
  -3   3 -15    5.16    1.87
  -3  -3 -15    4.06    1.17
  -3  -3 -15    5.01    2.25
   3   3  16    4.67    0.96
  -3   3 -16    5.59    1.27
  -3   3 -16    6.15    3.03
  -3  -3 -16    5.14    1.35
  -3  -3 -16    6.36    2.45
   3   3  17    9.54    1.69
  -3   3 -17    7.75    2.18
  -3   3 -17   11.39    2.26
  -3  -3 -17    8.54    1.01
  -3  -3 -17   13.46    2.73
   3   3  18   -0.08    1.51
  -3   3 -18    0.75    2.06
  -3   3 -18   -1.48    2.10
  -3  -3 -18   -1.29    1.46
  -3  -3 -18   -3.28    3.87
   3   3  19    1.75    1.69
  -3   3 -19    3.35    2.57
  -3   3 -19    4.36    3.59
  -3  -3 -19    3.40    1.65
  -3  -3 -19    5.69    4.26
   3   3  20   12.84    1.42
  -3   3 -20   13.77    2.06
  -3   3 -20   17.72    2.87
  -3  -3 -20   13.71    2.02
  -3  -3 -20   12.05    5.04
   3   3  21   10.61    2.10
  -3   3 -21    9.12    3.14
  -3   3 -21   10.04    4.19
  -3  -3 -21    7.53    2.02
  -3  -3 -21   10.39    4.90
   3   3  22    0.02    1.94
  -3   3 -22    1.47    2.88
  -3   3 -22    0.97    2.66
  -3  -3 -22    3.63    1.83
  -3  -3 -22    1.20    4.68
   3   4 -21    6.82    4.05
  -3   4  21    7.45    3.85
   3  -4 -21    5.58    4.44
   3  -4 -21    9.53    3.25
  -3  -4  21    8.95    3.95
   3   4 -20    2.77    2.35
  -3   4  20    1.83    3.29
   3  -4 -20    2.10    3.88
   3  -4 -20    1.87    2.91
  -3  -4  20    3.23    3.48
   3   4 -19    3.46    2.24
  -3   4  19    0.89    2.07
   3  -4 -19    5.45    3.69
   3  -4 -19    3.21    1.87
  -3  -4  19    0.54    3.22
   3   4 -18    1.29    2.99
  -3   4  18   -1.99    2.97
   3  -4 -18    3.11    3.29
   3  -4 -18    0.80    1.70
  -3  -4  18   -0.41    2.96
   3   4 -17    0.66    2.88
  -3   4  17    4.15    2.78
   3  -4 -17    0.51    3.20
   3  -4 -17    1.27    2.52
  -3  -4  17   -0.35    2.84
   3   4 -16    5.29    1.93
  -3   4  16    3.23    1.80
   3  -4 -16    9.30    3.20
   3  -4 -16    3.41    2.56
  -3  -4  16    5.49    2.84
   3   4 -15    5.69    2.79
  -3   4  15    7.41    1.76
   3  -4 -15    3.55    2.97
   3  -4 -15    5.15    1.67
  -3  -4  15    7.68    2.74
   3   4 -14    1.65    2.47
  -3   4  14    3.57    2.39
   3  -4 -14    0.52    1.73
   3  -4 -14    3.86    2.27
  -3  -4  14    4.07    1.63
   3   4 -13   25.53    1.99
  -3   4  13   23.28    3.07
   3  -4 -13   25.83    3.26
   3  -4 -13   22.48    2.04
  -3  -4  13   24.14    2.00
   3   4 -12   20.63    1.83
  -3   4  12   22.73    1.86
   3  -4 -12   21.02    2.88
   3  -4 -12   16.06    2.68
  -3  -4  12   24.41    2.62
   3   4 -11   33.19    2.83
  -3   4  11   29.24    1.93
   3  -4 -11   28.98    2.00
   3  -4 -11   26.25    1.99
  -3  -4  11   29.54    2.83
   3   4 -10   23.42    2.42
  -3   4  10   25.59    1.77
   3  -4 -10   23.33    2.59
   3  -4 -10   22.30    2.70
  -3  -4  10   20.54    1.64
   3   4  -9   22.83    1.51
  -3   4   9   16.99    2.39
   3  -4  -9   21.64    2.24
   3  -4  -9   18.75    1.71
  -3  -4   9   22.31    2.24
   3   4  -8    9.45    1.73
  -3   4   8    5.09    2.05
   3  -4  -8    6.82    1.18
   3  -4  -8    8.41    2.24
   3   4  -7    5.41    1.56
  -3   4   7    4.04    1.95
   3  -4  -7    3.84    1.47
   3  -4  -7    5.72    2.11
   3   4  -6   22.10    1.96
  -3   4   6   16.08    2.24
   3   4  -6   15.69    1.75
   3  -4  -6   18.51    1.67
   3   4  -5    8.08    0.93
   3   4  -5    3.27    2.44
  -3   4   5    9.23    1.98
   3  -4  -5   10.56    1.33
   3   4  -4   21.53    2.68
  -3   4   4   15.61    2.15
   3   4  -4   16.71    1.42
   3  -4  -4   16.21    1.41
   3   4  -3   -1.77    1.42
   3   4  -3    0.48    0.99
  -3   4   3   -0.31    1.12
   3   4  -2   68.46    2.88
   3   4  -2   68.93    1.96
   3   4  -2   64.25    2.00
  -3   4   2   73.30    2.51
   3   4  -1  101.49    5.23
   3   4  -1  100.48    2.26
   3   4  -1   96.93    2.33
  -3   4   1  102.00    3.19
   3   4   0   51.34    3.75
   3   4   0   50.42    1.33
   3   4   0   46.27    1.37
  -3   4   0   50.97    2.14
   3   4   1   25.92    3.17
   3   4   1   31.09    0.93
   3   4   1   28.62    1.20
  -3   4  -1   32.15    2.64
   3   4   2    8.22    1.67
   3   4   2    4.88    0.51
   3   4   2    5.09    0.54
  -3   4  -2    5.86    2.01
  -3   4  -2    8.91    1.51
   3   4   3    7.62    1.77
   3   4   3    6.77    0.54
   3   4   3    6.46    0.45
  -3   4  -3    7.94    1.39
  -3   4  -3    7.08    1.53
   3   4   4   20.56    2.04
  -3   4  -4   18.73    1.72
  -3   4  -4   20.03    2.67
   3   4   5   12.20    3.07
  -3   4  -5   15.31    2.51
  -3   4  -5   11.84    2.61
   3   4   6   56.94    4.43
  -3   4  -6   57.43    2.62
  -3   4  -6   52.81    2.76
   3   4   7    1.78    2.04
  -3   4  -7    6.32    0.65
  -3   4  -7    7.36    1.70
  -3   4  -7    4.01    2.53
  -3  -4  -7    7.74    1.93
   3   4   8   25.00    2.58
  -3   4  -8   29.83    3.22
  -3   4  -8   23.46    2.09
  -3  -4  -8   26.12    3.67
   3   4   9    9.92    3.16
  -3   4  -9    5.68    0.76
  -3   4  -9    5.05    1.82
  -3  -4  -9    6.57    2.04
   3   4  10   31.12    2.85
  -3   4 -10   26.96    2.47
  -3  -4 -10   27.81    3.96
   3   4  11   16.15    2.59
  -3   4 -11   12.76    3.30
  -3  -4 -11   13.13    2.53
   3   4  12    2.20    3.51
  -3   4 -12    5.97    2.04
   3   4  13    1.97    2.26
   3   4  13    1.14    0.70
  -3   4 -13    5.29    3.02
  -3  -4 -13    1.64    0.72
  -3  -4 -13   -1.77    3.44
   3   4  14    1.31    0.80
  -3   4 -14    0.30    2.05
  -3  -4 -14    1.87    0.82
  -3  -4 -14    2.91    2.33
  -3   4 -15    1.51    2.14
  -3  -4 -15    4.68    2.42
  -3   4 -16    3.74    3.73
  -3  -4 -16    5.86    2.68
  -3   4 -17   -3.33    2.38
  -3  -4 -17    3.51    4.03
  -3   4 -18   -4.72    3.87
  -3  -4 -18    0.45    4.32
  -3   4 -19    3.92    2.70
  -3  -4 -19   -2.03    2.96
   3   5 -16    8.79    2.26
  -3   5  16    7.26    3.17
   3  -5 -16    6.62    3.60
   3  -5 -16    2.44    3.23
   3   5 -15    4.30    3.05
  -3   5  15    2.85    1.83
   3  -5 -15    2.28    2.04
   3  -5 -15    1.04    1.89
   3   5 -14    6.30    2.93
  -3   5  14    2.16    1.91
   3  -5 -14    9.85    3.11
   3  -5 -14    5.05    2.85
   3   5 -13    5.69    1.90
  -3   5  13    6.50    2.83
   3  -5 -13    6.76    2.87
   3  -5 -13    6.33    2.91
   3   5 -12    0.60    2.48
  -3   5  12    2.57    2.60
   3  -5 -12    2.46    1.68
   3  -5 -12   -0.11    1.70
   3   5 -11    7.40    2.50
  -3   5  11    7.56    1.78
   3  -5 -11    9.43    2.60
   3  -5 -11    7.84    2.79
  -3   5  10   -0.36    1.49
   3   5 -10    1.12    1.87
   3   5 -10   -0.98    1.37
   3  -5 -10    0.87    1.65
   3  -5 -10    1.62    2.22
   3   5  -9    6.30    2.30
   3   5  -9    7.36    3.17
  -3   5   9    9.90    2.49
   3  -5  -9    8.54    1.51
   3   5  -8    2.90    2.01
   3   5  -8    4.94    1.91
  -3   5   8    7.19    2.39
   3  -5  -8    2.97    2.01
   3   5  -7    5.23    2.71
  -3   5   7   -2.54    2.21
   3   5  -7    0.64    1.74
   3  -5  -7    0.61    1.63
   3   5  -6    8.83    2.04
   3   5  -6   10.32    1.26
  -3   5   6   10.28    1.69
   3   5  -5    4.18    2.97
   3   5  -5    7.13    1.67
   3   5  -5    7.02    1.67
  -3   5   5    6.09    1.54
   3   5  -4    6.11    2.76
   3   5  -4    1.63    1.42
   3   5  -4    4.16    1.43
  -3   5   4   -0.92    2.26
   3   5  -3   10.97    2.05
   3   5  -3   11.15    1.48
   3   5  -3    9.49    1.48
  -3   5   3   11.79    2.52
   3   5  -2   11.41    3.19
   3   5  -2   13.71    1.38
   3   5  -2   11.29    1.40
  -3   5   2   13.51    2.59
   3   5  -1   10.38    3.07
   3   5  -1    9.13    1.19
   3   5  -1    8.90    1.26
  -3   5   1   13.76    1.69
   3   5   0    6.38    1.91
   3   5   0    4.12    0.99
   3   5   0    3.99    1.04
  -3   5   0    4.69    1.59
  -3   5   0    4.36    1.74
   3   5   1    3.36    2.72
   3   5   1   -0.58    0.96
   3   5   1    0.51    0.81
  -3   5  -1   -2.91    2.26
  -3   5  -1    5.79    2.41
   3   5   2   19.49    3.44
  -3   5  -2   13.73    1.85
  -3   5  -2   16.37    3.04
   3   5   3   20.47    2.45
   3   5   3   15.58    0.78
   3   5   3   14.98    0.83
  -3   5  -3   21.19    2.04
  -3   5  -3   19.03    2.14
   3   5   4    2.90    2.02
   3   5   4    1.58    0.47
   3   5   4    0.71    0.48
  -3   5  -4   -0.91    2.43
  -3   5  -4   -0.39    2.63
   3   5   5   16.55    3.83
  -3   5  -5   19.74    2.14
  -3   5  -5   17.58    2.36
   3   5   6    3.24    2.28
  -3   5  -6    7.88    2.83
  -3   5  -6    5.74    2.03
   3   5   7    6.71    3.60
  -3   5  -7    4.42    1.94
  -3   5  -7    9.93    3.05
   3   5   8    3.58    3.49
  -3   5  -8    4.42    2.89
  -3   5  -8    0.03    1.96
   3   5   9    1.50    2.52
  -3   5  -9    4.43    2.10
  -3   5  -9    9.65    3.14
   3   5  10    4.37    3.88
  -3   5 -10    1.42    3.16
  -3   5 -10    3.63    2.16
   3   5  11    0.54    2.68
  -3   5 -11    6.09    2.26
  -3   5 -11    2.42    2.17
  -3  -5 -11    2.71    2.61
   3   5  12    4.62    3.89
  -3   5 -12    3.93    3.47
  -3   5 -12    2.71    2.26
  -3  -5 -12   -2.77    3.99
  -3   5 -13    1.51    2.47
  -3  -5 -13    9.62    4.13
  -3   5 -14    3.37    3.70
  -3  -5 -14    0.26    2.57
  -3   5 -15   -0.29    2.51
  -3  -5 -15   -0.90    2.79
   3   6  -9    0.81    3.41
   3   6  -9    3.54    2.36
  -3   6   9    4.05    2.84
   3   6  -8   -1.85    3.43
   3   6  -8    2.83    1.37
   3   6  -8    2.48    1.46
  -3   6   8    3.38    1.83
   3   6  -7    4.18    3.61
   3   6  -7    6.50    2.04
   3   6  -7    6.12    2.15
  -3   6   7    5.73    2.93
   3   6  -6    3.13    3.32
   3   6  -6    2.14    1.76
   3   6  -6   -0.14    1.85
  -3   6   6    4.07    2.75
   3   6  -5    0.44    2.23
   3   6  -5    1.94    1.59
   3   6  -5    2.20    1.71
  -3   6   5    1.74    1.80
   3   6  -4    5.97    3.39
   3   6  -4    3.31    1.53
  -3   6   4    1.70    1.82
   3   6  -3   -0.19    2.18
  -3   6   3   -0.17    2.66
  -3   6   3    3.41    1.97
   3   6  -2    0.44    3.38
  -3   6   2   -3.61    2.75
  -3   6   2    0.22    2.97
   3   6  -1   11.66    2.60
  -3   6   1    9.87    2.07
  -3   6   1   11.46    2.26
   3   6   0    5.37    3.43
  -3   6   0   -3.50    2.71
  -3   6   0   -1.54    2.95
   3   6   1    9.09    3.89
  -3   6  -1    9.56    3.09
  -3   6  -1    8.95    3.43
   3   6   2    4.51    2.45
  -3   6  -2    4.93    1.98
  -3   6  -2    5.28    3.28
   3   6   3    7.55    3.84
  -3   6  -3    3.26    3.03
  -3   6  -3    2.93    3.32
   3   6   4    3.37    2.46
  -3   6  -4   -0.39    1.87
  -3   6  -4    1.10    2.08
   3   6   5   -2.58    3.69
  -3   6  -5    1.16    2.99
  -3   6  -5    0.77    3.16
   3   6   6   -3.00    2.58
  -3   6  -6    0.27    2.06
  -3   6  -6   -0.79    2.30
   3   6   7    5.15    4.18
  -3   6  -7    0.85    3.32
  -3   6  -7    4.76    3.65
   4   0 -26   -1.47    2.39
  -4   0  26    2.52    3.92
   4   0 -25    3.27    2.28
  -4   0  25   -1.48    2.52
   4   0 -24   -2.84    2.09
  -4   0  24    4.48    3.63
   4   0 -23    1.52    2.14
  -4   0  23   12.44    3.41
   4   0 -22    0.90    3.11
  -4   0  22    7.89    2.36
   4   0 -21    5.09    2.77
  -4   0  21    2.13    3.24
   4   0 -20    4.95    2.68
  -4   0  20    1.56    1.86
   4   0 -19   16.67    2.83
  -4   0  19   15.45    3.34
   4   0 -18   38.06    3.14
  -4   0  18   32.48    2.48
   4   0 -17    5.92    2.26
  -4   0  17    2.01    2.41
   4   0 -16   36.99    2.88
  -4   0  16   32.74    2.61
   4   0 -15    5.92    1.26
  -4   0  15    1.06    2.36
   4   0 -14    1.90    1.18
  -4   0  14    4.37    1.28
   4   0 -13    6.04    1.12
  -4   0  13    4.86    1.99
   4   0 -12  126.41    4.18
  -4   0  12  130.99    3.83
   4   0 -11   13.00    1.16
  -4   0  11   14.83    1.24
   4   0 -10    7.92    0.97
  -4   0  10    6.13    1.61
   4   0  -9   66.49    2.39
  -4   0   9   68.95    2.69
   4   0  -8   43.71    1.85
  -4   0   8   42.97    1.48
   4   0  -7  340.38    7.48
  -4   0   7  335.19    7.40
   4   0  -6   13.60    0.85
  -4   0   6   12.55    0.88
   4   0  -5   33.77    1.06
  -4   0   5   29.08    1.47
   4   0  -4    8.19    0.65
  -4   0   4    8.02    0.97
   4   0  -3   25.29    1.16
  -4   0   3   22.21    0.79
   4   0  -2  117.34    2.52
  -4   0   2  113.61    2.51
   4   0  -1    2.74    0.77
  -4   0   1    0.79    0.48
   4   0   0  315.84    6.40
   4   0   0  314.07    6.38
  -4   0   0  301.65    5.67
   4   0   1   13.86    0.79
  -4   0  -1   14.27    0.88
   4   0   2   24.78    0.94
  -4   0  -2   24.97    1.00
   4   0   3  198.26    4.08
  -4   0  -3  205.27    4.02
   4   0   4   77.50    1.90
  -4   0  -4   86.87    2.40
  -4   0  -4   81.04    1.61
  -4   0  -4   83.65    2.13
   4   0   5   44.98    1.85
  -4   0  -5   46.35    1.42
  -4   0  -5   49.05    1.61
   4   0   6   81.70    2.13
  -4   0  -6   86.13    2.66
  -4   0  -6   89.88    1.87
   4   0   7  480.11   12.92
  -4   0  -7  486.09   12.93
  -4   0  -7  450.33   11.46
   4   0   8   62.23    2.48
  -4   0  -8   59.17    1.84
  -4   0  -8   57.93    1.98
  -4   0  -9   13.71    1.18
  -4   0  -9   13.48    0.92
  -4   0 -10   24.66    2.02
  -4   0 -10   21.43    1.17
  -4   0 -11   27.81    1.54
  -4   0 -11   22.64    1.72
   4   0  12   -0.83    1.42
  -4   0 -12   -1.34    1.77
  -4   0 -12   -0.29    1.38
   4   0  13   12.40    1.84
  -4   0 -13    9.42    2.22
  -4   0 -13   12.82    1.81
   4   0  14    1.15    1.08
  -4   0 -14    0.00    1.35
  -4   0 -14    0.30    1.16
   4   0  15   20.35    1.56
  -4   0 -15   24.85    1.99
  -4   0 -15   18.62    2.33
   4   0  16   16.03    2.34
  -4   0 -16   14.27    2.82
  -4   0 -16   18.15    2.39
   4   0  17   17.38    2.52
  -4   0 -17   15.44    3.10
  -4   0 -17   16.52    1.74
   4   0  18   18.94    2.77
  -4   0 -18   18.18    3.33
  -4   0 -18   19.75    2.71
   4   0  19   19.88    2.92
  -4   0 -19   25.73    3.65
  -4   0 -19   16.66    2.00
   4   0  20   -1.15    2.50
  -4   0 -20   -2.90    3.07
  -4   0 -20    5.74    2.73
   4   0  21   29.15    3.62
  -4   0 -21   21.92    4.30
  -4   0 -21   25.13    2.50
   4   0  22   19.50    3.61
  -4   0 -22   19.27    4.33
  -4   0 -22   22.13    3.68
   4   0  23    2.42    3.04
  -4   0 -23    6.82    3.66
  -4   0 -23   -1.39    2.04
   4   0  24    4.73    3.30
  -4   0 -24   -0.35    2.66
  -4   0 -24    2.28    3.41
  -4   1  26   20.19    3.14
   4   1 -26    5.41    4.44
   4  -1 -26   11.62    2.73
  -4  -1  26   19.09    3.21
  -4   1  25   21.10    4.70
   4   1 -25   16.66    4.51
   4  -1 -25   17.05    2.79
  -4  -1  25   19.89    3.09
  -4   1  24    4.69    2.53
   4   1 -24    3.95    3.54
   4  -1 -24    3.32    2.14
  -4  -1  24    4.30    3.71
  -4   1  23    4.90    3.49
   4   1 -23    3.95    2.18
   4  -1 -23   -1.78    3.02
  -4  -1  23    3.29    2.23
  -4   1  22   -2.24    2.13
   4   1 -22   -2.20    2.07
   4  -1 -22    1.10    2.81
  -4  -1  22   -3.82    2.12
  -4   1  21    8.10    3.25
   4   1 -21    3.79    2.15
   4  -1 -21    9.66    2.79
  -4  -1  21    7.44    3.26
  -4   1  20    1.67    1.99
   4   1 -20    4.20    1.90
   4  -1 -20    4.95    1.74
  -4  -1  20    3.56    1.89
  -4   1  19   41.11    4.16
   4   1 -19   45.73    3.74
   4  -1 -19   33.39    2.31
  -4  -1  19   33.01    2.67
  -4   1  18    4.50    1.79
   4   1 -18    0.39    2.51
   4  -1 -18    1.86    1.55
  -4  -1  18    3.52    2.55
  -4   1  17   29.35    3.43
   4   1 -17   39.90    3.22
   4  -1 -17   33.79    2.16
  -4  -1  17   34.17    2.33
  -4   1  16   30.37    2.62
   4   1 -16   37.21    2.99
   4  -1 -16   32.81    1.98
  -4  -1  16   30.53    2.18
  -4   1  15   72.37    2.96
   4   1 -15   72.47    3.76
   4  -1 -15   67.09    3.62
  -4  -1  15   71.64    3.89
  -4   1  14   54.58    3.33
   4   1 -14   48.71    3.07
   4  -1 -14   48.30    3.13
  -4  -1  14   50.42    2.23
  -4   1  13   16.06    1.51
   4   1 -13   15.95    2.01
   4  -1 -13   17.67    1.39
  -4  -1  13   16.21    2.14
  -4   1  12   39.70    1.94
   4   1 -12   40.23    1.74
   4  -1 -12   40.94    2.57
  -4  -1  12   43.25    1.81
  -4   1  11   43.15    2.56
   4   1 -11   46.21    1.70
   4  -1 -11   45.34    1.81
  -4  -1  11   43.27    1.70
  -4   1  10   20.55    1.89
   4   1 -10   18.21    1.17
   4  -1 -10   15.23    1.74
  -4  -1  10   16.00    1.72
  -4   1   9    2.48    1.46
   4   1  -9    0.51    1.19
   4  -1  -9    1.47    0.88
  -4  -1   9    1.37    0.85
   4   1  -8  225.04    4.68
  -4   1   8  214.79    5.74
  -4  -1   8  212.96    5.40
  -4   1   7   52.21    2.13
   4   1  -7   52.02    1.80
   4  -1  -7   53.44    2.17
  -4  -1   7   50.27    1.49
  -4   1   6   40.78    1.80
   4   1  -6   36.29    1.43
   4  -1  -6   38.63    1.31
  -4  -1   6   36.31    1.17
  -4   1   5   57.86    1.66
   4   1  -5   55.09    1.64
   4  -1  -5   52.46    1.55
  -4  -1   5   53.79    1.77
  -4   1   4   37.37    1.30
   4   1  -4   36.13    1.18
   4  -1  -4   35.31    1.73
  -4   1   3  352.21    8.17
   4   1  -3  351.88    6.50
   4  -1  -3  340.84    8.10
  -4   1   2   90.26    2.54
   4   1  -2   90.89    1.45
   4  -1  -2   86.27    2.01
  -4   1   1  255.67    5.13
   4   1  -1  235.94    4.05
   4  -1  -1  255.01    5.88
  -4  -1   1  248.87    4.26
   4   1   0   68.52    2.59
   4   1   0   72.44    1.25
  -4   1   0   68.36    2.17
   4  -1   0   74.71    1.41
   4  -1   0   71.16    1.80
  -4  -1   0   69.16    1.23
  -4   1  -1  155.50    3.64
   4   1   1  141.12    3.41
   4  -1   1  144.09    2.40
  -4  -1  -1  146.86    2.22
  -4   1  -2  364.92    7.97
   4   1   2  354.34    9.52
   4  -1   2  363.52    6.64
  -4  -1  -2  365.14    6.35
  -4   1  -3  453.74   10.55
   4   1   3  441.96   11.40
   4  -1   3  464.80    9.24
  -4  -1  -3  449.90    8.40
  -4  -1  -3  465.73    8.61
   4   1   4   46.26    2.39
  -4   1  -4   53.34    2.02
   4  -1   4   51.75    1.27
  -4  -1  -4   54.40    2.45
  -4  -1  -4   51.92    0.95
  -4  -1  -4   52.29    1.02
   4   1   5   15.66    1.25
  -4   1  -5   19.27    0.93
  -4   1  -5   18.36    1.10
  -4  -1  -5   22.92    1.73
  -4  -1  -5   17.20    0.69
  -4  -1  -5   18.02    0.67
   4   1   6   30.28    1.54
  -4   1  -6   32.40    1.22
  -4   1  -6   30.75    1.33
  -4  -1  -6   30.18    0.92
  -4  -1  -6   31.38    2.17
   4   1   7   84.48    2.66
  -4   1  -7   91.01    2.26
  -4   1  -7   86.07    2.98
  -4  -1  -7   86.33    1.82
  -4  -1  -7   83.33    2.52
   4   1   8   16.92    1.38
  -4   1  -8   17.04    1.23
  -4   1  -8   17.99    1.67
  -4  -1  -8   16.07    0.93
  -4  -1  -8   13.88    1.37
   4   1   9   18.75    1.49
  -4   1  -9   15.52    1.00
  -4   1  -9   17.09    1.75
  -4  -1  -9   15.19    1.09
   4   1  10   10.52    1.43
   4   1  10    7.96    1.09
  -4   1 -10   12.73    1.44
  -4   1 -10    9.12    1.75
  -4  -1 -10   11.51    1.10
  -4  -1 -10   10.21    1.44
   4   1  11    6.81    1.39
   4   1  11    6.80    1.16
  -4   1 -11    6.55    1.45
  -4   1 -11    8.54    1.78
  -4  -1 -11    6.87    1.13
  -4  -1 -11    6.59    2.13
   4   1  12    0.03    1.14
  -4   1 -12    1.50    1.50
  -4   1 -12    1.27    1.14
  -4  -1 -12   -0.41    1.20
  -4  -1 -12    1.86    1.41
   4   1  13    1.11    1.28
  -4   1 -13    1.23    1.13
  -4   1 -13    3.45    1.18
  -4  -1 -13   -0.08    1.35
  -4  -1 -13    1.42    1.52
   4   1  14    9.00    1.06
  -4   1 -14    9.45    1.33
  -4   1 -14    7.02    2.18
  -4  -1 -14    6.43    1.65
  -4  -1 -14   10.02    2.64
   4   1  15    7.22    1.12
  -4   1 -15    7.17    2.29
  -4   1 -15    5.12    2.18
  -4  -1 -15    9.84    2.73
  -4  -1 -15    9.14    1.74
   4  -1  15    6.34    1.52
   4   1  16    4.22    1.75
  -4   1 -16    5.53    1.50
  -4   1 -16    2.33    2.24
  -4  -1 -16    7.23    1.92
  -4  -1 -16    4.15    1.85
   4  -1  16    5.85    1.56
   4   1  17   16.68    2.16
  -4   1 -17   14.77    2.81
  -4   1 -17   13.98    2.73
  -4  -1 -17   16.67    2.37
  -4  -1 -17   15.97    2.29
   4  -1  17   13.86    1.97
   4   1  18   76.88    3.88
  -4   1 -18   69.23    4.69
  -4   1 -18   74.91    4.82
  -4  -1 -18   81.58    4.21
  -4  -1 -18   72.66    3.83
   4  -1  18   78.11    4.91
   4   1  19    6.02    2.22
  -4   1 -19    4.05    2.01
  -4   1 -19    2.66    2.83
  -4  -1 -19    5.40    2.37
  -4  -1 -19    7.36    1.51
   4  -1  19    8.99    2.91
   4   1  20   19.93    2.72
  -4   1 -20   14.99    3.61
  -4   1 -20   21.28    3.65
  -4  -1 -20   17.28    2.96
  -4  -1 -20   18.08    2.77
   4  -1  20   20.54    3.58
   4   1  21    3.95    2.48
  -4   1 -21   -0.21    2.02
  -4   1 -21    5.44    3.18
  -4  -1 -21    3.78    2.61
  -4  -1 -21    4.21    1.63
   4  -1  21    3.25    3.14
   4   1  22    7.32    2.67
  -4   1 -22    7.98    3.44
  -4   1 -22    2.18    3.45
  -4  -1 -22    7.56    2.70
  -4  -1 -22    3.24    2.74
   4  -1  22    0.39    3.35
   4   1  23    3.22    1.89
  -4   1 -23    7.44    2.36
  -4   1 -23    6.84    2.42
  -4  -1 -23    1.90    2.83
  -4  -1 -23    0.95    2.91
   4  -1  23    2.61    3.62
  -4   2  25    9.60    4.47
   4   2 -25   15.06    2.99
   4  -2 -25   15.00    4.83
  -4  -2  25   14.76    3.01
   4   2 -24   -2.80    2.40
  -4   2  24    4.20    2.44
   4  -2 -24   -3.33    2.76
   4  -2 -24    5.51    2.26
  -4  -2  24    2.83    3.70
   4   2 -23   -0.81    2.20
  -4   2  23    7.48    3.56
   4  -2 -23    1.48    2.44
   4  -2 -23    0.32    2.09
  -4  -2  23    3.99    3.52
  -4   2  22    5.54    2.30
   4   2 -22    5.86    3.39
   4  -2 -22    7.54    2.14
  -4  -2  22    4.43    2.25
  -4   2  21    2.07    2.12
   4   2 -21   -1.82    3.07
   4  -2 -21    1.40    1.90
  -4  -2  21    0.78    1.99
  -4   2  20    5.79    3.37
   4   2 -20   10.96    3.22
   4  -2 -20   13.02    2.05
  -4  -2  20    4.10    3.26
  -4   2  19    4.37    2.02
   4   2 -19    5.35    1.94
   4  -2 -19    8.67    1.81
  -4  -2  19    9.25    2.93
  -4   2  18   12.96    3.22
   4   2 -18   18.28    2.12
   4  -2 -18   21.08    3.05
  -4  -2  18   17.92    2.02
  -4   2  17   16.35    2.14
   4   2 -17   16.16    1.92
   4  -2 -17   15.77    2.80
  -4  -2  17   17.38    1.97
  -4   2  16   11.71    1.93
   4   2 -16   14.29    1.75
   4  -2 -16   15.08    1.78
  -4  -2  16   12.13    2.56
  -4   2  15   81.01    4.43
   4   2 -15   83.62    4.23
   4  -2 -15   84.26    3.09
  -4  -2  15   78.84    4.06
  -4   2  14   65.95    3.96
   4   2 -14   73.68    3.68
   4  -2 -14   68.46    3.61
  -4  -2  14   68.02    3.53
  -4   2  13   37.39    2.02
   4   2 -13   38.69    2.64
   4  -2 -13   35.42    1.89
  -4  -2  13   35.74    1.81
  -4   2  12   41.60    2.13
   4   2 -12   46.94    2.65
   4  -2 -12   42.86    1.97
  -4  -2  12   40.43    1.84
  -4   2  11   70.16    3.36
   4   2 -11   71.14    3.00
   4  -2 -11   69.87    3.32
  -4  -2  11   70.34    2.23
  -4   2  10    8.58    1.83
   4   2 -10    6.82    1.51
   4  -2 -10    8.79    1.24
  -4  -2  10    7.52    1.00
  -4   2   9   34.01    2.22
   4   2  -9   37.67    1.43
   4  -2  -9   37.33    1.62
  -4  -2   9   36.04    1.92
  -4   2   8   33.01    2.04
   4   2  -8   29.67    1.22
   4  -2  -8   31.05    2.11
  -4  -2   8   26.12    1.68
  -4   2   7    8.23    1.60
   4   2  -7    7.02    1.19
   4  -2  -7   11.27    1.10
  -4  -2   7    5.88    1.14
  -4   2   6    6.75    1.56
   4   2  -6    6.04    0.99
   4  -2  -6    6.34    1.00
  -4  -2   6    4.35    0.97
  -4   2   5    2.52    1.43
   4   2  -5    1.99    0.81
   4  -2  -5    4.46    0.97
  -4   2   4   85.18    2.91
   4   2  -4   83.15    1.91
   4  -2  -4   88.17    2.40
  -4   2   3   50.93    2.23
   4   2  -3   48.45    1.13
   4  -2  -3   49.89    1.62
  -4  -2   3   48.52    1.17
  -4   2   2    7.69    0.96
   4   2  -2    7.10    0.51
   4  -2  -2    7.46    1.01
  -4  -2   2    7.13    0.54
  -4   2   1   36.60    1.37
   4   2  -1   34.58    2.35
   4   2  -1   34.56    0.64
   4  -2  -1   34.24    1.52
   4  -2  -1   32.53    0.54
  -4  -2   1   33.31    0.77
   4   2   0   29.56    1.47
   4   2   0   26.03    0.39
  -4   2   0   26.61    1.29
  -4  -2   0   25.45    0.40
   4   2   1   13.63    1.25
  -4   2  -1   10.12    1.04
   4   2   2  201.83    5.21
  -4   2  -2  196.97    4.64
   4   2   3    6.32    1.33
  -4   2  -3   11.26    1.10
   4   2   4   81.32    2.74
  -4   2  -4   78.79    2.35
   4   2   5  154.39    5.57
  -4   2  -5  151.87    4.90
  -4   2  -5  158.98    4.83
  -4  -2  -5  152.71    5.62
   4   2   6   95.79    4.21
  -4   2  -6  103.79    1.64
  -4   2  -6  103.19    3.89
  -4  -2  -6   99.98    3.24
   4   2   7   44.15    3.19
  -4   2  -7   49.20    1.32
  -4   2  -7   47.57    2.73
  -4  -2  -7   45.85    2.21
   4   2   8   25.64    1.82
  -4   2  -8   20.12    0.96
  -4   2  -8   19.56    2.24
  -4  -2  -8   20.59    0.63
  -4  -2  -8   21.73    2.64
   4   2   9   19.20    1.90
  -4   2  -9   17.76    1.11
  -4   2  -9   20.65    2.30
  -4  -2  -9   16.68    0.84
  -4  -2  -9   19.82    1.83
   4   2  10    7.46    1.65
   4   2  10    4.50    0.71
  -4   2 -10    6.56    1.08
  -4   2 -10    2.03    2.07
  -4  -2 -10    4.70    0.70
  -4  -2 -10    6.32    2.38
   4   2  11    3.28    1.56
   4   2  11    1.00    0.79
  -4   2 -11    0.79    1.14
  -4   2 -11    0.37    1.34
  -4  -2 -11    1.84    0.77
  -4  -2 -11    0.52    1.56
   4   2  12    7.47    2.68
   4   2  12    7.77    1.06
  -4   2 -12    9.79    1.48
  -4   2 -12   10.57    1.58
  -4  -2 -12   11.19    1.04
  -4  -2 -12   10.54    2.84
   4   2  13   -0.46    1.68
   4   2  13    0.00    1.00
  -4   2 -13   -0.67    1.00
  -4   2 -13    3.39    2.13
  -4  -2 -13    0.31    0.97
  -4  -2 -13    2.03    2.60
   4   2  14    4.86    1.25
  -4   2 -14    4.55    1.74
  -4   2 -14    3.85    2.40
  -4  -2 -14    3.56    1.20
  -4  -2 -14    7.83    1.96
   4   2  15   38.13    2.05
  -4   2 -15   32.51    2.57
  -4   2 -15   34.11    2.41
  -4  -2 -15   36.12    1.98
  -4  -2 -15   36.23    3.03
   4   2  16   19.66    1.29
  -4   2 -16   16.13    2.45
  -4   2 -16   14.68    3.22
  -4  -2 -16   19.47    1.81
  -4  -2 -16   15.32    3.89
   4   2  17   28.09    1.53
  -4   2 -17   25.66    2.83
  -4   2 -17   21.27    3.45
  -4  -2 -17   20.76    2.06
  -4  -2 -17   23.45    4.19
   4   2  18   31.34    1.76
  -4   2 -18   34.23    3.18
  -4   2 -18   29.13    2.93
  -4  -2 -18   30.98    1.63
  -4  -2 -18   27.13    4.82
   4   2  19    0.05    1.21
  -4   2 -19   -1.79    2.45
  -4   2 -19   -0.81    3.10
  -4  -2 -19   -0.89    1.78
  -4  -2 -19   -3.14    2.51
   4   2  20    4.34    1.40
  -4   2 -20    5.63    1.85
  -4   2 -20    5.65    2.27
  -4  -2 -20    5.12    2.10
  -4  -2 -20    8.25    2.77
   4   2  21    4.63    2.31
  -4   2 -21    5.83    2.03
  -4   2 -21    9.67    3.74
  -4  -2 -21    4.95    2.17
  -4  -2 -21    7.00    2.94
   4   2  22    3.73    2.45
  -4   2 -22    7.46    2.25
  -4   2 -22    3.57    2.64
  -4  -2 -22   11.02    2.40
  -4  -2 -22    6.37    3.19
   4   3 -23    3.68    2.66
  -4   3  23    3.95    4.01
   4  -3 -23    7.88    2.94
   4  -3 -23    2.94    2.30
  -4  -3  23    6.55    3.83
   4   3 -22   16.39    4.16
  -4   3  22   13.50    2.81
   4  -3 -22   15.79    3.21
   4  -3 -22   13.46    3.79
  -4  -3  22   19.48    4.06
   4   3 -21   11.25    3.42
  -4   3  21   -1.41    2.19
   4  -3 -21    1.32    2.48
   4  -3 -21    1.21    3.00
  -4  -3  21    1.06    2.11
   4   3 -20    8.95    2.31
  -4   3  20   11.06    3.52
   4  -3 -20    7.80    2.65
   4  -3 -20    9.94    3.27
  -4  -3  20    7.31    2.29
   4   3 -19   -2.20    1.89
  -4   3  19    1.75    1.89
   4  -3 -19   -0.64    3.16
   4  -3 -19    2.26    2.75
  -4  -3  19   -0.61    1.88
   4   3 -18    3.37    1.95
  -4   3  18    2.18    3.16
   4  -3 -18    3.10    3.14
   4  -3 -18    4.06    1.81
  -4  -3  18    4.14    1.81
   4   3 -17    0.29    2.70
  -4   3  17    3.47    2.85
   4  -3 -17    0.41    2.90
   4  -3 -17    1.82    1.66
  -4  -3  17    4.94    1.67
   4   3 -16    4.30    2.73
  -4   3  16   11.90    1.87
   4  -3 -16   13.62    2.98
   4  -3 -16   10.61    2.75
  -4  -3  16    7.44    1.74
   4   3 -15   30.72    3.17
  -4   3  15   30.36    2.24
   4  -3 -15   26.96    3.37
   4  -3 -15   27.22    2.14
  -4  -3  15   26.77    2.03
   4   3 -14   42.03    2.26
  -4   3  14   37.43    3.51
   4  -3 -14   41.30    3.42
   4  -3 -14   36.15    2.28
  -4  -3  14   38.54    2.20
   4   3 -13   27.85    1.89
  -4   3  13   26.30    3.05
   4  -3 -13   29.92    2.81
   4  -3 -13   27.88    2.80
  -4  -3  13   24.97    1.77
   4   3 -12  116.19    3.49
  -4   3  12  109.47    3.69
   4  -3 -12  112.09    3.67
   4  -3 -12  107.30    3.79
  -4  -3  12  111.39    3.45
   4   3 -11   13.26    1.42
  -4   3  11   15.90    1.63
   4  -3 -11   14.52    1.46
   4  -3 -11   18.18    2.41
  -4  -3  11   15.72    1.36
  -4   3  10   23.28    1.70
   4  -3 -10   19.76    1.64
   4  -3 -10   17.21    2.18
  -4  -3  10   21.38    1.93
   4   3  -9   35.16    2.18
  -4   3   9   34.79    2.64
   4  -3  -9   36.61    2.19
   4  -3  -9   35.87    2.78
  -4  -3   9   32.43    2.13
   4   3  -8   25.54    1.27
  -4   3   8   27.18    2.49
   4  -3  -8   24.08    1.26
   4  -3  -8   25.02    1.69
  -4  -3   8   23.86    1.20
  -4   3   7   17.84    2.34
   4   3  -7   21.48    1.09
   4  -3  -7   20.92    1.56
  -4  -3   7   19.77    1.50
  -4   3   6    2.52    1.79
   4  -3  -6    3.72    1.84
   4  -3  -6    3.76    1.08
   4   3  -5   31.11    1.41
  -4   3   5   30.02    2.26
   4  -3  -5   28.41    1.37
   4  -3  -5   28.94    2.41
   4   3  -4    4.00    0.85
  -4   3   4    4.27    1.17
   4  -3  -4    3.47    0.79
   4  -3  -4    5.03    1.21
  -4  -3   4    4.38    0.84
  -4   3   3   15.09    1.33
   4   3  -3   11.63    2.43
   4   3  -3   14.42    0.84
   4  -3  -3   14.71    1.43
   4  -3  -3   14.52    0.87
  -4  -3   3   13.62    0.88
   4   3  -2   13.49    1.53
   4   3  -2   10.41    0.62
  -4   3   2    9.19    1.24
   4   3  -1   34.30    2.03
   4   3  -1   31.48    0.66
  -4   3   1   33.89    1.74
   4   3   0   32.31    1.97
  -4   3   0   36.85    1.67
   4   3   1    7.81    1.52
  -4   3  -1    8.14    1.31
   4   3   2    9.68    1.65
  -4   3  -2   10.51    1.94
   4   3   3   16.00    1.76
  -4   3  -3   15.94    2.20
   4   3   4   27.18    3.06
  -4   3  -4   31.47    1.84
  -4   3  -4   31.06    1.95
   4   3   5   28.44    2.99
  -4   3  -5   24.74    1.75
  -4   3  -5   20.26    1.83
   4   3   6   35.27    3.37
  -4   3  -6   31.54    2.04
  -4   3  -6   33.29    2.89
  -4  -3  -6   35.64    2.33
   4   3   7   65.94    3.11
  -4   3  -7   61.12    2.78
  -4   3  -7   63.71    2.75
  -4  -3  -7   62.09    4.31
   4   3   8   23.29    2.27
  -4   3  -8   22.28    2.80
  -4  -3  -8   24.85    2.28
   4   3   9   35.91    2.79
  -4   3  -9   36.22    3.35
  -4  -3  -9   42.32    3.96
   4   3  10   10.52    3.18
  -4   3 -10    8.89    1.86
  -4  -3 -10   10.77    2.17
   4   3  11   18.60    2.40
  -4   3 -11   16.18    1.16
  -4   3 -11   19.75    2.16
  -4  -3 -11   18.05    3.63
   4   3  12    5.93    2.20
   4   3  12    4.20    0.60
  -4   3 -12    4.28    1.14
  -4   3 -12    6.85    2.62
  -4  -3 -12    7.16    2.04
   4   3  13    2.14    3.31
   4   3  13    4.21    0.93
  -4   3 -13    2.89    1.30
  -4   3 -13    5.39    1.89
  -4  -3 -13    2.87    0.71
  -4  -3 -13    4.39    2.18
   4   3  14    6.18    0.92
  -4   3 -14    4.84    1.51
  -4   3 -14    7.80    1.95
  -4  -3 -14    5.73    0.86
  -4  -3 -14    9.35    3.36
   4   3  15    6.60    1.06
  -4   3 -15    7.40    1.74
  -4   3 -15    6.25    3.21
  -4  -3 -15    5.50    0.94
  -4  -3 -15   12.85    3.74
   4   3  16    1.33    1.04
  -4   3 -16    0.15    1.75
  -4   3 -16   -0.40    2.02
  -4  -3 -16    0.39    0.99
  -4  -3 -16    3.24    2.44
   4   3  17    2.35    0.80
  -4   3 -17    1.81    1.89
  -4   3 -17   -0.50    3.19
  -4  -3 -17    0.77    1.11
  -4  -3 -17    3.09    2.59
   4   3  18    0.34    0.84
  -4   3 -18    3.56    1.97
  -4   3 -18    2.13    2.22
  -4  -3 -18    0.19    1.23
  -4  -3 -18    3.58    2.64
  -4   3 -19    7.09    2.26
  -4   3 -19    3.66    2.60
  -4  -3 -19    5.74    4.50
  -4   3 -20    9.17    2.67
  -4   3 -20    9.86    4.06
  -4  -3 -20   10.26    5.03
  -4   3 -21    8.07    2.55
  -4   3 -21   -0.25    2.76
  -4  -3 -21    1.12    4.88
  -4   4  20    6.57    2.41
   4   4 -20    2.56    3.66
   4  -4 -20    2.96    3.95
  -4  -4  20    7.70    3.61
   4   4 -19    2.63    3.34
  -4   4  19    4.92    3.42
   4  -4 -19    3.36    3.57
   4  -4 -19    1.48    3.10
  -4  -4  19    1.63    3.24
   4   4 -18    1.66    2.01
  -4   4  18    4.17    3.18
   4  -4 -18   -2.05    3.31
   4  -4 -18    2.07    2.91
  -4  -4  18    4.40    3.07
   4   4 -17   11.94    2.20
  -4   4  17   10.79    2.26
   4  -4 -17   13.33    2.38
   4  -4 -17    8.42    2.16
  -4  -4  17    8.44    2.14
   4   4 -16    0.83    2.58
  -4   4  16   -0.91    2.75
   4  -4 -16    1.65    1.89
   4  -4 -16   -3.66    1.78
  -4  -4  16    1.60    1.72
   4   4 -15   -0.28    2.50
  -4   4  15   -1.06    2.65
   4  -4 -15    0.62    1.71
   4  -4 -15    2.49    2.52
  -4  -4  15   -1.25    1.56
   4   4 -14    6.83    2.65
  -4   4  14    8.91    1.96
   4  -4 -14    5.94    2.78
   4  -4 -14    6.76    1.83
  -4  -4  14    5.05    1.70
   4   4 -13    0.04    1.48
  -4   4  13    1.05    1.66
   4  -4 -13    1.29    2.26
   4  -4 -13    2.60    1.63
  -4  -4  13    2.14    2.18
   4   4 -12   11.96    1.56
  -4   4  12   15.01    2.66
   4  -4 -12    9.72    1.64
   4  -4 -12    9.37    2.79
  -4  -4  12   10.35    2.34
   4   4 -11   14.06    1.65
   4  -4 -11   16.37    1.91
   4  -4 -11   16.97    2.49
  -4  -4  11   16.23    1.62
   4   4 -10   14.93    2.20
  -4   4  10   13.99    2.63
   4  -4 -10   14.53    1.51
   4  -4 -10    9.34    2.79
  -4  -4  10   12.82    2.09
   4   4  -9   10.71    1.98
  -4   4   9   10.50    1.60
   4  -4  -9   11.69    1.92
   4  -4  -9    8.56    1.74
  -4  -4   9    9.64    1.25
  -4   4   8   14.26    1.74
   4   4  -8   13.24    1.86
   4  -4  -8   13.13    2.68
  -4  -4   8   12.32    1.81
   4   4  -7    3.01    1.50
  -4   4   7    4.15    2.27
   4  -4  -7    6.15    1.45
   4  -4  -7    6.46    2.38
  -4   4   6    6.25    2.12
   4   4  -6    5.04    1.84
   4   4  -6    4.71    1.35
   4  -4  -6    4.78    1.56
   4  -4  -6    2.41    1.27
   4   4  -5   -0.37    1.15
   4   4  -5   -5.31    2.55
  -4   4   5    2.02    2.02
   4  -4  -5    1.98    1.01
   4   4  -4    9.20    2.72
   4   4  -4    6.85    1.13
  -4   4   4    3.86    1.46
   4   4  -3    9.93    1.91
   4   4  -3    7.56    1.01
  -4   4   3   11.04    1.53
   4   4  -2   14.65    1.97
   4   4  -2   13.16    0.87
   4   4  -2   12.38    0.87
  -4   4   2   14.91    1.64
   4   4  -1   41.24    3.84
   4   4  -1   38.03    1.11
   4   4  -1   35.73    0.96
  -4   4   1   41.74    3.00
   4   4   0   34.49    3.67
  -4   4   0   33.40    2.96
   4   4   1    9.65    1.92
  -4   4  -1    8.92    1.57
   4   4   2    5.88    2.02
  -4   4  -2    9.38    1.59
   4   4   3    7.26    3.02
  -4   4  -3    9.89    2.34
  -4   4  -3   10.78    2.81
   4   4   4    4.39    3.04
  -4   4  -4    5.20    1.66
  -4   4  -4    2.71    1.75
   4   4   5    0.04    1.91
  -4   4  -5    1.37    2.36
  -4   4  -5    3.34    1.69
   4   4   6    6.15    2.12
  -4   4  -6    4.75    1.72
  -4   4  -6    8.02    2.69
   4   4   7    6.12    3.43
  -4   4  -7    8.95    1.91
  -4   4  -7    8.43    1.92
   4   4   8    2.10    2.24
  -4   4  -8    1.38    1.81
  -4   4  -8    5.67    1.78
   4   4   9   13.13    2.62
  -4   4  -9   11.28    3.30
  -4   4  -9   14.87    3.22
  -4  -4  -9   19.88    2.55
   4   4  10    2.61    3.53
  -4   4 -10    2.85    2.01
  -4   4 -10    3.72    2.05
  -4  -4 -10    2.33    3.40
   4   4  11    7.82    2.42
  -4   4 -11    5.34    2.12
  -4  -4 -11    2.05    2.38
   4   4  12    0.02    2.53
  -4   4 -12    0.71    3.12
  -4  -4 -12    6.01    2.39
   4   4  13    3.34    3.85
  -4   4 -13    2.08    2.08
  -4  -4 -13   -6.48    3.74
   4   4  14    2.76    2.52
  -4   4 -14    0.22    3.42
  -4  -4 -14    2.45    2.64
  -4   4 -15   -1.14    2.19
  -4  -4 -15    2.15    2.64
  -4   4 -16    2.80    2.44
  -4  -4 -16    8.81    4.49
  -4   4 -17    3.23    3.90
  -4  -4 -17    1.41    4.46
  -4   4 -18    1.91    2.74
  -4  -4 -18    7.10    4.65
   4   5 -15    0.99    2.88
  -4   5  15    1.77    3.12
   4  -5 -15    4.76    3.01
   4  -5 -15    0.51    2.08
  -4  -5  15    1.38    1.95
   4   5 -14    2.54    1.74
  -4   5  14    4.55    3.06
   4  -5 -14   -0.88    1.77
   4  -5 -14   -3.06    3.04
   4   5 -13    3.09    1.72
  -4   5  13    3.15    1.90
   4  -5 -13    2.42    2.63
   4  -5 -13   -2.81    2.03
   4   5 -12   -0.77    2.33
  -4   5  12    0.04    1.80
   4  -5 -12    0.26    1.55
   4  -5 -12    2.31    1.91
   4   5 -11    6.26    2.35
  -4   5  11    4.44    2.85
   4  -5 -11    3.96    2.30
   4  -5 -11    2.53    3.07
  -4   5  10    1.95    2.83
   4   5 -10    4.04    2.36
   4   5 -10    3.97    2.18
   4  -5 -10    4.91    1.97
   4  -5 -10    6.67    2.06
   4   5  -9    4.57    3.50
   4   5  -9    5.12    2.11
  -4   5   9    7.77    1.81
   4   5  -8    0.83    1.76
   4   5  -8    0.67    1.94
  -4   5   8    2.17    2.51
   4  -5  -8    0.64    1.05
   4   5  -7    1.34    3.23
   4   5  -7    2.94    1.14
  -4   5   7    5.56    2.61
   4   5  -6   16.86    2.41
   4   5  -6   12.74    1.23
  -4   5   6   11.99    2.94
   4   5  -5   19.80    3.52
   4   5  -5   11.92    1.60
   4   5  -5   13.64    1.68
  -4   5   5   17.14    1.95
   4   5  -4    3.51    3.05
   4   5  -4    2.88    1.16
   4   5  -4    3.41    1.27
  -4   5   4    5.07    2.58
   4   5  -3    4.21    2.01
   4   5  -3    0.95    0.96
   4   5  -3    2.74    1.02
  -4   5   3    1.69    2.51
   4   5  -2    5.18    3.24
   4   5  -2    3.53    0.81
   4   5  -2    2.45    0.85
  -4   5   2    4.39    1.69
   4   5  -1    2.48    1.97
   4   5  -1    0.87    0.59
   4   5  -1    0.06    0.60
  -4   5   1   -0.03    1.56
   4   5   0    9.43    2.38
  -4   5   0    8.99    2.87
   4   5   1    0.30    3.37
  -4   5  -1    8.10    1.79
  -4   5  -1    5.13    3.02
   4   5   2    6.69    2.25
  -4   5  -2    5.98    2.76
  -4   5  -2    3.41    2.04
   4   5   3    4.09    3.49
  -4   5  -3    7.75    2.85
  -4   5  -3    6.66    3.05
   4   5   4    4.24    3.42
  -4   5  -4    1.44    1.79
  -4   5  -4    1.63    1.89
   4   5   5    9.42    2.56
  -4   5  -5   10.42    3.08
  -4   5  -5   10.60    3.41
   4   5   6    2.35    3.56
  -4   5  -6   -0.87    1.87
  -4   5  -6   -1.87    3.03
   4   5   7    2.75    2.49
  -4   5  -7    5.26    3.03
  -4   5  -7    1.61    2.17
   4   5   8    4.41    2.51
  -4   5  -8    3.96    2.15
  -4   5  -8    1.69    3.45
   4   5   9   14.05    4.34
  -4   5  -9   14.35    3.70
  -4   5  -9    7.90    2.64
   4   5  10    1.72    2.72
  -4   5 -10    6.84    3.48
  -4   5 -10   -0.62    3.64
   4   5  11    8.61    4.40
  -4   5 -11    0.40    2.43
  -4   5 -11    3.98    2.39
   4   5  12   -3.32    2.93
  -4   5 -12    5.48    3.60
  -4   5 -12    3.76    2.37
   4   5  13    4.64    2.96
  -4   5 -13    1.54    3.99
  -4   5 -13   10.32    3.93
  -4  -5 -13    0.06    2.98
   4   6  -6    0.70    2.44
  -4   6   6    4.70    3.13
   4   6  -5    8.85    3.92
  -4   6   5    1.23    3.18
   4   6  -4    0.98    2.43
  -4   6   4   -0.27    1.86
   4   6  -3    6.07    4.01
  -4   6   3    3.20    3.12
   4   6  -2    0.53    2.55
  -4   6   2    4.38    1.93
  -4   6   2   -1.39    2.19
   4   6  -1    4.17    4.02
  -4   6   1    2.33    2.07
  -4   6   1    3.53    3.36
   4   6   0    5.03    4.17
  -4   6   0    6.19    3.27
  -4   6   0    2.45    3.61
   4   6   1    1.21    2.73
  -4   6  -1    5.63    2.17
  -4   6  -1    6.09    2.35
   4   6   2   -5.92    3.89
  -4   6  -2    0.49    3.13
  -4   6  -2    0.01    3.48
   4   6   3    6.11    2.91
  -4   6  -3    9.25    2.28
  -4   6  -3    6.16    2.53
   4   6   4    8.86    4.39
  -4   6  -4    4.32    3.49
  -4   6  -4    4.15    3.84
   5   0 -25    8.36    2.66
  -5   0  25    6.59    4.38
   5   0 -24    0.83    2.25
  -5   0  24    3.25    2.56
   5   0 -23   -2.41    2.10
  -5   0  23    1.57    3.54
   5   0 -22   -1.18    1.96
  -5   0  22    1.72    2.08
   5   0 -21   -2.84    1.88
  -5   0  21    1.75    3.39
   5   0 -20    1.49    1.77
  -5   0  20   -0.39    1.90
   5   0 -19   24.32    2.28
  -5   0  19   24.17    2.55
   5   0 -18   25.61    2.11
  -5   0  18   16.72    3.50
   5   0 -17    6.44    1.61
  -5   0  17    7.16    1.83
   5   0 -16    2.49    1.38
  -5   0  16    0.57    2.44
   5   0 -15    2.76    2.12
  -5   0  15    6.26    1.85
   5   0 -14   40.91    2.72
  -5   0  14   39.05    2.20
   5   0 -13  105.80    3.19
  -5   0  13  104.10    4.62
   5   0 -12   24.31    1.52
  -5   0  12   25.60    1.63
   5   0 -11    1.99    1.50
  -5   0  11   -1.81    1.68
   5   0 -10    4.22    1.03
  -5   0  10    7.79    1.80
   5   0  -9  132.45    4.05
  -5   0   9  129.29    3.31
   5   0  -8    1.46    1.23
  -5   0   8   -0.08    0.83
   5   0  -7   82.78    2.10
  -5   0   7   84.79    2.18
   5   0  -6   21.98    1.03
  -5   0   6   19.83    1.07
   5   0  -5   45.19    1.35
  -5   0   5   47.40    1.37
   5   0  -4   37.73    1.19
  -5   0   4   40.30    1.19
   5   0  -3   65.78    1.95
  -5   0   3   60.36    1.46
   5   0  -2   81.19    1.83
  -5   0   2   85.29    2.30
   5   0  -1   82.83    2.20
  -5   0   1   78.79    2.14
   5   0   0   27.29    1.55
   5   0   0   26.40    0.93
  -5   0   0   24.63    0.87
   5   0   1    4.04    1.12
  -5   0  -1    2.22    0.86
   5   0   2   33.67    1.24
  -5   0  -2   36.18    1.00
   5   0   3   37.83    1.83
  -5   0  -3   38.47    1.41
   5   0   4    5.56    1.23
  -5   0  -4    3.18    0.92
   5   0   5   15.16    1.04
  -5   0  -5   13.23    0.79
  -5   0  -5   14.24    1.23
   5   0   6  213.63    5.93
  -5   0  -6  218.99    5.12
  -5   0  -6  217.86    5.14
  -5   0  -6  215.72    4.63
   5   0   7   71.92    2.89
  -5   0  -7   74.49    2.20
  -5   0  -7   76.62    2.44
   5   0   8   72.75    3.06
  -5   0  -8   75.19    2.93
  -5   0  -8   72.16    2.49
   5   0   9    9.62    1.74
  -5   0  -9    8.39    1.75
  -5   0  -9   10.20    1.43
  -5   0 -10    4.92    1.22
  -5   0 -10    6.23    0.96
  -5   0 -11   32.74    2.59
  -5   0 -11   32.76    2.10
  -5   0 -12    0.80    1.23
  -5   0 -12    1.86    1.53
  -5   0 -13    5.26    2.08
  -5   0 -13    1.33    1.61
  -5   0 -14   -1.02    2.23
  -5   0 -14    3.34    1.75
  -5   0 -15    8.11    1.77
  -5   0 -15    9.22    1.44
  -5   0 -16    3.65    2.59
  -5   0 -16    3.56    2.11
  -5   0 -17    5.11    2.90
  -5   0 -17    7.04    2.30
  -5   0 -18   44.17    4.43
  -5   0 -18   43.31    2.44
  -5   0 -19   16.54    3.74
  -5   0 -19   17.59    3.06
  -5   0 -20   16.44    4.06
  -5   0 -20   17.41    2.15
  -5   0 -21    9.93    3.89
  -5   0 -21    9.68    3.23
  -5   0 -22    1.85    3.78
  -5   0 -22    2.02    2.00
  -5   0 -23    1.48    3.97
  -5   1  25   11.05    3.07
   5   1 -25    4.68    4.00
   5  -1 -25   11.44    2.77
  -5  -1  25   11.64    2.89
  -5   1  24   -0.41    3.74
   5   1 -24    1.10    3.37
   5  -1 -24   -4.74    3.45
  -5  -1  24    3.80    2.34
  -5   1  23    5.04    2.41
   5   1 -23   -5.47    3.39
   5  -1 -23    0.39    3.32
  -5  -1  23    6.84    3.55
  -5   1  22    1.80    3.59
   5   1 -22    6.87    3.23
   5  -1 -22    1.00    2.11
  -5  -1  22    7.01    2.17
  -5   1  21   -1.20    2.45
   5   1 -21    6.65    2.02
   5  -1 -21    6.65    2.18
  -5  -1  21    6.88    2.18
  -5   1  20    7.25    3.05
   5   1 -20    0.26    1.78
   5  -1 -20    2.17    1.94
  -5  -1  20    2.95    2.88
  -5   1  19   -0.19    1.99
   5   1 -19    3.03    1.66
   5  -1 -19    1.78    1.73
  -5  -1  19    2.84    1.85
  -5   1  18    2.29    3.06
   5   1 -18    6.04    1.64
   5  -1 -18    4.36    1.79
  -5  -1  18    7.24    2.83
  -5   1  17   46.56    2.81
   5   1 -17   48.06    2.58
   5  -1 -17   45.72    2.62
  -5  -1  17   44.80    3.93
  -5   1  16    0.92    1.68
   5   1 -16   -0.20    1.35
   5  -1 -16    0.15    2.26
  -5  -1  16   -2.11    1.50
  -5   1  15   37.46    3.51
   5   1 -15   38.06    2.95
   5  -1 -15   39.35    3.20
  -5  -1  15   37.28    3.21
  -5   1  14   66.02    3.10
   5   1 -14   68.56    3.50
   5  -1 -14   73.03    2.88
  -5  -1  14   72.68    2.95
  -5   1  13   72.53    2.86
   5   1 -13   69.79    3.29
   5  -1 -13   72.51    3.58
  -5  -1  13   72.55    3.56
  -5   1  12   12.34    2.24
   5   1 -12   14.03    1.25
   5  -1 -12   10.21    2.05
  -5  -1  12   12.68    1.42
  -5   1  11   24.54    2.39
   5   1 -11   26.54    1.39
   5  -1 -11   26.86    1.61
  -5  -1  11   25.04    1.51
  -5   1  10   23.25    1.50
   5   1 -10   22.66    1.75
   5  -1 -10   17.85    2.10
  -5  -1  10   20.53    1.97
  -5   1   9    3.02    1.06
   5   1  -9    2.98    0.86
   5  -1  -9    4.60    1.02
  -5  -1   9    6.71    1.54
  -5   1   8  116.15    3.08
   5   1  -8  118.41    3.29
   5  -1  -8  123.09    3.26
  -5  -1   8  128.46    3.04
  -5   1   7   13.60    1.13
   5   1  -7   12.56    1.24
   5  -1  -7   15.00    1.60
  -5  -1   7   11.20    1.43
  -5   1   6   40.22    1.52
   5   1  -6   43.84    1.27
   5  -1  -6   42.13    2.16
  -5  -1   6   41.78    1.33
  -5   1   5   -1.56    0.80
   5   1  -5    0.46    0.87
   5  -1  -5    2.47    1.22
  -5  -1   5   -0.16    0.93
  -5   1   4   33.90    1.34
   5   1  -4   31.79    1.26
   5  -1  -4   35.15    1.86
  -5  -1   4   32.10    1.31
  -5   1   3  101.25    2.48
   5   1  -3  105.06    1.93
   5  -1  -3   99.51    3.07
  -5   1   2   24.68    1.11
   5   1  -2   22.69    0.98
   5  -1  -2   22.83    1.70
   5   1  -1   61.38    1.95
  -5   1   1   58.72    1.67
   5   1  -1   55.22    1.09
   5  -1  -1   55.61    1.73
  -5   1   0   15.30    1.40
   5   1   0   10.39    1.17
   5   1   0   15.09    0.79
   5  -1   0   13.88    1.02
   5  -1   0   13.51    0.87
  -5  -1   0   12.43    0.77
  -5   1  -1   66.27    2.25
   5   1   1   60.81    2.69
   5  -1   1   60.18    1.22
  -5  -1  -1   60.38    1.30
  -5   1  -2    9.32    1.32
   5   1   2    8.16    1.70
   5  -1   2    9.79    0.83
  -5  -1  -2   10.64    0.65
  -5   1  -3   42.14    1.91
   5   1   3   42.16    1.74
   5  -1   3   40.05    1.27
  -5  -1  -3   41.21    0.98
  -5  -1  -3   38.60    1.08
  -5   1  -4   13.98    1.53
   5   1   4   15.10    1.27
   5  -1   4   14.90    1.00
  -5  -1  -4   16.61    0.75
  -5  -1  -4   15.85    0.80
  -5   1  -5  103.53    3.28
   5   1   5  102.44    3.90
  -5   1  -5  109.60    3.45
   5  -1   5  102.43    2.52
  -5  -1  -5   97.32    1.97
  -5  -1  -5   99.06    1.94
   5   1   6    3.50    1.81
  -5   1  -6    6.75    1.45
  -5   1  -6    3.98    0.99
  -5   1  -6    4.27    1.53
  -5  -1  -6    8.54    1.76
  -5  -1  -6    4.84    0.69
  -5  -1  -6    4.31    0.69
   5   1   7    9.21    2.02
  -5   1  -7    9.44    1.10
  -5   1  -7    7.58    1.12
  -5   1  -7    9.61    1.08
  -5  -1  -7    8.86    0.59
  -5  -1  -7    8.85    0.84
  -5  -1  -7    8.62    1.94
   5   1   8   11.32    2.11
  -5   1  -8    9.12    1.23
  -5   1  -8   11.33    1.16
  -5  -1  -8    8.56    0.94
  -5  -1  -8   11.52    1.40
   5   1   9   20.34    2.54
  -5   1  -9   22.24    1.66
  -5   1  -9   19.46    1.43
  -5  -1  -9   20.67    1.24
  -5  -1  -9   23.46    2.36
   5   1  10    2.74    2.10
  -5   1 -10    0.61    1.31
  -5   1 -10    1.20    1.12
  -5  -1 -10    1.21    1.02
  -5  -1 -10   -0.35    1.31
   5   1  11    0.54    2.33
  -5   1 -11    2.16    1.52
  -5   1 -11    4.09    1.82
  -5  -1 -11    2.10    0.79
  -5  -1 -11    2.70    2.19
   5   1  12    3.58    1.48
  -5   1 -12    1.82    1.68
  -5   1 -12   -0.50    1.89
  -5  -1 -12    3.62    1.28
  -5  -1 -12    3.26    1.54
  -5   1 -13   -0.33    1.78
  -5   1 -13    2.89    1.95
  -5  -1 -13    1.18    1.36
  -5  -1 -13    2.35    2.32
  -5   1 -14    3.71    1.96
  -5   1 -14    2.27    1.40
  -5  -1 -14    1.29    1.02
  -5  -1 -14    6.05    2.59
  -5   1 -15    1.64    1.38
  -5   1 -15    1.97    1.44
  -5  -1 -15    3.32    1.72
  -5  -1 -15    1.44    1.80
  -5   1 -16    3.79    1.51
  -5   1 -16    2.30    2.33
  -5  -1 -16    1.47    1.16
  -5  -1 -16    0.16    1.93
  -5   1 -17   10.36    2.69
  -5   1 -17    7.43    1.83
  -5  -1 -17    6.47    2.12
  -5  -1 -17   10.46    3.41
   5   1  18    1.23    1.33
  -5   1 -18    4.26    2.66
  -5   1 -18    2.40    1.75
  -5  -1 -18    2.32    1.43
  -5  -1 -18   -3.53    3.31
   5   1  19    8.25    1.60
  -5   1 -19    7.86    3.13
  -5   1 -19    9.87    3.12
  -5  -1 -19   10.24    2.47
  -5  -1 -19   14.50    3.87
   5   1  20    7.06    1.69
  -5   1 -20    7.43    3.26
  -5   1 -20    8.98    2.17
  -5  -1 -20    4.25    1.64
  -5  -1 -20    7.64    3.91
   5   1  21    7.23    1.81
  -5   1 -21   10.72    3.45
  -5   1 -21    4.07    3.50
  -5  -1 -21   10.86    2.75
  -5  -1 -21    6.15    2.95
   5   1  22    1.30    1.70
  -5   1 -22    2.16    3.46
  -5   1 -22    0.05    2.16
  -5  -1 -22    3.80    2.73
  -5  -1 -22    1.10    2.77
  -5   2  24   10.29    3.10
   5   2 -24   13.80    2.86
   5  -2 -24   16.79    4.06
  -5  -2  24   13.57    2.85
  -5   2  23    1.84    3.84
   5   2 -23    1.57    2.33
   5  -2 -23    0.79    2.14
  -5  -2  23    2.86    3.57
  -5   2  22    3.97    2.40
   5   2 -22    0.99    2.27
   5  -2 -22    2.66    2.14
  -5  -2  22    5.01    3.25
  -5   2  21    3.08    3.53
   5   2 -21    2.93    2.14
   5  -2 -21    6.40    2.07
  -5  -2  21    2.81    2.16
  -5   2  20   -1.35    2.10
   5   2 -20   -0.40    2.79
   5  -2 -20    3.07    1.89
  -5  -2  20    0.19    1.95
  -5   2  19    3.39    3.34
   5   2 -19    4.36    2.82
   5  -2 -19    3.40    1.88
  -5  -2  19    6.02    2.91
  -5   2  18   -0.92    1.93
   5   2 -18   -1.45    2.41
   5  -2 -18    2.94    2.59
  -5  -2  18    1.32    2.53
   5   2 -17   10.49    2.76
  -5   2  17   11.02    2.10
  -5  -2  17   12.20    1.81
  -5   2  16   21.92    3.26
   5   2 -16   20.05    2.84
   5  -2 -16   17.95    2.08
  -5  -2  16   20.84    1.89
  -5   2  15    2.89    1.63
   5   2 -15    0.97    2.06
   5  -2 -15   -0.96    1.47
  -5  -2  15    1.19    2.05
  -5   2  14   28.38    2.06
   5   2 -14   26.33    2.60
   5  -2 -14   24.62    2.97
  -5  -2  14   22.27    2.73
  -5   2  13   80.94    4.51
   5   2 -13   83.74    3.79
   5  -2 -13   77.97    3.08
  -5  -2  13   77.59    2.87
  -5   2  12   18.66    2.72
   5   2 -12   20.05    1.50
   5  -2 -12   19.66    1.70
  -5  -2  12   19.97    1.53
  -5   2  11  125.32    4.11
   5   2 -11  143.94    3.73
   5  -2 -11  131.98    5.23
  -5  -2  11  127.87    3.59
  -5   2  10   25.18    1.81
   5   2 -10   29.52    2.04
   5  -2 -10   28.32    1.79
  -5  -2  10   29.46    2.11
  -5   2   9    7.29    1.36
   5   2  -9    6.84    1.36
   5  -2  -9    8.66    1.36
  -5  -2   9    3.34    1.45
  -5   2   8   15.42    2.02
   5   2  -8   14.87    0.98
   5  -2  -8   13.92    2.17
  -5  -2   8   12.56    1.49
  -5   2   7   71.03    3.25
   5   2  -7   71.16    2.18
   5  -2  -7   67.64    2.38
  -5  -2   7   66.11    2.28
  -5   2   6   37.86    2.43
   5   2  -6   37.09    1.46
   5  -2  -6   34.48    1.70
  -5  -2   6   33.15    1.12
  -5   2   5    1.00    1.56
   5   2  -5    0.49    0.83
   5  -2  -5    2.68    1.61
  -5  -2   5   -0.07    0.44
  -5   2   4   16.61    1.94
   5   2  -4   18.34    0.97
   5  -2  -4   19.64    2.06
  -5  -2   4   18.74    0.70
  -5   2   3   34.96    2.32
   5   2  -3   31.21    1.01
   5  -2  -3   29.37    2.26
  -5  -2   3   30.19    1.05
   5   2  -2  131.69    3.84
  -5   2   2  127.34    3.36
   5   2  -2  127.19    2.13
   5  -2  -2  127.50    4.24
  -5  -2   2  123.09    2.23
   5   2  -1   68.90    2.51
  -5   2   1   66.20    2.16
   5   2  -1   64.09    1.17
   5  -2  -1   61.41    1.07
  -5  -2   1   63.35    1.30
   5   2   0  123.13    3.72
  -5   2   0  128.70    3.25
  -5  -2   0  112.01    1.61
   5   2   1   29.25    1.80
  -5   2  -1   31.21    1.48
   5   2   2   42.99    2.03
  -5   2  -2   43.52    1.72
   5   2   3    3.74    1.37
  -5   2  -3    1.57    1.06
   5   2   4   83.93    3.09
  -5   2  -4   83.46    3.55
   5   2   5   64.80    2.89
  -5   2  -5   71.89    3.14
  -5   2  -5   72.45    3.59
   5   2   6   63.37    2.75
  -5   2  -6   62.59    3.35
  -5   2  -6   60.39    2.32
  -5  -2  -6   59.34    2.72
   5   2   7   43.35    2.51
  -5   2  -7   46.68    2.12
  -5   2  -7   42.95    2.99
  -5  -2  -7   42.65    3.47
   5   2   8   14.98    1.99
  -5   2  -8   15.35    0.90
  -5   2  -8   17.24    1.70
  -5  -2  -8   15.91    1.89
   5   2   9   24.52    3.20
  -5   2  -9   20.39    1.41
  -5   2  -9   22.35    1.82
  -5  -2  -9   28.25    3.09
   5   2  10   18.67    3.19
  -5   2 -10   20.43    1.29
  -5   2 -10   18.60    1.78
  -5  -2 -10   17.57    0.97
  -5  -2 -10   22.58    2.12
   5   2  11   -0.60    1.92
  -5   2 -11    5.11    1.23
  -5   2 -11    5.51    2.34
  -5  -2 -11    4.63    0.77
  -5  -2 -11    4.20    2.60
  -5   2 -12    5.21    1.37
  -5   2 -12    8.19    2.39
  -5  -2 -12    5.65    0.91
  -5  -2 -12    4.10    1.97
   5   2  13   20.72    3.51
  -5   2 -13   17.01    1.82
  -5   2 -13   15.29    1.98
  -5  -2 -13   16.10    1.23
  -5  -2 -13   20.23    2.34
  -5   2 -14    4.26    1.82
  -5   2 -14    7.77    1.79
  -5  -2 -14    7.07    1.18
  -5  -2 -14    6.73    3.22
  -5   2 -15    0.29    1.75
  -5   2 -15    4.43    2.57
  -5  -2 -15    0.09    1.16
  -5  -2 -15   -1.72    1.94
  -5   2 -16    9.75    2.33
  -5   2 -16   18.38    2.13
  -5  -2 -16   10.67    1.58
  -5  -2 -16   15.86    2.70
  -5   2 -17    7.26    2.38
  -5   2 -17    8.20    2.12
  -5  -2 -17    8.54    1.62
  -5  -2 -17    8.79    2.58
   5   2  18    2.99    1.12
  -5   2 -18    6.75    2.37
  -5   2 -18   -0.27    3.17
  -5  -2 -18    4.69    1.64
  -5  -2 -18    1.16    3.82
   5   2  19    4.86    1.27
  -5   2 -19    5.90    2.69
  -5   2 -19    9.67    2.43
  -5  -2 -19    5.78    1.78
  -5  -2 -19    7.17    4.26
   5   2  20   11.28    2.03
  -5   2 -20    8.31    2.95
  -5   2 -20    3.49    3.91
  -5  -2 -20    5.48    1.34
  -5  -2 -20   13.16    4.55
   5   2  21   -0.38    1.92
  -5   2 -21    2.96    2.81
  -5   2 -21   -1.25    2.44
  -5  -2 -21    2.20    1.85
  -5  -2 -21    3.83    4.33
   5   3 -22   24.73    2.83
  -5   3  22   20.98    3.19
   5  -3 -22   19.39    4.89
   5  -3 -22   22.41    3.03
  -5  -3  22   26.41    3.04
   5   3 -21    6.38    2.39
  -5   3  21   13.38    4.10
   5  -3 -21   13.23    4.12
   5  -3 -21   12.05    2.45
  -5  -3  21    6.94    3.72
   5   3 -20    6.60    3.34
  -5   3  20    9.35    2.45
   5  -3 -20    4.85    2.47
   5  -3 -20    4.03    2.17
  -5  -3  20    3.07    3.22
   5   3 -19    1.51    2.83
  -5   3  19    0.64    3.41
   5  -3 -19    4.01    2.25
   5  -3 -19    5.72    3.13
  -5  -3  19    0.98    2.95
   5   3 -18   -0.24    2.66
  -5   3  18    0.15    3.02
   5  -3 -18   -0.91    2.04
   5  -3 -18    2.60    2.77
  -5  -3  18   -0.55    2.66
   5   3 -17    6.32    2.80
  -5   3  17    8.54    2.16
   5  -3 -17    6.19    2.14
   5  -3 -17    7.85    2.01
  -5  -3  17    8.47    1.86
   5   3 -16    5.60    2.51
  -5   3  16    7.19    3.04
   5  -3 -16    4.61    1.96
   5  -3 -16    6.44    1.87
  -5  -3  16    5.96    1.70
   5   3 -15   11.80    2.69
  -5   3  15   15.71    3.19
   5  -3 -15   18.21    2.06
   5  -3 -15   16.04    3.04
  -5  -3  15   15.47    1.78
   5   3 -14   17.83    2.54
  -5   3  14   16.40    2.21
   5  -3 -14   19.00    2.88
   5  -3 -14   16.66    2.02
  -5  -3  14   18.26    1.72
   5   3 -13   10.73    2.30
  -5   3  13   11.63    2.86
   5  -3 -13   13.59    1.69
   5  -3 -13   13.57    1.86
  -5  -3  13   13.50    1.53
   5   3 -12    1.66    1.83
  -5   3  12    4.09    2.40
   5  -3 -12    2.24    1.32
   5  -3 -12    0.40    2.35
  -5  -3  12    1.56    1.22
   5   3 -11   32.57    2.44
  -5   3  11   29.41    2.12
   5  -3 -11   36.13    1.86
   5  -3 -11   38.01    2.24
  -5  -3  11   34.90    1.70
   5   3 -10   15.91    1.89
  -5   3  10   13.56    1.79
   5  -3 -10   13.99    2.03
   5  -3 -10   19.52    2.66
  -5  -3  10   19.63    1.94
   5   3  -9   36.33    2.09
  -5   3   9   30.43    2.01
   5  -3  -9   31.35    2.05
   5  -3  -9   33.82    2.13
  -5  -3   9   34.39    2.10
   5   3  -8    1.45    0.83
  -5   3   8    1.87    2.07
   5  -3  -8    0.48    0.76
   5  -3  -8    2.60    1.30
  -5  -3   8    1.10    1.25
   5   3  -7   26.39    1.59
  -5   3   7   22.35    2.70
   5  -3  -7   21.19    1.66
   5  -3  -7   22.34    2.58
   5   3  -6   30.00    1.11
  -5   3   6   27.95    1.91
   5  -3  -6   26.18    1.45
   5  -3  -6   29.74    1.95
   5   3  -5    1.69    0.89
  -5   3   5    3.27    1.29
   5  -3  -5    2.92    0.90
   5  -3  -5    4.07    1.39
  -5  -3   5    2.11    0.94
  -5   3   4   13.02    1.49
   5   3  -4   16.44    1.91
   5   3  -4   10.47    0.83
   5  -3  -4    7.75    2.30
   5  -3  -4    9.67    0.77
  -5  -3   4   10.35    0.94
   5   3  -3   26.71    3.24
  -5   3   3   28.36    2.57
   5   3  -3   23.63    0.89
   5  -3  -3   25.58    1.89
  -5  -3   3   25.98    0.91
   5   3  -2   21.34    2.99
   5   3  -2   16.92    0.72
  -5   3   2   18.98    2.41
   5   3  -1   31.27    3.43
  -5   3   1   31.80    2.70
   5   3   0   30.96    2.29
  -5   3   0   33.51    1.94
   5   3   1   86.97    3.52
  -5   3  -1   84.01    3.01
   5   3   2   12.61    1.88
  -5   3  -2   13.32    2.34
   5   3   3  117.72    5.80
  -5   3  -3  120.17    4.98
   5   3   4   10.74    2.94
  -5   3  -4    8.71    1.62
  -5   3  -4    8.76    1.74
   5   3   5    6.98    1.97
  -5   3  -5   10.79    2.39
  -5   3  -5   11.39    1.72
   5   3   6   22.56    2.43
  -5   3  -6   20.45    2.77
  -5   3  -6   26.51    2.97
   5   3   7   32.43    2.80
  -5   3  -7   35.21    2.33
  -5   3  -7   36.30    3.49
   5   3   8   18.66    3.49
  -5   3  -8   13.43    1.87
  -5   3  -8   10.38    2.77
  -5  -3  -8   14.17    2.31
   5   3   9    5.91    2.93
  -5   3  -9   -0.84    1.64
  -5   3  -9    0.53    1.57
  -5  -3  -9    5.96    3.03
   5   3  10    5.81    2.18
  -5   3 -10    7.80    2.86
  -5   3 -10    8.08    1.90
  -5  -3 -10    6.57    2.16
   5   3  11   -1.98    2.11
  -5   3 -11    0.53    0.69
  -5   3 -11    0.21    2.63
  -5  -3 -11    6.06    3.04
   5   3  12   13.54    3.79
  -5   3 -12   11.03    0.93
  -5   3 -12   11.60    2.15
  -5  -3 -12   16.19    3.72
   5   3  13   12.54    2.77
  -5   3 -13   11.72    1.18
  -5   3 -13   17.12    3.41
  -5  -3 -13   17.10    2.66
   5   3  14    5.58    2.42
  -5   3 -14    3.76    1.16
  -5   3 -14    3.91    3.05
  -5  -3 -14    3.66    2.48
  -5   3 -15    5.11    1.36
  -5   3 -15    7.63    2.24
  -5  -3 -15    0.98    4.04
  -5   3 -16   -0.75    1.38
  -5   3 -16    1.12    3.27
  -5  -3 -16    4.78    3.76
  -5   3 -17    0.35    2.14
  -5  -3 -17    2.48    2.68
  -5   3 -18    3.58    2.54
  -5  -3 -18    6.43    2.87
  -5   3 -19   -1.89    3.84
  -5  -3 -19    0.54    2.88
   5   4 -19    7.68    2.25
  -5   4  19    2.91    3.85
   5  -4 -19    4.05    2.45
   5  -4 -19    6.46    2.31
  -5  -4  19    4.05    2.18
   5   4 -18    1.17    2.99
  -5   4  18    2.54    2.25
   5  -4 -18    2.79    2.20
   5  -4 -18    1.89    2.12
  -5  -4  18    1.47    1.97
   5   4 -17   -1.24    2.68
  -5   4  17   -3.15    3.15
   5  -4 -17    2.58    3.01
   5  -4 -17   -2.62    2.97
  -5  -4  17    1.11    2.72
   5   4 -16    6.25    2.66
  -5   4  16    1.74    2.16
   5  -4 -16    1.74    3.00
   5  -4 -16    2.36    3.19
  -5  -4  16    4.52    2.72
   5   4 -15    2.88    2.65
  -5   4  15    5.89    2.20
   5  -4 -15    5.22    2.95
   5  -4 -15    4.35    2.10
  -5  -4  15    8.21    2.65
   5   4 -14   16.47    2.83
  -5   4  14   19.53    3.45
   5  -4 -14   11.66    3.07
   5  -4 -14   20.13    3.33
  -5  -4  14   12.18    2.83
   5   4 -13    3.10    2.29
  -5   4  13    2.69    2.80
   5  -4 -13    1.96    1.60
   5  -4 -13    2.41    2.79
  -5  -4  13    2.71    2.24
   5   4 -12   15.43    2.47
  -5   4  12   14.30    2.05
   5  -4 -12   10.39    2.56
   5  -4 -12   11.26    2.18
  -5  -4  12   15.05    1.61
   5   4 -11   20.94    2.45
  -5   4  11   23.13    3.32
   5  -4 -11   17.07    2.43
   5  -4 -11   17.16    3.34
  -5  -4  11   17.77    2.39
  -5   4  10   25.59    3.46
   5   4 -10   30.60    2.47
   5  -4 -10   30.19    2.53
  -5  -4  10   29.04    2.43
  -5   4   9   10.06    1.91
   5   4  -9   14.87    1.85
   5  -4  -9   13.44    2.89
  -5  -4   9    9.64    1.82
   5   4  -8    7.94    1.58
  -5   4   8    7.63    1.83
   5  -4  -8    7.44    1.56
   5  -4  -8    7.69    1.83
   5   4  -7    3.37    0.88
  -5   4   7    3.16    2.51
   5  -4  -7    4.46    1.21
   5  -4  -7    5.76    2.63
  -5  -4   7   -0.04    1.23
  -5   4   6    3.55    2.44
   5   4  -6    2.56    2.99
   5   4  -6    2.58    1.17
   5  -4  -6    4.14    1.76
   5  -4  -6    3.02    0.99
   5   4  -5    2.84    1.82
  -5   4   5    4.19    1.60
   5   4  -5    3.14    1.03
   5  -4  -5    1.60    0.77
   5   4  -4    9.80    3.51
   5   4  -4   12.58    1.01
  -5   4   4   13.79    1.87
   5   4  -3    2.54    1.99
   5   4  -3    3.76    0.62
  -5   4   3    2.98    2.46
   5   4  -2   -1.18    1.71
   5   4  -2    1.05    0.41
  -5   4   2    4.70    2.32
   5   4  -1   -1.83    2.97
  -5   4   1    1.69    1.52
   5   4   0   51.76    4.80
  -5   4   0   50.86    3.79
   5   4   1   39.66    3.16
  -5   4  -1   43.24    3.57
   5   4   2   13.21    2.41
  -5   4  -2   15.90    1.87
   5   4   3    1.40    3.09
  -5   4  -3    2.99    2.39
  -5   4  -3    0.58    1.78
   5   4   4    3.39    2.12
  -5   4  -4    1.14    1.67
  -5   4  -4    3.88    1.83
   5   4   5   13.26    2.48
  -5   4  -5   11.06    2.02
  -5   4  -5   13.65    3.17
   5   4   6    1.45    3.29
  -5   4  -6    4.48    2.68
  -5   4  -6    2.33    1.85
   5   4   7    9.49    2.63
  -5   4  -7   17.03    2.13
  -5   4  -7   12.28    2.36
   5   4   8    5.43    2.54
  -5   4  -8    8.90    3.14
  -5   4  -8    5.34    3.31
   5   4   9    1.72    3.61
  -5   4  -9    0.66    2.99
  -5   4  -9   -0.17    1.91
   5   4  10    7.08    2.64
  -5   4 -10    9.67    2.24
  -5   4 -10    7.17    2.18
   5   4  11   13.62    2.98
  -5   4 -11   12.01    3.76
  -5   4 -11    9.52    3.53
  -5  -4 -11    8.24    2.82
   5   4  12   12.26    4.34
  -5   4 -12    9.14    2.39
  -5   4 -12    1.60    2.40
  -5  -4 -12    1.21    2.85
   5   4  13    2.56    2.88
  -5   4 -13    3.94    3.46
  -5   4 -13    1.01    2.43
  -5  -4 -13    4.07    4.05
   5   4  14    3.16    4.16
  -5   4 -14    1.74    2.37
  -5  -4 -14    2.61    2.74
  -5   4 -15    5.77    2.70
  -5  -4 -15    6.38    3.05
  -5   4 -16    3.68    3.97
  -5  -4 -16    3.67    4.83
   5   5 -14   -0.79    1.72
  -5   5  14    1.98    3.17
   5  -5 -14   -0.35    2.45
   5  -5 -14   -1.58    3.40
  -5  -5  14    1.71    1.71
   5   5 -13    3.54    1.65
  -5   5  13   -0.23    3.33
   5  -5 -13    1.33    2.32
   5  -5 -13    2.66    2.30
   5   5 -12    2.63    1.53
  -5   5  12   -0.37    2.12
   5  -5 -12    5.55    2.11
   5  -5 -12    4.88    3.48
   5   5 -11    1.20    1.38
  -5   5  11    8.67    3.04
   5  -5 -11   -0.61    1.74
   5  -5 -11    6.13    2.25
  -5   5  10    3.43    2.92
   5   5 -10   -0.61    2.44
   5   5 -10    1.01    1.25
   5  -5 -10   -1.18    2.10
   5  -5 -10    2.34    1.65
   5   5  -9    7.87    3.93
   5   5  -9    7.78    1.33
  -5   5   9   10.77    2.14
   5   5  -8    3.64    2.37
   5   5  -8    1.72    1.55
  -5   5   8    2.13    1.98
   5   5  -7   12.30    3.80
   5   5  -7    8.33    1.53
  -5   5   7    9.45    3.14
   5   5  -6    3.04    2.42
   5   5  -6    1.92    1.15
  -5   5   6    2.06    1.87
   5   5  -5   -0.99    3.48
  -5   5   5    2.97    1.79
   5   5  -4    1.79    3.43
   5   5  -3    8.82    2.46
  -5   5   3    6.54    2.00
   5   5  -2    2.74    3.67
  -5   5   2    2.43    1.86
   5   5  -1   -1.93    2.33
  -5   5   1    6.25    2.78
   5   5   0   -0.35    3.53
  -5   5   0    2.43    1.86
   5   5   1    1.00    3.62
  -5   5  -1    3.14    2.78
  -5   5  -1    0.31    2.03
   5   5   2   -0.88    2.50
  -5   5  -2    4.65    2.00
  -5   5  -2    3.21    3.25
   5   5   3   -3.14    3.74
  -5   5  -3    2.84    3.07
  -5   5  -3    2.77    2.11
   5   5   4   20.45    3.34
  -5   5  -4   28.69    2.76
  -5   5  -4   27.10    2.85
   5   5   5   17.97    4.57
  -5   5  -5   16.35    2.59
  -5   5  -5   11.67    3.86
   5   5   6    6.00    4.26
  -5   5  -6    4.54    2.18
  -5   5  -6    5.09    2.46
   5   5   7   10.20    3.04
  -5   5  -7    8.08    3.60
  -5   5  -7    3.95    3.84
   5   5   8   -1.24    4.09
  -5   5  -8    1.25    2.27
  -5   5  -8    2.00    2.30
   5   5   9    8.94    3.07
  -5   5  -9    7.42    3.70
  -5   5  -9    3.64    3.98
   5   5  10   -4.66    4.38
  -5   5 -10    1.74    2.37
  -5   5 -10    0.85    3.72
   5   5  11   -5.92    4.68
  -5   5 -11    5.28    2.52
  -5   5 -11    0.21    2.58
   6   0 -24    1.74    2.31
  -6   0  24    1.55    3.99
   6   0 -23    7.08    2.27
  -6   0  23    2.50    2.72
   6   0 -22    1.55    2.06
  -6   0  22   -0.96    3.62
   6   0 -21    3.33    1.91
  -6   0  21    0.46    2.25
   6   0 -20   -1.62    1.76
  -6   0  20    4.48    3.24
   6   0 -19   -3.12    1.76
  -6   0  19   -0.01    2.01
   6   0 -18   19.92    2.92
  -6   0  18   18.38    3.56
   6   0 -17   18.61    2.76
  -6   0  17   11.62    2.24
   6   0 -16    3.86    2.37
  -6   0  16    3.68    2.62
   6   0 -15    2.31    1.54
  -6   0  15    4.28    1.68
   6   0 -14   33.24    2.06
  -6   0  14   34.64    3.22
   6   0 -13    1.46    1.92
  -6   0  13   -0.44    1.48
   6   0 -12   17.37    1.58
  -6   0  12   16.97    2.54
   6   0 -11   55.42    2.99
  -6   0  11   54.81    2.28
   6   0 -10   22.63    1.43
  -6   0  10   20.58    1.53
   6   0  -9    1.88    1.51
  -6   0   9    2.68    1.62
   6   0  -8    3.74    0.94
  -6   0   8    3.68    1.53
   6   0  -7    8.60    1.53
  -6   0   7    8.39    1.04
   6   0  -6   22.45    1.66
  -6   0   6   21.20    1.20
   6   0  -5    7.60    1.41
  -6   0   5   10.92    0.94
   6   0  -4   -0.76    1.09
  -6   0   4    0.54    0.71
   6   0  -3    4.17    0.79
  -6   0   3    3.96    0.77
   6   0  -2   18.74    1.04
  -6   0   2   15.98    1.00
   6   0  -1  268.14    6.54
   6   0  -1  277.89    6.73
  -6   0   1  281.30    6.10
   6   0   0    4.14    1.38
   6   0   0    3.01    0.79
  -6   0   0    5.30    1.06
   6   0   1    2.99    0.86
  -6   0  -1    2.29    1.02
   6   0   2   50.25    2.37
  -6   0  -2   54.89    1.89
   6   0   3   15.55    1.14
  -6   0  -3   14.17    1.30
   6   0   4   15.00    1.74
  -6   0  -4   17.11    0.91
  -6   0  -4   15.46    1.00
   6   0   5   12.53    1.70
  -6   0  -5   13.98    1.47
   6   0   6    9.64    1.77
  -6   0  -6    8.73    0.93
  -6   0  -6    8.97    1.44
   6   0   7    1.26    1.04
  -6   0  -7   -0.14    0.78
  -6   0  -7    0.39    0.81
   6   0   8   20.53    1.47
  -6   0  -8   22.12    2.12
  -6   0  -8   18.81    1.14
  -6   0  -8   18.76    1.23
   6   0   9   33.05    1.88
  -6   0  -9   36.44    2.55
  -6   0  -9   36.56    2.09
  -6   0  -9   34.35    2.09
   6   0  10   10.79    1.43
  -6   0 -10   14.97    1.49
  -6   0 -10   11.78    1.73
  -6   0 -11   -0.60    1.92
  -6   0 -11   -0.76    1.00
  -6   0 -12    1.89    1.34
  -6   0 -12    1.04    1.08
  -6   0 -13   10.10    2.37
  -6   0 -13    6.88    1.27
  -6   0 -14    4.14    2.47
  -6   0 -14    5.32    1.96
  -6   0 -15    2.67    1.64
  -6   0 -15    0.88    2.04
  -6   0 -16    0.96    2.75
  -6   0 -16    4.90    1.45
  -6   0 -17    1.27    2.87
  -6   0 -17    3.69    2.39
  -6   0 -18   11.98    3.28
  -6   0 -18    3.72    2.71
  -6   0 -19   -1.07    2.10
  -6   0 -19   -0.38    1.64
  -6   0 -20   -0.04    2.24
  -6   0 -20    2.91    2.77
  -6   0 -21    3.42    2.51
  -6   0 -21    2.67    2.01
  -6   1  24   12.15    3.14
   6   1 -24   12.65    4.17
   6  -1 -24   15.08    4.40
  -6  -1  24   13.19    2.99
  -6   1  23    3.81    4.18
   6   1 -23   10.10    3.72
   6  -1 -23    6.37    3.90
  -6  -1  23    8.91    2.68
  -6   1  22    2.99    2.50
   6   1 -22    1.70    3.24
   6  -1 -22    0.39    2.27
  -6  -1  22    2.78    3.51
  -6   1  21   -0.39    3.59
   6   1 -21    4.74    2.97
   6  -1 -21   -1.65    2.08
  -6  -1  21    1.89    2.08
  -6   1  20    2.34    2.29
   6   1 -20   -1.41    2.98
   6  -1 -20    3.93    2.08
  -6  -1  20    3.46    2.08
  -6   1  19   -2.68    3.30
   6   1 -19    2.23    2.65
   6  -1 -19    4.36    1.91
  -6  -1  19   -1.18    3.01
  -6   1  18    7.42    2.10
   6   1 -18    5.21    2.65
   6  -1 -18    3.07    1.88
  -6  -1  18    1.56    1.93
  -6   1  17   23.02    2.42
   6   1 -17   22.80    2.95
   6  -1 -17   26.58    3.34
  -6  -1  17   26.24    3.40
  -6   1  16   13.54    2.82
   6   1 -16    8.14    1.69
   6  -1 -16    5.61    2.65
  -6  -1  16    7.00    1.84
   6   1 -15    0.11    1.38
  -6   1  15   -0.51    1.69
  -6  -1  15    1.72    1.48
  -6   1  14   60.19    4.07
   6   1 -14   64.92    2.60
   6  -1 -14   65.58    2.81
  -6  -1  14   64.48    3.93
  -6   1  13   38.05    3.30
   6   1 -13   37.04    2.85
   6  -1 -13   44.54    3.06
  -6  -1  13   37.16    2.14
  -6   1  12  171.28    5.28
   6   1 -12  169.00    4.68
   6  -1 -12  180.70    5.15
  -6  -1  12  177.41    7.26
  -6   1  11   15.43    2.30
   6   1 -11   11.90    1.27
   6  -1 -11   14.27    2.25
  -6  -1  11   10.55    1.47
  -6   1  10   66.52    3.56
   6   1 -10   71.08    2.91
   6  -1 -10   70.35    2.53
  -6  -1  10   64.82    3.17
  -6   1   9   36.78    1.91
   6   1  -9   38.46    2.16
   6  -1  -9   41.74    2.62
  -6  -1   9   38.46    1.76
  -6   1   8   18.40    1.45
   6   1  -8   17.08    1.18
   6  -1  -8   20.42    1.47
  -6  -1   8   19.17    1.83
  -6   1   7    9.52    1.23
   6   1  -7    8.37    1.36
   6  -1  -7    8.00    1.19
  -6  -1   7    8.23    1.47
  -6   1   6   40.44    1.65
   6  -1  -6   39.94    2.30
  -6  -1   6   38.57    1.41
  -6   1   5    6.36    1.66
   6   1  -5    9.25    1.15
   6  -1  -5    7.48    1.62
  -6  -1   5    6.26    1.23
   6   1  -4    5.62    1.00
   6  -1  -4    2.83    1.50
  -6  -1   4    2.89    1.06
  -6   1   3   13.68    1.66
   6   1  -3   15.89    1.11
   6  -1  -3   14.94    1.73
  -6  -1   3   14.91    1.10
   6   1  -2   20.49    0.84
   6  -1  -2   21.12    1.88
   6   1  -1   84.99    3.52
   6   1  -1   86.82    2.10
  -6   1   1   83.07    2.99
   6  -1  -1   87.50    2.42
   6  -1  -1   89.55    3.24
   6   1   0    1.49    1.80
  -6   1   0    3.37    1.38
   6   1   0    1.82    0.80
   6  -1   0    1.79    0.93
  -6   1  -1   73.00    2.64
   6   1   1   65.83    2.33
   6  -1   1   66.05    1.97
  -6  -1  -1   63.30    1.29
  -6   1  -2   26.59    1.85
   6   1   2   23.62    1.57
   6  -1   2   25.43    1.29
  -6  -1  -2   25.07    1.05
  -6   1  -3   17.82    1.70
   6   1   3   18.66    1.51
   6  -1   3   17.22    1.21
  -6  -1  -3   17.44    0.93
  -6  -1  -3   18.48    1.04
  -6   1  -4   38.48    1.57
   6   1   4   36.09    1.96
   6  -1   4   38.83    1.63
  -6  -1  -4   40.24    1.22
  -6  -1  -4   39.01    1.33
  -6   1  -5   27.28    1.42
   6   1   5   26.78    2.63
  -6   1  -5   28.05    2.23
   6  -1   5   27.34    1.49
  -6  -1  -5   28.33    1.17
  -6  -1  -5   26.45    1.08
  -6   1  -6    7.77    1.67
   6   1   6    6.25    2.12
  -6   1  -6    7.05    1.82
   6  -1   6    7.83    1.25
  -6  -1  -6    7.30    0.94
  -6  -1  -6    5.40    0.85
   6   1   7   12.77    2.42
  -6   1  -7   14.74    1.87
  -6   1  -7   14.05    1.97
  -6  -1  -7   12.90    1.08
  -6  -1  -7   12.15    0.71
   6   1   8   53.00    3.64
  -6   1  -8   65.59    2.27
  -6   1  -8   61.83    1.87
  -6   1  -8   60.02    3.07
  -6  -1  -8   67.80    3.74
  -6  -1  -8   57.08    1.87
  -6  -1  -8   57.67    1.85
   6   1   9   40.19    2.37
  -6   1  -9   42.71    2.77
  -6   1  -9   41.86    1.57
  -6   1  -9   41.71    2.78
  -6  -1  -9   43.16    2.32
  -6  -1  -9   34.92    1.25
  -6  -1  -9   38.39    1.58
   6   1  10    2.54    1.51
  -6   1 -10   -0.84    1.39
  -6   1 -10   -1.06    1.81
  -6  -1 -10   -0.40    2.18
  -6  -1 -10    0.50    0.71
  -6  -1 -10   -1.14    0.92
   6   1  11    2.43    1.68
  -6   1 -11    2.43    1.57
  -6   1 -11    3.18    1.34
  -6  -1 -11    1.23    0.85
  -6  -1 -11    3.16    1.59
   6   1  12   -0.90    2.39
  -6   1 -12    0.89    1.11
  -6   1 -12    1.65    1.30
  -6  -1 -12    1.64    1.32
  -6  -1 -12    0.42    2.45
  -6   1 -13    1.23    1.83
  -6   1 -13    0.36    1.35
  -6  -1 -13    1.21    1.45
  -6  -1 -13    1.52    2.65
  -6   1 -14   -0.42    1.30
  -6   1 -14    0.78    2.16
  -6  -1 -14   -1.05    1.50
  -6  -1 -14    0.85    1.75
  -6   1 -15    2.33    2.06
  -6   1 -15   -0.43    2.35
  -6  -1 -15    0.09    1.06
  -6  -1 -15   -1.54    2.77
  -6   1 -16   -1.96    2.28
  -6   1 -16    0.89    1.60
  -6  -1 -16   -1.59    1.93
  -6  -1 -16   -1.52    3.01
  -6   1 -17   -0.12    1.58
  -6   1 -17   -0.97    2.57
  -6  -1 -17    0.10    1.28
  -6  -1 -17   -1.01    2.01
  -6   1 -18   -1.14    1.74
  -6   1 -18    4.03    2.85
  -6  -1 -18    1.33    2.11
  -6  -1 -18    1.72    2.15
  -6   1 -19   21.40    3.56
  -6   1 -19   18.54    2.54
  -6  -1 -19   16.89    1.92
  -6  -1 -19   18.15    2.97
  -6   1 -20    9.23    3.30
  -6   1 -20    2.50    3.28
  -6  -1 -20    3.42    2.45
  -6  -1 -20    5.46    2.66
  -6   1 -21    2.96    3.27
  -6   1 -21    1.73    2.24
  -6  -1 -21    0.78    1.59
  -6  -1 -21    1.90    4.07
  -6   2  23    2.86    2.70
   6   2 -23   -5.23    3.49
   6  -2 -23    1.37    3.59
  -6  -2  23    1.30    2.35
   6   2 -22    6.57    3.47
  -6   2  22   14.20    4.12
  -6  -2  22    0.05    2.39
  -6   2  21    7.96    2.79
   6   2 -21    6.55    3.33
   6  -2 -21    1.26    3.55
  -6  -2  21    7.56    3.47
  -6   2  20   12.91    3.80
   6   2 -20    6.82    2.04
   6  -2 -20    5.67    2.24
  -6  -2  20    6.09    2.15
  -6   2  19   -0.71    2.17
   6   2 -19   -0.28    1.76
   6  -2 -19    4.07    1.97
  -6  -2  19   -0.93    1.80
  -6   2  18    4.47    3.43
   6   2 -18    2.89    1.69
   6  -2 -18   -0.54    1.89
  -6  -2  18    3.51    2.67
  -6   2  17   20.99    3.67
   6   2 -17   16.91    3.00
   6  -2 -17   17.73    3.40
  -6  -2  17   16.42    3.08
  -6   2  16   11.22    2.26
   6   2 -16   15.93    2.67
   6  -2 -16   10.55    3.12
  -6  -2  16   10.68    1.82
  -6   2  15   11.77    3.05
   6   2 -15   10.19    2.37
   6  -2 -15    8.61    1.84
  -6  -2  15   10.10    1.72
  -6   2  14    2.98    1.71
   6   2 -14    3.15    1.96
   6  -2 -14    4.26    2.52
  -6  -2  14    0.90    2.19
  -6   2  13   58.32    3.01
   6   2 -13   56.13    3.10
   6  -2 -13   59.59    2.83
  -6  -2  13   52.99    3.41
  -6   2  12    3.96    2.49
   6   2 -12    6.68    1.20
   6  -2 -12    3.93    1.54
  -6  -2  12    5.26    1.30
  -6   2  11    6.07    2.41
   6   2 -11    7.98    1.75
   6  -2 -11    7.74    2.38
  -6  -2  11    8.44    1.26
  -6   2  10    9.91    1.65
   6   2 -10   11.86    1.68
   6  -2 -10    9.25    1.65
  -6  -2  10    8.07    1.86
  -6   2   9   60.99    2.54
   6   2  -9   58.92    2.56
   6  -2  -9   62.34    3.49
  -6  -2   9   62.01    3.05
  -6   2   8    0.58    2.06
   6   2  -8    3.00    0.82
   6  -2  -8    3.35    2.12
  -6  -2   8    2.43    1.39
  -6   2   7   49.09    2.97
   6   2  -7   48.22    2.03
   6  -2  -7   54.13    2.27
  -6  -2   7   46.95    1.57
  -6   2   6    0.59    1.86
   6   2  -6    0.61    1.04
   6  -2  -6    5.70    1.91
  -6  -2   6    0.69    1.05
  -6   2   5    7.52    1.28
   6   2  -5    4.04    0.97
   6  -2  -5    5.34    2.02
  -6   2   4    1.44    1.16
   6   2  -4    0.78    0.54
   6  -2  -4    3.58    1.22
  -6  -2   4    2.80    0.98
   6   2  -3    6.85    1.58
  -6   2   3    4.72    1.24
   6   2  -3    4.95    0.76
   6  -2  -3    5.16    1.28
  -6  -2   3    2.28    0.83
   6   2  -2   15.69    2.54
  -6   2   2   14.63    2.10
   6   2  -2   14.70    0.79
   6  -2  -2   15.78    1.50
  -6  -2   2   14.52    0.85
   6   2  -1    7.47    0.72
   6   2  -1    6.71    2.34
  -6   2   1    8.06    1.86
   6  -2  -1    5.66    0.69
  -6  -2   1    5.13    0.61
  -6   2   0   25.58    2.33
   6   2   0   24.52    2.89
   6  -2   0   21.95    0.59
  -6  -2   0   21.85    0.67
  -6   2  -1   43.03    1.88
   6   2   1   40.30    3.25
   6  -2   1   38.12    0.58
  -6  -2  -1   38.03    0.75
   6   2   2    7.48    1.58
  -6   2  -2    7.72    1.24
   6   2   3   60.74    2.67
  -6   2  -3   49.10    2.95
   6   2   4   63.44    3.03
  -6   2  -4   73.42    3.41
   6   2   5   10.53    1.96
  -6   2  -5   13.97    1.49
  -6   2  -5   17.65    2.42
   6   2   6   26.46    2.35
  -6   2  -6   26.45    2.64
  -6   2  -6   29.25    2.00
   6   2   7   55.18    4.39
  -6   2  -7   57.67    3.57
  -6   2  -7   60.27    2.64
   6   2   8   13.34    3.07
  -6   2  -8   13.76    1.66
  -6   2  -8   13.12    1.68
   6   2   9   -1.29    2.78
  -6   2  -9    2.72    2.13
  -6   2  -9    1.67    2.15
  -6  -2  -9    1.78    0.37
  -6  -2  -9    1.68    0.39
  -6  -2  -9    3.30    1.80
   6   2  10    3.90    1.89
  -6   2 -10    3.69    1.48
  -6   2 -10    0.54    1.05
  -6   2 -10    1.75    2.29
  -6  -2 -10    0.62    2.70
  -6  -2 -10    0.19    0.67
  -6  -2 -10    0.33    0.50
   6   2  11    1.20    1.86
  -6   2 -11    0.46    1.52
  -6   2 -11    0.62    1.14
  -6   2 -11    4.68    2.34
  -6  -2 -11   -0.04    1.88
  -6  -2 -11    0.45    0.65
  -6  -2 -11    0.80    0.63
   6   2  12   -0.37    3.05
  -6   2 -12    1.02    1.29
  -6   2 -12    1.65    1.60
  -6  -2 -12    2.97    2.99
  -6  -2 -12    0.52    0.76
  -6  -2 -12    1.40    0.75
   6   2  13    7.35    3.26
  -6   2 -13    2.89    1.48
  -6  -2 -13    0.73    2.09
  -6  -2 -13    1.83    0.93
  -6  -2 -13    2.17    0.90
   6   2  14   10.86    2.31
  -6   2 -14    5.50    1.77
  -6   2 -14    8.95    2.99
  -6  -2 -14    5.60    1.06
  -6  -2 -14    7.32    2.41
  -6   2 -15    0.79    1.77
  -6   2 -15    3.28    1.95
  -6  -2 -15    3.02    1.13
  -6  -2 -15    4.34    3.54
  -6   2 -16    0.60    1.86
  -6   2 -16    2.41    1.92
  -6  -2 -16    0.01    0.75
  -6  -2 -16    5.40    3.50
  -6   2 -17    6.93    2.26
  -6   2 -17    7.47    3.33
  -6  -2 -17    3.96    1.37
  -6  -2 -17    6.15    2.51
  -6   2 -18    3.99    1.47
  -6   2 -18    3.38    2.21
  -6  -2 -18    3.99    2.62
  -6   2 -19    3.11    2.37
  -6   2 -19    0.85    3.52
  -6  -2 -19    2.99    2.68
   6   3 -21    6.43    3.54
  -6   3  21    4.32    2.78
   6  -3 -21    4.63    2.71
   6  -3 -21    8.40    2.57
  -6  -3  21    5.92    2.39
   6   3 -20   13.36    3.55
  -6   3  20    4.21    4.21
   6  -3 -20    5.36    3.94
   6  -3 -20   11.87    2.55
  -6  -3  20    7.73    2.38
   6   3 -19    4.99    2.08
  -6   3  19    7.36    2.56
   6  -3 -19    5.60    3.70
   6  -3 -19    6.60    2.38
  -6  -3  19    4.59    2.10
   6   3 -18    0.74    1.95
  -6   3  18    6.59    3.65
   6  -3 -18    6.50    3.11
   6  -3 -18    8.10    3.22
  -6  -3  18    2.88    2.83
   6   3 -17   -0.46    1.68
  -6   3  17   -0.69    3.18
   6  -3 -17   -1.95    2.69
   6  -3 -17    2.30    2.94
  -6  -3  17    1.13    2.55
   6   3 -16    4.40    1.64
  -6   3  16    2.98    2.00
   6  -3 -16   -0.44    2.67
   6  -3 -16    1.18    2.05
  -6  -3  16    4.83    2.56
   6   3 -15    0.42    2.24
  -6   3  15   -0.08    2.97
   6  -3 -15    0.37    1.58
   6  -3 -15   -0.47    1.86
  -6  -3  15   -2.51    2.31
   6   3 -14   11.88    2.56
  -6   3  14   13.38    3.45
   6  -3 -14   12.24    1.82
   6  -3 -14   20.10    3.15
  -6  -3  14   15.93    2.57
   6   3 -13   47.95    3.14
  -6   3  13   44.64    2.89
   6  -3 -13   43.15    2.28
   6  -3 -13   37.39    2.79
  -6  -3  13   46.00    3.18
   6   3 -12   -0.43    1.83
  -6   3  12    5.37    2.54
   6  -3 -12   -0.06    1.95
   6  -3 -12    4.30    2.60
  -6  -3  12    0.65    1.84
   6   3 -11   27.68    1.65
  -6   3  11   34.69    3.38
   6  -3 -11   26.14    2.46
   6  -3 -11   31.27    2.28
  -6  -3  11   25.84    2.38
   6   3 -10   45.19    2.46
  -6   3  10   42.54    2.62
   6  -3 -10   43.72    2.58
   6  -3 -10   47.01    3.71
  -6  -3  10   36.53    2.53
   6   3  -9   -0.24    1.33
  -6   3   9    0.99    1.55
   6  -3  -9    0.04    1.34
   6  -3  -9    2.48    1.65
  -6  -3   9    0.54    1.42
   6   3  -8   11.82    1.45
  -6   3   8   14.63    2.69
   6  -3  -8   10.70    1.07
   6  -3  -8   11.02    2.79
  -6  -3   8    9.41    1.47
   6   3  -7    1.12    1.13
  -6   3   7    1.74    2.33
   6  -3  -7    2.85    1.24
   6  -3  -7    4.26    1.55
  -6  -3   7    0.43    1.03
   6   3  -6    4.24    1.05
  -6   3   6    5.08    1.61
   6  -3  -6    6.59    1.12
   6  -3  -6    2.15    2.54
  -6  -3   6    5.04    1.14
   6   3  -5   13.78    1.04
  -6   3   5   13.05    1.71
   6  -3  -5   10.77    0.95
   6  -3  -5   15.63    1.81
  -6  -3   5   13.72    1.12
   6   3  -4   18.40    3.24
   6   3  -4   12.86    0.90
   6  -3  -4   12.63    0.69
   6  -3  -4   15.48    1.90
  -6  -3   4   12.69    0.94
   6   3  -3   12.51    2.09
   6   3  -3   11.26    0.80
  -6   3   3    7.07    1.64
  -6  -3   3   10.24    0.87
   6   3  -2    2.70    1.81
   6   3  -2    1.14    0.36
  -6   3   2    0.18    1.45
   6   3  -1    4.74    2.80
  -6   3   1    3.01    2.25
   6   3   0    0.77    2.67
  -6   3   0    1.99    2.09
   6   3   1   44.69    2.87
  -6   3  -1   45.16    2.45
   6   3   2   24.16    2.38
  -6   3  -2   25.63    1.97
   6   3   3   13.43    3.24
  -6   3  -3    9.15    2.50
   6   3   4   -2.81    2.80
  -6   3  -4    2.06    1.43
  -6   3  -4   -1.41    1.64
   6   3   5    4.23    1.97
  -6   3  -5    3.26    2.34
  -6   3  -5    0.15    2.55
   6   3   6   28.92    2.80
  -6   3  -6   30.35    2.25
  -6   3  -6   28.12    3.58
   6   3   7    0.13    3.12
  -6   3  -7    4.05    2.61
  -6   3  -7    2.09    1.83
   6   3   8   30.62    4.28
  -6   3  -8   25.83    2.33
  -6   3  -8   25.10    2.47
   6   3   9   10.36    2.43
  -6   3  -9    5.77    3.05
  -6   3  -9   12.45    3.10
   6   3  10    5.01    2.49
  -6   3 -10    6.99    1.88
  -6   3 -10    1.87    2.92
   6   3  11    7.35    3.87
  -6   3 -11    6.21    2.16
  -6   3 -11    5.11    2.97
  -6  -3 -11    4.73    2.47
   6   3  12    4.04    2.49
  -6   3 -12    8.42    3.20
  -6   3 -12    2.68    3.05
  -6  -3 -12    3.11    3.73
   6   3  13   10.55    2.76
  -6   3 -13    3.03    3.44
  -6   3 -13    5.93    2.20
  -6  -3 -13    8.07    2.67
   6   3  14   15.58    4.34
  -6   3 -14   10.95    2.47
  -6  -3 -14   15.00    2.93
   6   3  15    0.45    2.63
  -6   3 -15   -0.39    3.28
  -6  -3 -15    2.65    4.01
  -6   3 -16   -0.47    2.36
  -6  -3 -16   -6.25    4.28
  -6   3 -17    4.74    2.41
  -6  -3 -17    2.84    2.95
   6   4 -17    3.13    2.79
  -6   4  17   -0.63    2.31
   6  -4 -17    1.08    1.99
   6  -4 -17    0.66    2.17
  -6  -4  17    2.61    2.74
   6   4 -16    3.97    2.74
  -6   4  16    7.58    3.57
   6  -4 -16    2.89    2.03
   6  -4 -16    5.22    2.34
  -6  -4  16    2.71    1.82
   6   4 -15    4.07    2.63
  -6   4  15    5.93    2.35
   6  -4 -15    2.59    1.88
   6  -4 -15    5.03    3.37
  -6  -4  15    6.29    1.77
   6   4 -14   11.34    2.71
  -6   4  14   10.25    2.48
   6  -4 -14   11.31    2.86
   6  -4 -14   13.79    2.47
  -6  -4  14   12.14    1.81
   6   4 -13    0.91    2.22
  -6   4  13    3.20    3.14
   6  -4 -13    2.49    2.28
   6  -4 -13    1.03    2.08
  -6  -4  13    1.53    2.15
   6   4 -12    6.22    2.16
  -6   4  12    8.51    2.14
   6  -4 -12    7.25    1.50
   6  -4 -12   10.72    3.43
  -6  -4  12    6.86    2.21
   6   4 -11    2.75    1.20
  -6   4  11    2.44    1.96
   6  -4 -11   -0.13    1.73
   6  -4 -11   -0.59    2.02
  -6  -4  11    1.31    1.87
   6   4 -10    1.47    1.67
  -6   4  10    2.45    2.84
   6  -4 -10   -0.54    1.10
   6  -4 -10    1.32    2.91
  -6  -4  10    0.04    1.67
   6   4  -9   17.24    1.89
  -6   4   9   19.92    2.30
   6  -4  -9   17.26    1.87
   6  -4  -9   17.57    2.37
   6   4  -8    3.91    0.93
  -6   4   8    4.53    1.96
   6  -4  -8    4.31    1.27
   6  -4  -8    6.19    3.02
  -6  -4   8    2.89    1.48
  -6   4   7    2.80    2.86
   6   4  -7    8.85    2.32
   6   4  -7    2.09    1.14
   6  -4  -7    3.25    1.96
   6  -4  -7    1.27    0.95
  -6  -4   7    2.18    1.26
   6   4  -6    1.04    0.93
   6   4  -6   -1.01    3.14
  -6   4   6    0.83    1.68
   6  -4  -6   -0.30    0.62
   6   4  -5    2.21    3.08
   6   4  -5    0.16    0.72
  -6   4   5    2.67    1.71
   6   4  -4    2.69    2.11
   6   4  -4    0.66    0.68
  -6   4   4    3.20    2.56
   6   4  -3    9.67    3.28
  -6   4   3    3.31    1.70
   6   4  -2   -0.71    2.06
  -6   4   2    0.25    1.68
   6   4  -1   10.18    2.37
  -6   4   1    6.11    2.91
   6   4   0   11.39    3.60
  -6   4   0   10.33    2.03
   6   4   1    3.09    2.42
  -6   4  -1   11.31    2.85
   6   4   2    2.68    2.27
  -6   4  -2    3.49    2.74
   6   4   3    7.04    3.86
  -6   4  -3   10.85    2.01
  -6   4  -3    9.06    2.20
   6   4   4    1.14    2.33
  -6   4  -4    2.54    2.83
  -6   4  -4    3.66    3.17
   6   4   5    0.58    2.23
  -6   4  -5   -0.50    1.87
  -6   4  -5    1.02    3.18
   6   4   6    3.41    3.45
  -6   4  -6    1.89    2.89
  -6   4  -6   -1.16    2.03
   6   4   7    6.35    2.61
  -6   4  -7    6.11    2.18
  -6   4  -7   13.59    3.45
   6   4   8    0.43    2.51
  -6   4  -8   -2.78    3.11
  -6   4  -8    3.01    3.27
   6   4   9    2.78    3.94
  -6   4  -9    2.50    3.22
  -6   4  -9   -1.88    2.24
   6   4  10    7.54    2.95
  -6   4 -10    7.51    2.34
  -6   4 -10    6.48    3.77
   6   4  11    4.53    4.16
  -6   4 -11    2.93    3.30
  -6   4 -11   -1.33    2.26
   6   4  12    0.81    2.91
  -6   4 -12    1.68    3.75
  -6   4 -12    3.49    2.46
   6   4  13    3.30    3.39
  -6   4 -13    4.15    2.54
  -6   4 -13   11.82    4.00
   6   4  14    8.80    5.09
  -6   4 -14    3.60    2.71
  -6   4 -14    9.15    4.09
  -6  -4 -14    6.16    3.41
  -6   5  12   -3.27    2.24
   6   5 -12    0.71    1.90
   6  -5 -12    3.49    3.40
   6   5 -11    2.33    2.85
  -6   5  11   -0.37    2.28
   6   5 -11    3.61    1.77
   6  -5 -11    4.11    2.35
   6   5 -10    2.35    4.28
  -6   5  10    4.65    3.45
   6   5  -9   -0.32    2.61
  -6   5   9    3.67    2.13
   6   5  -8    3.45    3.99
  -6   5   8    0.98    3.30
   6   5  -7    7.50    2.78
  -6   5   7    7.37    3.44
   6   5  -6   -1.95    3.92
  -6   5   6    1.08    2.07
   6   5  -5   10.17    2.78
  -6   5   5    3.43    3.40
   6   5  -4   11.95    4.18
  -6   5   4    6.13    2.31
   6   5  -3    9.95    2.87
  -6   5   3   11.72    2.45
   6   5  -2    0.04    3.96
  -6   5   2    0.88    3.05
   6   5  -1    3.19    2.56
  -6   5   1    2.60    2.18
   6   5   0   -0.57    3.89
  -6   5   0   -0.18    3.25
   6   5   1   -1.54    3.87
  -6   5  -1   -1.28    2.10
  -6   5  -1   -0.47    2.23
   6   5   2    2.06    2.80
  -6   5  -2   -0.29    3.27
  -6   5  -2    6.80    3.66
   6   5   3   -6.89    4.10
  -6   5  -3    0.81    2.07
  -6   5  -3    0.85    2.29
   6   5   4    3.86    2.96
  -6   5  -4    7.16    3.71
  -6   5  -4   12.19    3.87
   6   5   5   -0.06    4.44
  -6   5  -5    5.79    2.31
  -6   5  -5    1.26    2.50
   6   5   6    0.05    2.83
  -6   5  -6   -0.92    3.45
  -6   5  -6    2.35    2.49
   6   5   7    3.91    3.01
  -6   5  -7    4.95    2.40
  -6   5  -7   -1.15    3.95
   6   5   8    7.65    4.72
  -6   5  -8   -0.17    3.74
  -6   5  -8    3.80    2.64
   7   0 -23    7.09    2.57
  -7   0  23    4.41    4.33
   7   0 -22    1.88    2.24
  -7   0  22    4.28    2.60
   7   0 -21   -2.70    3.20
  -7   0  21    0.23    3.69
   7   0 -20    3.74    3.24
  -7   0  20    7.47    2.43
   7   0 -19    1.17    2.75
  -7   0  19   -0.67    2.04
   7   0 -18   -0.49    2.85
  -7   0  18    6.70    3.32
   7   0 -17    9.00    1.88
  -7   0  17    6.38    2.11
   7   0 -16   13.32    1.97
  -7   0  16    9.39    3.17
   7   0 -15   -0.11    2.32
  -7   0  15    1.31    1.76
   7   0 -14    2.35    2.21
  -7   0  14    0.12    1.60
   7   0 -13   66.43    2.84
  -7   0  13   64.32    4.08
   7   0 -12  116.54    4.90
  -7   0  12  123.86    4.21
   7   0 -11   25.33    1.75
  -7   0  11   27.01    2.72
   7   0 -10  109.62    4.08
  -7   0  10   95.86    3.30
   7   0  -9    8.85    1.31
  -7   0   9   10.53    1.36
   7   0  -8    1.07    1.56
  -7   0   8   -1.49    1.66
   7   0  -7   16.77    1.89
  -7   0   7   18.32    2.03
   7   0  -6   14.51    1.28
  -7   0   6   18.63    1.29
   7   0  -5    0.47    0.88
  -7   0   5   -0.38    0.91
   7   0  -4    0.10    0.89
  -7   0   4   -1.81    1.36
   7   0  -3   29.83    1.40
  -7   0   3   29.82    1.88
   7   0  -2    4.02    1.14
   7   0  -2    2.08    1.41
  -7   0   2    3.48    1.39
   7   0  -1   46.02    1.86
   7   0  -1   45.55    2.24
  -7   0   1   46.26    2.14
   7   0   0   49.34    2.61
  -7   0   0   50.89    2.24
   7   0   1   19.62    1.97
  -7   0  -1   15.73    1.52
   7   0   2    1.43    1.03
  -7   0  -2    3.06    1.20
   7   0   3    1.94    1.13
  -7   0  -3    5.07    1.31
   7   0   4   30.77    2.32
  -7   0  -4   27.94    1.83
  -7   0  -4   28.52    1.43
   7   0   5    7.38    1.82
  -7   0  -5    5.11    1.34
  -7   0  -5    3.03    1.50
   7   0   6    4.40    1.93
  -7   0  -6    8.22    1.60
   7   0   7   13.12    2.25
  -7   0  -7   15.81    1.25
  -7   0  -7   16.92    1.85
   7   0   8   35.16    2.95
  -7   0  -8   38.48    2.31
  -7   0  -8   37.18    2.41
   7   0   9   32.51    2.85
  -7   0  -9   27.15    2.12
  -7   0  -9   26.70    1.52
   7   0  10    3.20    2.09
  -7   0 -10    3.62    1.45
  -7   0 -10    2.28    1.65
  -7   0 -10    4.22    1.13
  -7   0 -11   -2.55    2.12
  -7   0 -11    1.86    1.66
  -7   0 -11    2.31    1.70
  -7   0 -12    0.34    1.41
  -7   0 -12   -0.67    1.74
  -7   0 -12    1.11    1.75
  -7   0 -13    0.18    2.33
  -7   0 -13    1.97    1.91
  -7   0 -13    1.19    1.87
  -7   0 -14    0.73    1.66
  -7   0 -14   -0.13    1.99
  -7   0 -15    0.40    1.81
  -7   0 -15    3.67    1.46
  -7   0 -16   -0.50    2.84
  -7   0 -16    2.49    2.24
  -7   0 -17    6.89    3.21
  -7   0 -17    4.44    2.58
  -7   0 -18    1.10    1.97
  -7   0 -18   -0.41    1.66
  -7   0 -19   -2.47    2.19
  -7   0 -19   -0.51    2.77
  -7   1  22    9.95    4.13
   7   1 -22    4.25    2.24
   7  -1 -22    0.25    2.38
  -7  -1  22    3.46    2.49
  -7   1  21    5.08    2.79
   7   1 -21    2.47    2.12
   7  -1 -21    5.82    2.30
  -7  -1  21    2.81    3.62
  -7   1  20    5.94    3.70
   7   1 -20    4.34    1.94
   7  -1 -20    3.42    2.24
  -7  -1  20    1.62    3.47
  -7   1  19    3.66    2.23
   7   1 -19    2.14    1.81
   7  -1 -19    2.95    2.08
  -7  -1  19    4.47    2.16
  -7   1  18   -0.67    3.40
   7   1 -18    4.10    1.77
   7  -1 -18    0.77    2.94
  -7  -1  18    1.52    3.18
  -7   1  17    2.24    2.03
   7   1 -17   -1.10    2.40
   7  -1 -17    4.16    2.71
  -7  -1  17    1.93    1.83
  -7   1  16    6.13    3.03
   7   1 -16    1.26    2.31
   7  -1 -16    2.46    1.83
  -7  -1  16    5.07    2.63
  -7   1  15    9.89    3.14
   7   1 -15   12.92    2.64
   7  -1 -15   13.20    1.97
  -7  -1  15   12.99    2.95
  -7   1  14    2.29    1.77
   7   1 -14    2.13    1.47
   7  -1 -14    1.70    2.43
  -7  -1  14    4.17    1.73
  -7   1  13    6.28    2.89
   7   1 -13   14.67    2.37
   7  -1 -13   14.80    1.81
  -7  -1  13   11.04    2.70
  -7   1  12   23.35    2.03
   7   1 -12   23.59    2.51
   7  -1 -12   24.82    1.96
  -7  -1  12   18.41    1.92
  -7   1  11   45.39    2.41
   7   1 -11   43.45    2.02
   7  -1 -11   46.53    3.30
  -7  -1  11   42.55    3.13
  -7   1  10    4.72    2.08
   7   1 -10    3.09    1.67
   7  -1 -10    1.06    1.36
  -7  -1  10    1.76    1.27
  -7   1   9    4.36    2.01
   7   1  -9    4.66    1.62
   7  -1  -9    0.97    1.35
  -7  -1   9    5.19    1.82
  -7   1   8   17.50    1.60
   7   1  -8   18.81    1.24
   7  -1  -8   20.94    2.31
  -7  -1   8   20.59    1.63
  -7   1   7    1.08    1.16
   7   1  -7    2.58    1.33
   7  -1  -7    0.02    1.17
  -7  -1   7   -2.81    1.58
  -7   1   6   36.24    2.53
   7   1  -6   32.70    1.92
   7  -1  -6   34.33    1.83
  -7  -1   6   35.11    2.10
  -7   1   5    6.59    1.79
   7   1  -5    4.46    1.27
   7  -1  -5    4.80    1.86
  -7  -1   5    5.24    0.93
  -7   1   4    3.06    1.12
   7   1  -4    1.96    0.78
   7  -1  -4    5.23    1.75
  -7  -1   4    2.40    1.23
  -7   1   3    1.21    1.08
   7   1  -3    1.00    1.09
   7  -1  -3    0.86    1.70
  -7  -1   3    1.19    1.10
   7   1  -2   10.82    2.44
   7   1  -2   12.57    1.26
  -7   1   2   14.38    1.29
   7  -1  -2   13.56    1.04
   7  -1  -2   13.15    1.99
   7   1  -1   20.31    1.31
   7   1  -1   18.16    2.57
  -7   1   1   17.23    2.02
   7  -1  -1   20.99    1.54
  -7   1   0   15.36    1.89
   7   1   0   16.27    2.38
   7  -1   0   13.42    1.41
  -7   1  -1    8.65    1.80
   7   1   1    9.43    2.20
   7  -1   1    9.67    0.86
  -7   1  -2    4.28    1.14
   7   1   2    6.67    2.13
   7  -1   2    7.76    1.24
  -7  -1  -2    7.13    1.02
  -7   1  -3    6.35    1.15
   7   1   3    8.61    2.27
   7  -1   3    7.58    1.29
  -7  -1  -3    6.64    1.00
  -7  -1  -3    6.85    1.09
  -7   1  -4    8.54    1.83
   7   1   4   12.47    2.40
   7  -1   4   10.14    0.93
  -7  -1  -4   11.60    1.06
  -7  -1  -4    9.27    1.11
  -7   1  -5    3.22    1.88
   7   1   5    7.13    2.28
  -7   1  -5    4.13    1.72
  -7  -1  -5    4.18    0.94
   7  -1   5    5.05    1.35
  -7   1  -6   30.59    1.69
   7   1   6   27.84    3.04
  -7   1  -6   32.68    2.59
   7  -1   6   28.27    1.90
  -7  -1  -6   25.67    1.43
  -7  -1  -6   29.26    1.37
  -7   1  -7   16.25    1.47
   7   1   7   17.65    2.80
  -7   1  -7   15.47    2.37
   7  -1   7   15.40    1.14
  -7  -1  -7   19.67    1.33
  -7  -1  -7   16.72    1.25
   7   1   8    6.11    1.65
  -7   1  -8    5.65    1.98
  -7   1  -8    5.28    2.10
  -7  -1  -8    3.74    1.14
  -7  -1  -8    4.43    1.08
   7   1   9    6.75    1.79
  -7   1  -9    7.81    1.40
  -7   1  -9    6.69    2.12
  -7  -1  -9    6.75    1.24
  -7  -1  -9    6.79    1.22
   7   1  10    6.01    1.84
  -7   1 -10    5.38    1.44
  -7   1 -10    9.93    2.16
  -7  -1 -10    6.31    1.32
  -7  -1 -10    6.67    1.33
  -7  -1 -10    5.57    1.85
   7   1  11    6.98    2.83
  -7   1 -11    4.56    1.46
  -7   1 -11    4.06    1.25
  -7   1 -11    3.59    1.48
  -7  -1 -11    5.07    2.72
  -7  -1 -11    4.41    1.42
  -7  -1 -11    1.03    1.21
   7   1  12    2.95    2.63
  -7   1 -12    2.23    2.20
  -7   1 -12    0.36    1.84
  -7   1 -12   -0.60    1.40
  -7  -1 -12    0.71    2.70
  -7  -1 -12    2.10    1.37
  -7  -1 -12    0.38    1.21
  -7   1 -13    0.29    1.56
  -7   1 -13    1.57    1.98
  -7   1 -13    1.95    2.30
  -7  -1 -13    2.46    1.85
  -7  -1 -13    2.81    1.01
  -7  -1 -13   -0.13    1.34
  -7   1 -14    4.01    2.24
  -7   1 -14    2.52    2.51
  -7   1 -14    4.95    1.70
  -7  -1 -14    0.71    1.49
  -7  -1 -14    5.13    1.71
  -7  -1 -14    3.02    3.12
  -7   1 -15    1.45    1.66
  -7   1 -15    1.53    1.53
  -7  -1 -15    0.72    1.08
  -7  -1 -15    3.08    1.70
  -7  -1 -15   -1.43    3.15
  -7   1 -16    3.93    2.51
  -7   1 -16    2.72    1.75
  -7  -1 -16   -0.37    2.27
  -7  -1 -16    5.09    1.90
  -7   1 -17    5.09    2.73
  -7   1 -17    5.20    2.94
  -7  -1 -17    2.10    2.15
  -7  -1 -17   13.26    3.72
  -7   1 -18    0.88    1.74
  -7   1 -18    1.18    1.92
  -7  -1 -18    1.58    2.06
  -7  -1 -18   -2.98    3.63
  -7   1 -19    3.85    2.89
  -7   1 -19    4.03    3.24
  -7  -1 -19    5.73    3.81
  -7  -1 -19    2.78    1.46
  -7   2  21    3.28    4.31
   7   2 -21    7.11    3.34
   7  -2 -21    3.68    3.76
  -7  -2  21    4.44    2.25
  -7   2  20   -3.06    2.48
   7   2 -20    3.51    3.00
   7  -2 -20    2.06    2.28
  -7  -2  20    2.36    2.09
  -7   2  19   14.95    4.32
   7   2 -19   15.25    2.27
   7  -2 -19   19.82    2.74
  -7  -2  19   15.91    3.66
  -7   2  18    4.90    2.60
   7   2 -18    9.36    1.92
   7  -2 -18    3.37    2.25
  -7  -2  18    7.60    2.04
  -7   2  17    6.02    3.34
   7   2 -17    2.37    1.66
   7  -2 -17    2.93    3.07
  -7  -2  17    0.37    1.84
  -7   2  16    7.75    2.18
   7   2 -16    6.07    1.67
   7  -2 -16    2.13    3.14
  -7  -2  16    1.94    2.72
  -7   2  15    6.29    2.20
   7   2 -15    8.76    2.38
   7  -2 -15    4.53    1.98
  -7  -2  15    7.50    2.56
  -7   2  14    7.39    2.87
   7   2 -14    2.66    2.10
   7  -2 -14    2.91    2.79
  -7  -2  14    3.60    1.54
  -7   2  13    2.35    1.83
   7   2 -13    0.22    1.23
   7  -2 -13   -1.74    2.61
  -7  -2  13    1.82    1.37
  -7   2  12    3.57    2.47
   7   2 -12   -0.14    1.16
   7  -2 -12    2.92    1.62
  -7  -2  12   -0.49    1.98
  -7   2  11   21.08    3.30
   7   2 -11   25.31    2.32
   7  -2 -11   21.84    3.22
  -7  -2  11   27.75    2.57
  -7   2  10   36.89    2.30
   7   2 -10   38.83    1.80
   7  -2 -10   35.07    2.35
  -7  -2  10   35.24    1.88
  -7   2   9   65.31    2.96
   7   2  -9   65.50    2.87
   7  -2  -9   63.27    4.13
  -7  -2   9   61.91    3.02
  -7   2   8    3.51    2.39
   7   2  -8    6.44    1.51
   7  -2  -8    9.37    1.58
  -7  -2   8    5.67    1.71
  -7   2   7   13.98    1.72
   7   2  -7   14.61    1.52
   7  -2  -7   16.73    1.79
  -7  -2   7   12.73    1.60
  -7   2   6    4.01    1.39
   7   2  -6    1.19    1.16
   7  -2  -6   -0.59    2.23
  -7  -2   6   -0.52    0.68
  -7   2   5   10.98    2.29
   7   2  -5    8.72    1.23
   7  -2  -5   12.74    1.65
  -7   2   4    4.35    2.20
   7   2  -4    3.49    0.64
   7  -2  -4    7.56    1.48
  -7  -2   4    2.95    1.10
   7   2  -3    5.78    2.47
  -7   2   3    5.14    1.37
   7   2  -3    3.74    0.90
   7  -2  -3    4.69    2.29
  -7  -2   3    2.07    1.03
   7   2  -2    2.99    0.79
   7   2  -2    3.29    1.66
  -7   2   2    3.01    1.36
   7  -2  -2    1.57    0.82
  -7  -2   2    3.32    0.87
  -7   2   1    2.68    1.89
   7   2  -1   -0.23    1.56
   7  -2  -1    0.51    0.67
  -7  -2   1   -0.04    0.71
  -7   2   0    1.13    1.95
   7   2   0    2.50    1.54
   7  -2   0    1.23    0.59
  -7  -2   0    1.02    0.61
  -7   2  -1   10.86    1.51
   7   2   1   17.19    2.86
   7  -2   1   10.21    0.75
  -7  -2  -1    9.79    0.59
  -7  -2  -1   10.85    0.58
   7   2   2   53.38    4.07
  -7   2  -2   52.78    2.39
   7   2   3    4.77    3.12
  -7   2  -3   17.43    2.43
   7   2   4   41.49    3.93
  -7   2  -4   36.88    2.06
   7   2   5   14.51    2.20
  -7   2  -5   18.37    1.81
  -7   2  -5   16.37    2.79
   7   2   6    0.98    1.83
  -7   2  -6    1.27    2.20
  -7   2  -6    6.33    1.59
   7   2   7    7.39    3.29
  -7   2  -7   12.74    1.71
  -7   2  -7   10.33    1.86
   7   2   8   11.86    3.50
  -7   2  -8    9.51    2.65
  -7   2  -8   14.38    1.86
   7   2   9   24.07    3.92
  -7   2  -9   22.90    2.05
  -7   2  -9   23.18    3.20
   7   2  10    5.13    2.26
  -7   2 -10   10.17    2.73
  -7   2 -10    6.41    2.72
  -7  -2 -10    6.08    0.50
   7   2  11    7.04    2.35
  -7   2 -11   11.12    1.96
  -7   2 -11    9.80    1.93
  -7  -2 -11    8.17    2.39
   7   2  12    8.51    3.66
  -7   2 -12    7.90    1.87
  -7   2 -12    7.76    1.97
  -7  -2 -12    6.55    2.39
  -7  -2 -12    4.60    0.90
   7   2  13   -3.18    2.33
  -7   2 -13    1.50    2.75
  -7   2 -13    5.09    2.73
  -7  -2 -13    0.69    3.32
   7   2  14    3.65    2.34
  -7   2 -14    1.07    1.96
  -7   2 -14    1.77    1.47
  -7   2 -14    3.35    2.99
  -7  -2 -14    1.48    2.24
  -7   2 -15    7.44    2.19
  -7   2 -15    6.58    1.74
  -7   2 -15    9.54    2.14
  -7  -2 -15    1.62    2.62
  -7   2 -16    3.06    1.78
  -7   2 -16   -0.47    3.22
  -7  -2 -16    5.94    3.85
  -7   2 -17    0.16    3.44
  -7  -2 -17   -3.36    4.16
  -7   2 -18    2.58    2.28
  -7  -2 -18   -0.37    4.24
   7   3 -19    4.15    2.04
  -7   3  19   10.60    4.30
   7  -3 -19    5.38    2.34
   7  -3 -19    4.37    2.56
  -7  -3  19    8.69    3.37
   7   3 -18    2.74    1.86
  -7   3  18    3.37    2.62
   7  -3 -18    4.03    2.14
   7  -3 -18    5.15    2.43
  -7  -3  18    3.79    1.99
   7   3 -17    2.45    1.67
  -7   3  17    1.83    3.63
   7  -3 -17    0.36    1.94
   7  -3 -17    2.47    3.33
  -7  -3  17    1.31    1.78
  -7   3  16    0.69    2.20
   7   3 -16   -0.05    1.49
   7  -3 -16   -1.05    3.12
  -7  -3  16    0.42    1.66
  -7   3  15    2.22    2.22
   7   3 -15    2.16    2.26
   7  -3 -15    1.67    2.09
  -7  -3  15    2.31    1.62
  -7   3  14    4.56    3.36
   7   3 -14    3.19    2.14
   7  -3 -14    2.43    3.08
  -7  -3  14    0.66    2.23
  -7   3  13    3.51    2.10
   7   3 -13    6.85    2.15
   7  -3 -13    7.73    3.20
  -7  -3  13    5.44    2.26
  -7   3  12   11.31    3.20
   7   3 -12    7.95    1.41
   7  -3 -12   10.87    2.11
  -7  -3  12    7.56    2.21
  -7   3  11    7.40    2.93
   7   3 -11    3.00    1.85
   7  -3 -11    6.55    3.01
  -7  -3  11    5.71    1.93
  -7   3  10    0.69    1.77
   7   3 -10    0.81    0.98
   7  -3 -10    0.20    1.74
  -7  -3  10   -1.63    1.61
  -7   3   9   -2.10    2.56
   7   3  -9    1.04    1.36
   7  -3  -9    4.90    2.72
  -7  -3   9   -0.86    0.95
   7   3  -8    9.49    1.54
  -7   3   8    7.73    2.81
   7  -3  -8    8.15    1.52
   7  -3  -8   11.62    2.09
   7   3  -7    9.84    1.39
  -7   3   7   13.43    2.01
   7  -3  -7    8.72    1.43
   7  -3  -7   13.90    3.08
  -7  -3   7    7.94    1.41
   7   3  -6   17.45    1.36
  -7   3   6   24.52    3.11
   7  -3  -6   18.00    1.33
   7  -3  -6   22.88    2.19
  -7  -3   6   17.60    1.44
  -7   3   5   13.12    2.83
   7   3  -5    9.88    3.35
   7   3  -5    6.38    0.97
   7  -3  -5    4.15    2.92
   7  -3  -5    6.25    0.84
  -7  -3   5    6.19    1.04
   7   3  -4    1.67    0.69
   7   3  -4    0.02    2.04
  -7   3   4    4.82    1.59
   7  -3  -4    1.12    0.41
  -7  -3   4    2.66    0.77
   7   3  -3    2.53    3.17
   7   3  -3    2.81    0.51
  -7   3   3    5.36    2.39
  -7  -3   3    3.09    0.69
   7   3  -2    3.98    3.16
  -7   3   2    2.02    2.52
   7   3  -1   13.48    2.33
  -7   3   1   13.59    1.87
   7   3   0   -0.15    3.17
  -7   3   0    4.87    2.56
   7   3   1    3.21    3.26
  -7   3  -1    4.29    2.53
   7   3   2   28.58    2.95
  -7   3  -2   28.26    2.29
   7   3   3   30.85    3.00
  -7   3  -3   31.66    3.45
   7   3   4   -0.08    3.68
  -7   3  -4   10.60    1.90
  -7   3  -4    9.29    2.06
   7   3   5   28.77    4.57
  -7   3  -5   29.71    3.57
  -7   3  -5   33.89    3.96
   7   3   6    8.02    2.43
  -7   3  -6    3.32    1.85
  -7   3  -6    3.85    3.01
   7   3   7    3.49    3.71
  -7   3  -7    1.70    2.80
  -7   3  -7    8.22    2.01
   7   3   8   -0.78    3.35
  -7   3  -8    1.14    1.70
  -7   3  -8    1.93    1.88
   7   3   9    9.29    2.65
  -7   3  -9    6.07    3.01
  -7   3  -9    3.21    3.30
   7   3  10   -1.79    2.55
  -7   3 -10    3.08    2.02
  -7   3 -10    5.04    2.02
   7   3  11    0.00    4.06
  -7   3 -11    2.34    2.05
  -7   3 -11    3.55    2.16
   7   3  12    4.05    2.79
  -7   3 -12    2.96    3.37
  -7   3 -12    6.67    3.45
   7   3  13    5.29    2.98
  -7   3 -13    4.90    2.29
  -7   3 -13    6.90    2.39
   7   3  14    0.83    4.55
  -7   3 -14    8.14    2.44
  -7   3 -14    9.41    2.47
  -7  -3 -14    0.87    3.05
   7   3  15    5.63    3.11
  -7   3 -15    7.63    3.92
  -7   3 -15    7.13    3.67
  -7  -3 -15    7.37    3.05
   7   4 -15    2.21    2.33
  -7   4  15    7.86    3.90
   7  -4 -15    3.24    2.60
   7  -4 -15    0.84    2.36
  -7  -4  15   -1.47    2.53
   7   4 -14    6.17    2.38
  -7   4  14    6.43    2.56
   7  -4 -14    5.71    1.68
   7  -4 -14   12.33    3.80
  -7  -4  14    4.42    2.54
   7   4 -13   -0.40    1.27
  -7   4  13    0.69    3.31
   7  -4 -13   -0.75    1.93
   7  -4 -13   -1.27    3.50
  -7  -4  13   -1.80    2.11
   7   4 -12   11.21    2.20
  -7   4  12   16.62    2.52
   7  -4 -12    9.60    2.14
   7  -4 -12   18.55    2.66
  -7  -4  12   12.05    1.57
   7   4 -11    2.09    1.68
  -7   4  11   -1.72    3.37
   7  -4 -11    0.84    1.65
   7  -4 -11    3.19    3.47
  -7  -4  11    2.28    1.78
  -7   4  10    9.52    3.56
   7   4 -10    6.77    1.77
   7  -4 -10   11.57    2.47
  -7   4   9    6.27    2.04
   7   4  -9    3.07    1.35
   7  -4  -9    1.46    3.41
  -7  -4   9    2.47    1.51
   7   4  -8    2.26    2.69
  -7   4   8    9.91    3.15
   7   4  -8    1.65    1.21
   7  -4  -8    4.37    2.27
  -7  -4   8    6.11    1.33
   7   4  -7   -2.99    3.68
   7   4  -7    0.77    0.98
  -7   4   7    0.48    1.95
  -7  -4   7    1.47    1.08
   7   4  -6   -0.23    2.42
  -7   4   6    5.10    2.04
   7   4  -5    4.63    3.91
  -7   4   5    6.36    3.08
   7   4  -4   -1.69    3.70
  -7   4   4    4.79    2.00
   7   4  -3    1.20    2.35
  -7   4   3    1.50    2.98
   7   4  -2    9.14    4.12
  -7   4   2   16.00    3.23
   7   4  -1    4.20    2.53
  -7   4   1    1.61    2.02
   7   4   0    2.17    3.88
  -7   4   0    1.24    3.01
   7   4   1    4.87    3.82
  -7   4  -1    0.53    1.90
   7   4   2    8.42    2.76
  -7   4  -2    7.11    3.35
   7   4   3   14.78    4.37
  -7   4  -3    6.17    2.30
  -7   4  -3   13.35    2.57
   7   4   4    9.82    2.92
  -7   4  -4    5.33    3.31
  -7   4  -4   12.67    3.69
   7   4   5    9.40    2.79
  -7   4  -5    3.91    2.24
  -7   4  -5    6.54    3.76
   7   4   6    5.78    4.15
  -7   4  -6    0.36    3.37
  -7   4  -6    0.85    3.26
  -7   4  -6    8.30    2.38
   7   4   7    9.19    3.10
  -7   4  -7   12.74    2.56
  -7   4  -7   11.19    4.06
   7   4   8    1.41    4.46
  -7   4  -8    1.85    3.43
  -7   4  -8    5.67    2.46
   7   4   9   11.89    4.77
  -7   4  -9    8.14    3.58
  -7   4  -9    2.27    2.50
   7   4  10    1.99    2.93
  -7   4 -10   -1.57    2.28
  -7   4 -10    1.13    3.62
   7   4  11    5.08    4.70
  -7   4 -11   -0.99    3.71
  -7   4 -11    1.58    2.38
  -7   4 -12    4.41    3.97
   7   5  -8    6.74    3.17
   7   5  -7    3.43    4.62
  -7   5   7    5.20    2.45
   7   5  -6   13.16    4.71
  -7   5   6    1.99    3.82
   7   5  -5    9.65    3.07
  -7   5   5    9.70    3.79
   7   5  -4    4.27    4.41
  -7   5   4   -2.38    2.27
   7   5  -3    4.35    2.82
  -7   5   3   -5.19    3.43
   7   5  -2    3.31    4.40
  -7   5   2   -0.27    2.22
   7   5  -1    5.72    4.49
  -7   5   1    0.50    3.64
   7   5   0   -0.44    2.83
  -7   5   0    0.46    2.27
   7   5   1   -5.74    4.36
  -7   5  -1    0.13    3.56
  -7   5  -1    2.80    2.52
   7   5   2    1.66    2.96
  -7   5  -2    0.00    2.33
  -7   5  -2    2.68    3.84
   7   5   3    1.62    4.78
  -7   5  -3    4.35    3.61
  -7   5  -3    1.60    2.63
   7   5   4    5.44    3.26
  -7   5  -4    4.58    2.55
  -7   5  -4    2.66    4.22
   8   0 -21   -0.07    3.55
  -8   0  21    7.79    4.06
   8   0 -20    3.55    3.28
  -8   0  20    1.49    2.45
   8   0 -19    0.92    1.98
  -8   0  19    0.40    3.46
   8   0 -18   -1.72    1.90
  -8   0  18    0.28    2.15
   8   0 -17    8.40    1.99
  -8   0  17    8.42    3.50
   8   0 -16    0.31    2.76
  -8   0  16    2.54    2.09
   8   0 -15    0.04    2.50
  -8   0  15   -4.55    2.91
   8   0 -14    2.45    1.54
  -8   0  14   -0.39    1.74
   8   0 -13    2.94    2.34
  -8   0  13    6.21    2.62
   8   0 -12   11.50    1.71
  -8   0  12    6.79    1.79
   8   0 -11    1.31    2.04
  -8   0  11   -0.60    2.31
   8   0 -10  110.33    3.61
  -8   0  10  102.99    4.93
   8   0  -9    0.29    1.89
  -8   0   9    1.30    1.31
   8   0  -8   -0.13    1.16
  -8   0   8    0.33    1.87
   8   0  -7   -0.46    1.09
  -8   0   7    1.35    1.82
   8   0  -6    5.03    1.77
  -8   0   6    3.33    1.16
   8   0  -5   -0.81    1.62
  -8   0   5    0.11    1.58
   8   0  -4    6.46    1.75
  -8   0   4    6.82    1.71
   8   0  -3    3.64    1.31
   8   0  -3    3.04    1.63
  -8   0   3    2.91    1.09
   8   0  -2    4.16    1.34
   8   0  -2    5.74    1.62
  -8   0   2    3.81    1.02
   8   0  -1    3.74    1.27
  -8   0   1    4.01    1.58
   8   0   0    1.44    1.86
  -8   0   0   -0.69    1.48
   8   0   1   63.50    3.25
  -8   0  -1   59.72    2.67
   8   0   2    1.78    1.87
  -8   0  -2   -0.19    1.40
   8   0   3   -2.33    1.89
  -8   0  -3    0.45    0.92
   8   0   4   18.95    2.50
  -8   0  -4   18.80    1.33
  -8   0  -4   19.11    2.08
   8   0   5    1.51    2.00
  -8   0  -5    0.39    1.46
  -8   0  -5    0.57    1.67
   8   0   6    2.36    2.03
  -8   0  -6    1.95    1.53
  -8   0  -6    0.10    1.66
   8   0   7   31.07    3.00
  -8   0  -7   31.91    2.30
  -8   0  -7   31.39    2.39
   8   0   8    3.39    2.33
  -8   0  -8    3.51    1.10
  -8   0  -8    1.36    1.81
   8   0   9   -1.39    2.37
  -8   0  -9    3.13    1.70
  -8   0  -9    2.96    1.83
   8   0  10    3.14    2.22
  -8   0 -10    3.34    1.74
  -8   0 -10   -0.63    1.85
  -8   0 -11    3.26    1.84
  -8   0 -11   -0.90    1.89
  -8   0 -12    1.14    1.95
  -8   0 -12    0.58    1.96
  -8   0 -13    1.10    2.06
  -8   0 -13    1.76    2.09
  -8   0 -14   -3.14    1.91
  -8   0 -14   -0.36    2.12
  -8   0 -14   -1.31    1.41
  -8   0 -15    4.52    3.23
  -8   0 -15    7.60    2.45
  -8   0 -15    4.71    1.71
  -8   0 -16    1.99    3.19
  -8   0 -16    2.58    1.58
  -8   0 -16    0.95    2.46
  -8   0 -17   -0.48    2.14
  -8   0 -17    1.47    1.60
  -8   0 -17    2.88    2.58
  -8   1  21   13.63    3.11
   8   1 -21    6.57    3.77
   8  -1 -21    7.58    2.66
  -8  -1  21    9.66    4.13
  -8   1  20    2.69    4.08
   8   1 -20    1.66    3.22
   8  -1 -20    0.48    2.24
  -8  -1  20    3.55    2.30
  -8   1  19    1.14    2.40
   8   1 -19    1.66    2.95
   8  -1 -19    6.37    3.27
  -8  -1  19   -4.84    3.29
  -8   1  18    2.16    2.24
   8   1 -18    1.15    2.78
   8  -1 -18    2.33    3.02
  -8  -1  18   -1.04    1.99
  -8   1  17    0.68    3.29
   8   1 -17    1.52    1.81
   8  -1 -17    2.20    2.97
  -8  -1  17    0.25    2.02
  -8   1  16    1.10    2.06
   8   1 -16    1.47    1.66
   8  -1 -16   -2.58    1.82
  -8  -1  16   -0.90    2.79
  -8   1  15    5.63    3.24
   8   1 -15    8.04    2.58
   8  -1 -15    2.53    2.95
  -8  -1  15    3.42    2.04
  -8   1  14    4.98    1.98
   8   1 -14    7.03    2.38
   8  -1 -14    1.84    2.85
  -8  -1  14    5.44    2.75
  -8   1  13    6.73    2.82
   8   1 -13    4.84    1.55
   8  -1 -13    8.09    1.85
  -8  -1  13    8.04    1.75
  -8   1  12   35.93    2.53
   8   1 -12   36.04    2.99
   8  -1 -12   37.97    3.54
  -8  -1  12   32.60    3.34
  -8   1  11   21.06    2.17
   8   1 -11   24.52    1.75
   8  -1 -11   24.31    2.08
  -8  -1  11   19.94    2.86
  -8   1  10  100.35    5.01
   8   1 -10   90.89    4.07
   8  -1 -10   83.09    4.75
  -8  -1  10   96.74    4.61
  -8   1   9    8.92    1.53
   8   1  -9    5.24    1.25
   8  -1  -9    7.54    1.54
  -8  -1   9    2.39    2.15
  -8   1   8   48.22    2.44
   8   1  -8   54.41    2.75
   8  -1  -8   54.48    3.52
  -8  -1   8   45.19    3.05
  -8   1   7   16.46    2.56
   8   1  -7   13.37    1.89
   8  -1  -7   16.40    1.74
  -8  -1   7   16.75    1.41
  -8   1   6   14.39    1.55
   8   1  -6   11.28    1.74
   8  -1  -6   10.55    1.58
  -8  -1   6    9.47    1.88
  -8   1   5    4.65    1.33
   8   1  -5    4.15    1.50
   8  -1  -5    8.30    2.12
  -8  -1   5    3.54    1.04
  -8   1   4    8.46    2.06
   8   1  -4    5.26    1.45
   8  -1  -4    6.39    2.11
  -8  -1   4    2.34    1.52
  -8   1   3    8.09    2.06
   8   1  -3   10.48    2.45
   8   1  -3    6.84    0.97
   8  -1  -3    5.33    2.13
   8  -1  -3    7.82    1.16
  -8  -1   3    9.48    1.45
  -8   1   2    2.01    1.25
   8   1  -2    1.39    2.27
   8   1  -2    1.50    1.34
   8  -1  -2    0.90    1.34
   8  -1  -2    3.75    1.52
  -8  -1   2    4.69    1.27
  -8   1   1    9.53    1.38
   8   1  -1    9.87    1.64
   8  -1  -1    6.90    1.59
  -8   1   0    3.58    1.83
   8   1   0    4.92    1.53
   8  -1   0    5.03    1.50
  -8   1  -1    3.08    1.84
   8   1   1    3.90    1.57
   8  -1   1    4.85    1.52
  -8   1  -2    6.67    1.32
   8   1   2    6.63    1.68
   8  -1   2    6.26    1.58
  -8  -1  -2    4.36    1.11
  -8   1  -3   63.04    3.26
   8   1   3   64.08    3.02
   8  -1   3   58.74    2.70
  -8  -1  -3   60.52    2.20
  -8  -1  -3   55.79    2.26
  -8   1  -4   20.71    2.43
   8   1   4   25.72    3.29
   8  -1   4   18.89    1.92
  -8  -1  -4   21.79    1.49
  -8  -1  -4   21.74    1.50
  -8   1  -5   13.78    1.48
   8   1   5    9.96    2.87
  -8   1  -5   15.46    2.45
   8  -1   5   10.31    1.81
  -8  -1  -5   11.10    1.38
  -8  -1  -5   13.51    1.33
  -8   1  -6   47.96    2.96
   8   1   6   44.85    3.87
  -8   1  -6   42.87    3.25
   8  -1   6   35.88    2.52
  -8  -1  -6   40.07    1.97
  -8  -1  -6   38.15    1.82
  -8   1  -7    5.64    2.17
   8   1   7    6.29    2.81
  -8   1  -7    7.93    2.29
   8  -1   7    5.79    1.66
  -8  -1  -7    4.54    1.31
  -8  -1  -7    5.84    1.21
   8   1   8   -2.50    2.63
  -8   1  -8    1.64    1.29
  -8   1  -8    0.62    2.16
  -8  -1  -8    0.67    1.24
  -8  -1  -8   -0.44    1.13
   8   1   9    1.71    1.82
  -8   1  -9   -0.27    2.10
  -8   1  -9    3.40    2.22
  -8  -1  -9    1.64    0.86
  -8  -1  -9    1.54    1.22
   8   1  10   16.38    2.35
  -8   1 -10   16.94    1.82
  -8   1 -10   15.57    1.90
  -8  -1 -10   14.31    1.67
  -8  -1 -10   17.20    1.57
   8   1  11    5.87    3.18
  -8   1 -11    5.36    2.43
  -8   1 -11    5.48    1.67
  -8  -1 -11    6.17    1.05
  -8  -1 -11    4.68    0.91
   8   1  12   -3.54    3.07
  -8   1 -12    2.17    2.34
  -8   1 -12    2.12    2.45
  -8  -1 -12   -0.40    0.97
  -8  -1 -12    0.94    1.35
   8   1  13    2.35    2.02
  -8   1 -13    1.26    1.64
  -8   1 -13   -3.06    2.54
  -8  -1 -13    2.18    1.57
  -8  -1 -13    2.91    1.44
  -8   1 -14    1.96    2.64
  -8   1 -14    1.93    2.63
  -8  -1 -14    1.09    1.43
  -8  -1 -14    2.53    1.60
  -8  -1 -14   -1.65    2.24
  -8   1 -15    1.65    1.77
  -8   1 -15    1.77    1.78
  -8  -1 -15   -0.15    1.44
  -8  -1 -15    0.71    1.61
  -8  -1 -15    1.72    2.28
  -8   1 -16   -0.50    2.45
  -8   1 -16   -0.05    1.87
  -8   1 -16    0.04    2.86
  -8  -1 -16   -2.01    3.61
  -8  -1 -16    1.99    1.14
  -8   2  19    4.01    4.07
   8   2 -19    4.82    2.98
   8  -2 -19    2.08    2.56
  -8  -2  19    2.26    2.16
  -8   2  18    4.56    2.71
   8   2 -18    4.15    3.04
   8  -2 -18    8.08    2.43
  -8  -2  18    4.94    2.16
  -8   2  17   10.37    3.84
   8   2 -17    8.73    2.99
   8  -2 -17    3.93    3.72
  -8  -2  17    7.28    3.22
  -8   2  16    5.61    2.21
   8   2 -16    1.40    1.72
   8  -2 -16    2.27    3.13
  -8  -2  16   -0.66    2.76
  -8   2  15    5.34    2.28
   8   2 -15    4.19    1.67
   8  -2 -15    3.09    2.13
  -8  -2  15    3.43    1.74
  -8   2  14    0.21    3.10
   8   2 -14    2.82    2.28
   8  -2 -14    2.50    2.89
  -8  -2  14   -1.36    2.43
  -8   2  13   10.91    2.28
   8   2 -13    8.44    1.59
   8  -2 -13    6.09    3.18
  -8  -2  13   10.46    2.71
  -8   2  12   -1.75    2.76
   8   2 -12    0.83    1.96
   8  -2 -12    0.79    1.82
  -8  -2  12    1.02    2.14
  -8   2  11    8.46    2.91
   8   2 -11    3.24    1.97
   8  -2 -11    5.22    2.85
  -8  -2  11    4.71    1.42
  -8   2  10   13.54    2.06
   8   2 -10   13.05    2.00
   8  -2 -10   12.33    2.05
  -8  -2  10    8.62    2.21
  -8   2   9   -3.30    2.51
   8   2  -9    1.32    1.04
   8  -2  -9    2.01    2.60
  -8  -2   9    0.75    1.74
  -8   2   8    2.94    1.61
   8   2  -8    0.57    1.49
   8  -2  -8   -0.77    1.63
  -8  -2   8   -0.56    1.06
  -8   2   7    4.13    1.60
   8   2  -7    5.95    1.45
   8  -2  -7    3.39    2.57
  -8  -2   7    4.29    1.62
  -8   2   6    0.93    2.45
   8   2  -6    0.38    1.25
   8  -2  -6    1.12    2.41
  -8  -2   6    1.14    1.17
   8   2  -5   17.21    2.36
  -8   2   5   14.65    1.93
   8   2  -5   13.22    1.01
   8  -2  -5   15.85    1.96
   8   2  -4    9.22    3.19
  -8   2   4   11.05    1.72
   8   2  -4    7.72    1.18
   8  -2  -4    7.75    2.67
  -8  -2   4    6.90    0.96
   8   2  -3    3.20    1.09
   8   2  -3    3.62    1.93
  -8   2   3    4.91    2.30
   8  -2  -3    5.92    1.12
  -8  -2   3    2.54    1.20
  -8   2   2   -0.06    2.19
   8   2  -2    3.77    1.73
   8  -2  -2    0.90    0.95
  -8  -2   2   -1.15    1.00
  -8   2   1    3.26    1.48
   8   2  -1    1.62    2.83
   8  -2  -1    3.00    0.90
  -8  -2   1    1.16    0.92
   8   2   0   10.54    2.97
  -8   2   0    6.80    2.35
  -8   2  -1    4.57    1.52
   8   2   1    3.60    1.89
   8  -2   1    2.33    0.67
  -8  -2  -1    2.35    0.69
  -8  -2  -1    1.44    0.62
  -8   2  -2    8.45    1.59
   8   2   2    5.93    1.99
   8  -2   2    5.13    0.68
  -8  -2  -2    4.02    0.57
  -8  -2  -2    4.26    0.53
   8   2   3    3.82    2.15
  -8   2  -3   10.82    2.43
   8   2   4   -3.22    3.12
  -8   2  -4    4.70    1.56
   8   2   5   12.71    3.47
  -8   2  -5   14.06    2.67
  -8   2  -5   13.62    2.95
   8   2   6    3.53    2.09
  -8   2  -6    3.82    1.64
  -8   2  -6    3.83    2.77
   8   2   7    1.58    2.14
  -8   2  -7    4.90    2.48
  -8   2  -7    3.32    1.74
   8   2   8    5.38    3.48
  -8   2  -8    5.34    1.71
  -8   2  -8    3.34    1.86
   8   2   9    5.99    3.59
  -8   2  -9    5.78    2.79
  -8   2  -9    7.09    2.93
   8   2  10   -1.89    2.23
  -8   2 -10    1.66    1.70
  -8   2 -10    0.71    2.75
   8   2  11    1.19    2.27
  -8   2 -11    1.02    2.68
  -8   2 -11    0.02    1.89
   8   2  12    1.72    3.93
  -8   2 -12    6.67    2.96
  -8   2 -12    2.56    2.01
   8   2  13    3.31    2.67
  -8   2 -13    5.56    2.12
  -8   2 -13    3.60    3.20
   8   2  14    1.68    2.47
  -8   2 -14   -1.98    3.07
  -8   2 -14    0.41    2.04
  -8   2 -15    4.66    3.31
  -8   2 -15    1.79    2.23
  -8   3  17   -0.68    3.86
   8   3 -17   -0.60    1.73
   8  -3 -17    0.12    2.35
  -8  -3  17    2.68    2.72
  -8   3  16   -1.50    2.45
   8   3 -16   -1.87    1.55
   8  -3 -16   -2.97    3.59
  -8  -3  16    2.63    2.64
  -8   3  15    4.78    2.37
   8   3 -15   -0.87    2.37
   8  -3 -15    1.31    2.37
  -8  -3  15    1.92    2.57
  -8   3  14    3.70    3.85
   8   3 -14    6.28    2.36
   8  -3 -14    2.89    2.41
  -8  -3  14    1.63    2.42
  -8   3  13    3.84    2.39
   8   3 -13    3.75    1.46
   8  -3 -13    9.49    3.33
  -8  -3  13    3.70    2.29
  -8   3  12    8.63    3.57
   8   3 -12    9.88    2.22
   8  -3 -12    9.41    2.41
  -8  -3  12    8.03    2.27
  -8   3  11    9.07    2.37
   8   3 -11   10.33    1.41
   8  -3 -11    9.50    3.67
  -8  -3  11    6.57    2.17
  -8   3  10    8.17    2.14
   8   3 -10    5.65    1.73
   8  -3 -10    2.33    3.28
  -8  -3  10    1.72    1.87
  -8   3   9    8.80    3.14
   8   3  -9    1.64    1.54
   8  -3  -9    3.07    2.06
  -8  -3   9   -0.22    1.44
  -8   3   8   10.80    2.16
   8   3  -8    9.90    1.07
   8  -3  -8   12.07    3.65
  -8  -3   8   11.82    1.65
  -8   3   7    1.25    2.91
   8   3  -7    1.89    2.32
   8   3  -7    1.29    1.14
   8  -3  -7   -3.10    1.98
   8  -3  -7   -0.75    1.03
  -8  -3   7    1.23    1.21
  -8   3   6    6.97    3.08
   8   3  -6   12.59    3.74
   8   3  -6    4.25    1.08
   8  -3  -6    6.61    3.31
   8  -3  -6    5.77    1.01
  -8  -3   6    5.76    1.21
  -8   3   5    0.29    1.83
   8   3  -5    1.20    0.81
   8   3  -5   -1.34    2.24
   8  -3  -5    0.44    0.58
   8  -3  -5    0.69    0.78
  -8  -3   5    1.61    0.91
   8   3  -4    6.27    3.57
  -8   3   4    3.77    2.74
   8   3  -3    8.32    2.37
  -8   3   3    5.69    1.94
   8   3  -2    7.51    2.40
  -8   3   2   13.16    2.92
   8   3  -1    7.19    3.62
  -8   3   1    9.98    2.97
   8   3   0    0.75    2.29
  -8   3   0    1.58    1.76
   8   3   1    3.97    2.30
  -8   3  -1    0.20    2.80
   8   3   2    3.04    3.57
  -8   3  -2   -0.53    1.73
   8   3   3   15.64    2.97
  -8   3  -3   24.29    3.29
   8   3   4    3.03    2.39
  -8   3  -4    2.39    1.82
  -8   3  -4    4.47    2.10
   8   3   5    8.60    4.17
  -8   3  -5    7.32    3.13
  -8   3  -5    6.02    2.24
   8   3   6    0.93    2.38
  -8   3  -6   -0.12    1.81
  -8   3  -6    1.50    3.01
   8   3   7    3.65    2.75
  -8   3  -7    8.98    3.19
  -8   3  -7    7.74    2.27
   8   3   8   -0.40    4.02
  -8   3  -8    2.32    2.05
  -8   3  -8    3.48    2.28
   8   3   9   -0.46    2.70
  -8   3  -9   -2.11    3.20
  -8   3  -9   -5.77    3.30
   8   3  10    0.38    2.78
  -8   3 -10    2.74    3.23
  -8   3 -10    3.80    2.33
   8   3  11    6.34    4.19
  -8   3 -11    1.70    2.09
  -8   3 -11   -1.89    2.25
   8   3  12    2.39    2.86
  -8   3 -12    2.30    3.43
  -8   3 -12   -1.18    3.62
  -8   3 -13    0.04    3.32
  -8   4  12   15.78    2.94
   8  -4 -12   21.02    4.52
  -8   4  11    1.97    3.62
   8  -4 -11    2.20    2.52
   8   4 -10    9.59    3.25
  -8   4  10    6.37    2.62
   8  -4 -10    3.60    4.01
   8   4  -9    7.63    3.18
  -8   4   9    2.74    3.57
   8  -4  -9    5.22    2.63
   8   4  -8   -4.82    4.30
  -8   4   8    1.22    3.40
   8   4  -7    7.16    3.03
  -8   4   7    6.09    2.37
   8   4  -6    0.89    4.53
  -8   4   6    7.44    3.67
   8   4  -5    1.68    2.78
  -8   4   5    5.10    2.32
   8   4  -4    8.83    4.27
  -8   4   4    4.62    3.59
   8   4  -3   -2.54    3.88
  -8   4   3   -0.17    2.07
   8   4  -2    3.07    2.70
  -8   4   2   -2.02    3.21
   8   4  -1    3.82    3.99
  -8   4   1   -0.97    2.10
   8   4   0    1.26    2.91
  -8   4   0    4.64    2.32
   8   4   1    9.02    4.38
  -8   4  -1   -1.26    3.31
   8   4   2   -2.80    2.87
  -8   4  -2    0.44    2.20
   8   4   3    3.38    2.95
  -8   4  -3    4.98    2.32
  -8   4  -3    3.48    2.58
   8   4   4   10.63    4.82
  -8   4  -4    7.96    3.70
  -8   4  -4    7.53    2.69
   8   4   5   10.47    3.36
  -8   4  -5   10.27    2.54
  -8   4  -5   17.60    4.34
   8   4   6    6.79    4.67
  -8   4  -6   -0.86    3.59
  -8   4  -6    3.97    2.60
   8   4   7    0.09    3.09
  -8   4  -7    3.97    2.34
  -8   4  -7    6.95    3.90
   8   4   8    0.21    3.21
  -8   4  -8    4.19    3.66
  -8   4  -8    3.82    2.68
   9   0 -19    1.37    2.16
  -9   0  19    1.28    3.92
   9   0 -18    0.20    3.18
  -9   0  18    2.43    2.44
   9   0 -17    1.65    3.02
  -9   0  17   -0.75    3.47
   9   0 -16    2.08    2.00
  -9   0  16    5.62    2.31
   9   0 -15    1.01    1.82
  -9   0  15   -1.70    3.06
   9   0 -14   -3.68    2.70
  -9   0  14    3.64    1.96
   9   0 -13    4.32    1.69
  -9   0  13   -2.07    2.89
   9   0 -12    7.77    2.65
  -9   0  12    6.98    1.95
   9   0 -11   83.85    4.72
  -9   0  11   87.29    5.06
   9   0 -10   13.53    2.59
  -9   0  10   12.25    2.83
   9   0  -9    2.29    1.49
  -9   0   9    6.27    1.56
   9   0  -8   23.30    2.72
  -9   0   8   22.77    2.87
   9   0  -7   13.19    2.35
  -9   0   7   13.49    1.70
   9   0  -6    2.06    1.29
  -9   0   6    1.15    1.99
   9   0  -5    5.00    1.33
  -9   0   5    0.04    1.98
   9   0  -4    2.80    2.40
   9   0  -4    4.69    2.04
  -9   0   4    4.43    1.25
   9   0  -3    0.77    1.38
   9   0  -3    1.60    1.88
  -9   0   3   -0.23    1.82
   9   0  -2    1.03    1.41
  -9   0   2    0.33    1.73
   9   0  -1    4.09    1.48
  -9   0   1    5.45    1.18
   9   0   0    3.29    1.48
  -9   0   0    0.33    1.81
   9   0   1    3.32    1.47
  -9   0  -1    2.60    1.77
   9   0   2   11.45    1.68
  -9   0  -2   13.05    2.01
   9   0   3    3.13    1.48
  -9   0  -3    2.21    1.14
   9   0   4   18.38    1.86
  -9   0  -4   13.08    2.09
  -9   0  -4   17.97    2.30
   9   0   5   -0.02    1.49
  -9   0  -5   -0.62    1.72
  -9   0  -5   -1.33    1.24
   9   0   6   18.83    1.99
  -9   0  -6   19.20    1.53
  -9   0  -6   22.07    1.73
   9   0   7    7.15    1.81
  -9   0  -7    9.97    1.98
  -9   0  -7    7.93    1.43
   9   0   8    0.88    1.62
  -9   0  -8    3.13    1.84
  -9   0  -8    1.16    1.26
   9   0   9    2.09    1.68
  -9   0  -9    0.94    1.87
  -9   0  -9   -0.04    1.30
   9   0  10    0.65    2.48
  -9   0 -10    0.46    1.88
  -9   0 -10   -0.39    1.99
  -9   0 -11    2.60    1.30
  -9   0 -11    1.60    2.14
  -9   0 -12   -1.58    1.95
  -9   0 -12    1.30    2.14
  -9   0 -13   -0.64    2.02
  -9   0 -13    1.30    2.17
  -9   0 -14    3.61    2.18
  -9   0 -14   -1.56    2.28
  -9   1  18    7.23    2.73
   9   1 -18    6.42    2.18
   9  -1 -18   13.74    3.70
  -9  -1  18    4.58    2.40
  -9   1  17    4.13    3.76
   9   1 -17    1.26    2.86
   9  -1 -17    3.70    2.14
  -9  -1  17    0.40    3.33
  -9   1  16   11.34    2.50
   9   1 -16    5.94    3.00
   9  -1 -16    4.75    2.25
  -9  -1  16    3.92    3.49
  -9   1  15    3.11    3.41
   9   1 -15    4.26    1.76
   9  -1 -15    4.26    3.12
  -9  -1  15    2.27    2.04
  -9   1  14   -0.15    2.06
   9   1 -14   -2.93    2.43
   9  -1 -14   -0.71    1.84
  -9  -1  14   -0.02    2.79
  -9   1  13   14.74    3.21
   9   1 -13   11.74    2.71
   9  -1 -13    8.47    2.12
  -9  -1  13   10.89    2.02
  -9   1  12    3.97    1.96
   9   1 -12    8.72    1.65
   9  -1 -12    6.27    2.89
  -9  -1  12    5.64    2.81
  -9   1  11   -0.40    2.77
   9   1 -11    2.68    2.14
   9  -1 -11    0.61    1.73
  -9  -1  11    2.06    1.69
  -9   1  10    8.01    2.92
   9   1 -10    7.77    2.26
   9  -1 -10    8.29    2.80
  -9  -1  10    4.88    2.51
  -9   1   9   32.38    2.36
   9   1  -9   37.49    2.02
   9  -1  -9   34.55    2.42
  -9  -1   9   32.49    2.14
  -9   1   8    4.47    2.43
   9   1  -8   -1.07    1.93
   9  -1  -8    3.15    2.53
  -9  -1   8    2.92    2.06
  -9   1   7    1.04    1.48
   9   1  -7    0.41    1.75
   9  -1  -7    3.36    2.35
  -9  -1   7   -1.55    1.90
  -9   1   6    2.45    2.24
   9   1  -6    0.27    1.72
   9  -1  -6    0.96    1.54
  -9  -1   6    0.37    1.76
   9   1  -5    5.94    2.06
  -9   1   5    7.42    2.42
   9   1  -5    8.64    1.85
   9  -1  -5    9.62    2.58
  -9  -1   5    7.07    1.26
   9   1  -4    5.90    2.85
   9   1  -4    7.00    1.71
  -9   1   4    4.27    1.49
   9  -1  -4    4.49    2.03
   9  -1  -4    6.41    2.43
  -9  -1   4    5.28    1.72
  -9   1   3    2.87    2.30
   9   1  -3    2.71    2.77
   9   1  -3    5.80    1.66
   9  -1  -3    7.04    1.61
   9  -1  -3    4.61    1.93
  -9  -1   3    5.53    1.65
  -9   1   2   -0.73    2.08
   9   1  -2    1.44    1.72
   9  -1  -2   -0.71    1.69
  -9  -1   2    1.05    1.47
  -9   1   1    0.62    1.40
   9   1  -1    1.17    1.77
   9  -1  -1    1.77    1.16
  -9  -1   1    0.24    1.42
  -9   1   0    2.09    2.06
   9   1   0   -0.03    1.70
   9  -1   0    4.15    1.71
  -9  -1   0   -0.90    1.22
  -9   1  -1    1.62    2.01
   9   1   1   -0.78    2.58
   9  -1   1    1.55    1.65
  -9  -1  -1    0.20    1.15
  -9   1  -2    3.95    1.39
   9   1   2    5.97    2.76
   9  -1   2    4.59    1.14
  -9  -1  -2    1.15    1.25
  -9  -1  -2    5.16    0.98
  -9   1  -3    3.07    2.10
   9   1   3    0.61    2.76
   9  -1   3    1.59    1.72
  -9  -1  -3    2.76    1.32
  -9  -1  -3    0.20    1.41
  -9   1  -4    7.06    1.54
   9   1   4    6.25    2.00
  -9   1  -4   10.39    1.65
   9  -1   4    4.57    1.92
  -9  -1  -4    6.03    1.47
  -9  -1  -4    6.05    1.39
  -9   1  -5    7.64    1.75
   9   1   5    8.69    2.10
  -9   1  -5   10.41    2.32
  -9  -1  -5    8.27    1.48
   9  -1   5   10.20    2.01
  -9   1  -6    4.82    2.24
   9   1   6    5.47    1.97
  -9   1  -6    5.33    1.69
   9  -1   6    3.30    1.89
  -9  -1  -6    2.90    1.41
  -9  -1  -6    4.06    1.37
  -9   1  -7    2.66    1.48
   9   1   7   -2.24    2.98
  -9   1  -7    2.01    2.42
   9  -1   7    0.37    1.74
  -9  -1  -7    2.08    1.35
  -9  -1  -7    2.97    1.23
   9   1   8   23.63    3.66
  -9   1  -8   20.02    2.80
  -9   1  -8   17.32    2.98
  -9  -1  -8   14.79    1.67
  -9  -1  -8   18.12    1.65
   9   1   9    2.28    3.15
  -9   1  -9    3.27    1.53
  -9   1  -9    3.70    2.49
  -9  -1  -9    1.51    0.88
  -9  -1  -9    2.46    1.24
   9   1  10    8.21    2.18
  -9   1 -10    2.74    2.46
  -9   1 -10    1.42    2.64
  -9  -1 -10    2.77    0.93
  -9  -1 -10    4.63    1.34
   9   1  11   -1.03    2.21
  -9   1 -11    1.32    2.45
  -9   1 -11   -1.68    1.68
   9   1  12   -0.09    3.30
  -9   1 -12    2.51    1.69
  -9   1 -12   -0.29    2.75
  -9   1 -13    3.83    2.69
  -9   1 -13    1.98    2.86
  -9   1 -14   -2.90    1.87
  -9   1 -14    1.60    2.85
  -9   2  17   11.80    4.23
   9   2 -17    4.15    3.19
   9  -2 -17   13.53    3.98
  -9  -2  17    9.07    3.41
  -9   2  16    3.72    2.54
   9   2 -16    3.65    2.86
   9  -2 -16   10.93    3.62
  -9  -2  16    2.48    2.02
  -9   2  15   -0.32    2.37
   9   2 -15    1.57    1.63
   9  -2 -15    0.51    2.11
  -9  -2  15    0.28    1.80
  -9   2  14    7.80    3.69
   9   2 -14    1.02    2.50
   9  -2 -14    5.88    3.32
  -9  -2  14    4.54    2.79
  -9   2  13    3.22    2.27
   9   2 -13    2.90    2.25
   9  -2 -13    0.14    3.19
  -9  -2  13    1.26    2.56
  -9   2  12    2.46    3.30
   9   2 -12    2.01    1.43
   9  -2 -12    2.80    2.16
  -9  -2  12    1.81    1.58
  -9   2  11    3.35    2.02
   9   2 -11    4.15    2.12
   9  -2 -11    6.50    3.16
  -9  -2  11    3.08    2.31
  -9   2  10    3.47    3.09
   9   2 -10    2.47    1.93
   9  -2 -10    3.75    2.08
  -9  -2  10    6.21    2.12
  -9   2   9    4.10    2.92
   9   2  -9    5.10    1.25
   9  -2  -9    5.64    3.03
  -9  -2   9    4.76    2.04
  -9   2   8   19.73    2.33
   9   2  -8   18.03    1.46
   9  -2  -8   13.46    2.37
  -9  -2   8   14.65    1.55
  -9   2   7   22.22    3.41
   9   2  -7   17.41    1.98
   9  -2  -7   17.12    3.64
  -9  -2   7   18.74    2.27
   9   2  -6    1.68    2.11
  -9   2   6   -1.62    1.63
   9   2  -6    0.50    0.91
   9  -2  -6    1.27    1.76
  -9  -2   6   -0.64    1.35
   9   2  -5    4.85    3.47
   9   2  -5    4.36    1.45
  -9   2   5    5.86    2.80
   9  -2  -5    5.65    1.59
   9  -2  -5   11.06    3.03
  -9  -2   5    3.14    1.59
   9   2  -4    2.12    1.29
   9   2  -4    8.20    3.30
  -9   2   4    5.05    2.51
   9  -2  -4    0.85    1.36
  -9  -2   4    2.98    1.40
  -9   2   3    0.39    1.65
   9   2  -3   -0.74    2.02
   9  -2  -3    0.90    1.17
  -9  -2   3    0.83    1.19
  -9   2   2    1.77    2.46
   9   2  -2   -2.58    2.98
   9  -2  -2    0.08    1.03
  -9  -2   2   -0.09    1.07
  -9   2   1   -1.59    1.61
   9   2  -1    0.08    3.07
   9  -2  -1    1.60    0.96
  -9  -2   1    1.20    0.93
  -9   2   0    1.84    2.44
   9   2   0    2.04    2.00
   9  -2   0   -0.25    0.84
  -9  -2   0   -0.56    0.80
  -9   2  -1    3.06    1.65
   9   2   1    1.00    2.15
   9  -2   1    0.91    0.77
  -9  -2  -1    1.13    0.69
  -9  -2  -1    0.87    0.66
   9   2   2    1.84    3.29
  -9   2  -2    1.94    1.66
   9   2   3    2.67    2.26
  -9   2  -3    0.54    2.58
   9   2   4   14.72    2.62
  -9   2  -4   13.94    2.01
  -9   2  -4   13.86    2.28
   9   2   5    5.31    3.76
  -9   2  -5    7.05    2.77
  -9   2  -5    7.52    2.13
   9   2   6    7.85    3.80
  -9   2  -6    8.65    1.97
  -9   2  -6    3.39    3.12
   9   2   7    2.37    2.48
  -9   2  -7    8.08    2.84
  -9   2  -7    5.94    3.16
   9   2   8   -1.66    2.35
  -9   2  -8    2.32    1.74
  -9   2  -8    0.75    1.91
   9   2   9   -0.39    3.68
  -9   2  -9   -0.04    1.82
  -9   2  -9   -1.73    1.95
   9   2  10    4.53    4.05
  -9   2 -10    2.03    2.93
   9   2  11    3.88    2.70
  -9   2 -11    4.01    1.99
  -9   2 -11    4.24    2.17
   9   2  12    6.80    4.25
  -9   2 -12    4.72    3.20
  -9   2 -12    1.27    2.20
  -9   3  14    5.40    2.81
   9   3 -14    0.99    2.37
   9  -3 -14    3.83    2.72
  -9  -3  14    7.94    2.56
  -9   3  13    6.83    2.50
   9   3 -13    0.61    1.45
   9  -3 -13    1.02    3.75
  -9  -3  13    4.58    2.27
  -9   3  12   -6.33    3.57
   9   3 -12    1.74    1.90
   9  -3 -12    3.96    3.51
  -9  -3  12    2.24    2.01
  -9   3  11   -1.00    2.29
   9   3 -11    0.73    1.70
   9  -3 -11    2.54    2.34
  -9  -3  11    2.59    1.86
   9   3 -10    1.38    1.06
   9  -3 -10    3.13    3.60
  -9  -3  10    0.62    1.63
  -9   3   9    4.54    2.32
   9   3  -9    2.89    1.48
   9  -3  -9    4.72    2.31
  -9  -3   9    4.02    1.64
   9   3  -8    1.97    2.64
  -9   3   8    3.89    3.11
   9   3  -8    0.37    1.27
   9  -3  -8    0.84    3.49
  -9  -3   8    1.25    1.36
   9   3  -7   -1.40    3.74
  -9   3   7    4.30    2.08
   9  -3  -7    4.18    2.31
   9   3  -6    8.17    2.80
  -9   3   6    7.55    2.29
   9   3  -5   -0.12    3.84
  -9   3   5    0.02    3.17
   9   3  -4    7.92    2.91
  -9   3   4   14.46    2.41
   9   3  -3   -0.13    2.40
  -9   3   3    2.37    3.03
   9   3  -2    9.02    3.72
  -9   3   2   -0.40    1.91
   9   3  -1    1.57    2.53
  -9   3   1    0.60    3.03
   9   3   0   -1.92    3.91
  -9   3   0    2.02    1.93
   9   3   1    4.23    2.68
  -9   3  -1    5.80    3.21
   9   3   2    1.23    2.50
  -9   3  -2   -0.81    1.92
   9   3   3    3.98    4.01
  -9   3  -3    4.15    3.14
  -9   3  -3    1.51    2.26
   9   3   4    1.34    2.86
  -9   3  -4    5.00    2.05
  -9   3  -4    7.66    3.70
   9   3   5    0.81    2.68
  -9   3  -5    9.52    3.25
  -9   3  -5    1.94    2.26
   9   3   6   -4.59    4.12
  -9   3  -6    3.73    2.11
  -9   3  -6    3.51    3.53
   9   3   7    0.17    2.74
  -9   3  -7    3.07    3.22
  -9   3  -7   -2.43    3.57
   9   3   8    4.05    4.26
  -9   3  -8   -1.68    3.30
  -9   3  -8   -2.04    2.37
   9   3   9   -5.94    4.51
  -9   3  -9    6.52    2.32
  -9   3  -9    7.79    3.72
   9   4  -7    4.30    3.23
   9   4  -6    3.83    4.68
  -9   4   6    0.84    2.52
   9   4  -5   -1.24    2.90
  -9   4   5    3.34    3.66
   9   4  -4    2.12    2.90
  -9   4   4    4.59    2.53
   9   4  -3    4.90    3.00
  -9   4   3    0.62    3.72
   9   4  -2    4.94    4.82
  -9   4   2    5.69    2.53
   9   4  -1    8.39    3.13
  -9   4   1   -1.16    3.78
   9   4   0    1.88    4.48
  -9   4   0    0.79    2.35
   9   4   1    1.77    3.07
  -9   4  -1    0.93    3.70
   9   4   2   -3.60    4.94
  10   0 -16    0.12    2.04
 -10   0  16   -1.40    2.32
  10   0 -15   -1.89    2.98
 -10   0  15    1.60    3.34
  10   0 -14   -0.02    1.93
 -10   0  14    2.51    2.13
  10   0 -13    4.59    3.01
 -10   0  13    6.61    3.22
  10   0 -12    0.45    2.88
 -10   0  12    5.47    2.08
  10   0 -11    4.58    1.86
 -10   0  11    8.27    3.04
  10   0 -10    2.31    2.67
 -10   0  10    4.14    1.87
  10   0  -9   -0.12    2.45
 -10   0   9    3.14    2.52
  10   0  -8   22.27    2.07
 -10   0   8   20.65    2.19
  10   0  -7    7.70    2.58
 -10   0   7    3.76    2.63
  10   0  -6    4.07    1.93
  10   0  -6    7.63    2.50
 -10   0   6    5.13    2.51
  10   0  -5    5.07    2.80
  10   0  -5    5.78    1.60
 -10   0   5    7.20    2.31
  10   0  -4   -0.29    2.56
  10   0  -4    0.35    1.47
 -10   0   4    2.75    2.10
  10   0  -3    1.05    2.58
 -10   0   3    2.62    1.32
  10   0  -2    5.27    2.56
 -10   0   2    2.90    2.14
  10   0  -1    2.47    1.65
 -10   0   1    0.89    2.03
  10   0   0    2.11    1.71
 -10   0   0    1.05    1.95
  10   0   1   -3.32    1.68
 -10   0  -1    1.43    1.91
  10   0   2   -2.19    1.63
 -10   0  -2    1.33    1.25
  10   0   3    1.27    2.55
 -10   0  -3    0.08    1.99
 -10   0  -3    3.26    2.20
  10   0   4    1.12    2.66
 -10   0  -4    5.07    2.03
 -10   0  -4    0.53    2.23
  10   0   5    7.48    2.95
 -10   0  -5   10.39    1.46
 -10   0  -5    6.51    2.44
  10   0   6   41.82    4.13
 -10   0  -6   45.04    3.09
 -10   0  -6   41.51    3.33
  10   0   7    4.62    2.67
 -10   0  -7   -0.86    1.29
 -10   0  -7    3.32    2.15
  10   0   8    0.31    2.80
 -10   0  -8    1.22    2.02
 -10   0  -8    2.77    2.19
  10   0   9    9.64    2.18
 -10   0  -9   10.39    1.66
 -10   0  -9   12.08    2.56
  10   0  10    0.67    1.85
 -10   0 -10    1.67    2.04
 -10   0 -10    0.56    1.42
 -10   0 -11    3.05    1.48
 -10   1  15    7.52    3.97
  10   1 -15    5.47    3.09
  10  -1 -15    9.76    3.66
 -10   1  14    2.35    2.20
  10   1 -14    2.77    1.81
  10  -1 -14    1.03    2.12
 -10  -1  14    1.76    3.08
 -10   1  13    4.03    3.39
  10   1 -13    4.92    2.78
  10  -1 -13    2.47    3.27
 -10  -1  13    4.70    2.02
 -10   1  12    2.98    2.16
  10   1 -12    4.03    2.62
  10  -1 -12    4.32    2.12
 -10  -1  12    9.77    2.94
 -10   1  11    0.60    3.12
  10   1 -11    0.78    2.41
  10  -1 -11    5.85    3.05
 -10  -1  11    2.88    2.79
 -10   1  10   14.82    2.35
  10   1 -10   11.67    1.83
  10  -1 -10   16.07    3.48
 -10  -1  10   13.30    2.95
 -10   1   9    9.35    3.12
  10   1  -9   12.86    2.55
  10  -1  -9   13.94    3.27
 -10  -1   9   11.44    2.83
 -10   1   8    8.36    2.05
  10   1  -8    9.39    2.34
  10  -1  -8    9.22    2.04
 -10  -1   8    6.63    1.70
 -10   1   7    5.83    2.68
  10   1  -7    3.79    1.44
  10  -1  -7    3.56    2.88
 -10  -1   7    4.87    2.29
  10   1  -6   20.85    3.99
  10   1  -6   23.48    1.82
 -10   1   6   21.44    3.24
  10  -1  -6   21.20    2.11
  10  -1  -6   23.82    2.33
 -10  -1   6   20.43    1.86
  10   1  -5    2.10    2.05
  10   1  -5    2.16    1.98
 -10   1   5    2.76    1.67
  10  -1  -5    0.57    1.50
  10  -1  -5    1.40    2.78
 -10  -1   5    3.70    1.97
  10   1  -4    1.14    3.11
 -10   1   4    5.13    2.52
  10   1  -4    1.20    1.91
  10  -1  -4    2.35    1.46
 -10  -1   4    2.49    1.27
 -10   1   3    1.56    1.60
  10   1  -3    1.27    3.02
  10  -1  -3    0.75    1.34
 -10  -1   3    4.67    1.80
 -10   1   2    3.78    2.50
  10   1  -2    1.17    1.91
  10  -1  -2    3.12    1.33
 -10  -1   2    0.67    1.74
 -10   1   1   -0.76    1.56
  10   1  -1    0.98    1.93
  10  -1  -1    0.56    1.99
 -10  -1   1    2.13    1.56
 -10   1   0   -1.11    2.40
  10   1   0    0.16    2.87
  10  -1   0    1.25    1.93
 -10  -1   0   -0.51    1.42
 -10   1  -1   -1.31    2.40
  10   1   1    7.97    2.93
  10  -1   1    0.55    1.89
 -10  -1  -1   -0.13    0.87
 -10   1  -2    1.51    1.57
  10   1   2    6.29    2.03
  10  -1   2    2.54    1.95
 -10  -1  -2    3.00    1.42
 -10  -1  -2   -0.01    1.59
 -10   1  -3    1.05    2.34
  10   1   3   -0.79    2.08
 -10   1  -3    2.23    1.67
  10  -1   3    1.29    1.81
 -10  -1  -3    2.63    1.44
 -10  -1  -3    1.55    1.37
 -10   1  -4    4.08    1.60
  10   1   4    4.53    3.25
 -10   1  -4    5.28    2.81
  10  -1   4    3.15    1.26
 -10  -1  -4    2.72    1.48
 -10  -1  -4    2.18    0.89
 -10   1  -5   13.59    2.89
  10   1   5   17.08    3.86
 -10   1  -5   19.76    3.16
  10  -1   5   14.28    2.24
 -10  -1  -5   12.79    1.68
 -10  -1  -5   12.42    1.60
 -10   1  -6    1.41    1.65
  10   1   6    1.81    3.30
 -10   1  -6    1.60    2.65
  10  -1   6    2.83    1.92
  10   1   7    5.08    2.38
 -10   1  -7    5.82    2.72
 -10   1  -7    6.02    2.00
  10   1   8   15.15    2.67
 -10   1  -8   16.75    2.01
 -10   1  -8   13.17    2.10
  10   1   9    1.21    3.51
 -10   1  -9    1.77    2.50
 -10   1  -9   -0.69    2.82
  10   1  10   -1.89    3.66
 -10   1 -10    1.70    1.73
 -10   1 -10    3.19    2.83
 -10   2  13   -0.91    3.68
  10   2 -13    0.94    2.36
  10  -2 -13    3.87    3.54
 -10  -2  13    0.04    2.65
 -10   2  12    0.15    2.20
  10   2 -12    0.84    1.46
  10  -2 -12    0.22    2.27
 -10  -2  12   -0.34    1.64
 -10   2  11    5.87    2.27
  10   2 -11    2.55    2.22
  10  -2 -11    2.21    3.43
 -10  -2  11   -0.85    2.42
 -10   2  10    8.39    3.57
  10   2 -10    5.20    2.22
  10  -2 -10    9.11    2.50
 -10  -2  10    9.25    2.45
 -10   2   9   -2.20    1.96
  10   2  -9    2.19    1.79
  10  -2  -9    3.38    3.14
 -10  -2   9   -0.09    2.03
  10   2  -8    2.76    2.62
 -10   2   8    7.75    3.15
  10   2  -8    2.05    1.20
  10  -2  -8    4.26    2.13
 -10  -2   8    1.64    1.30
  10   2  -7    0.23    3.89
 -10   2   7    2.16    2.06
  10   2  -7    1.12    1.08
  10  -2  -7    2.16    3.15
 -10  -2   7   -0.27    1.61
  10   2  -6    1.18    2.39
  10   2  -6    0.20    0.97
 -10   2   6   -5.16    2.85
  10  -2  -6    1.06    1.56
  10  -2  -6    4.55    2.12
 -10  -2   6   -0.81    1.42
  10   2  -5    3.62    3.48
  10   2  -5   -0.16    1.38
 -10   2   5    2.02    1.88
 -10  -2   5    0.50    1.48
  10   2  -4    1.38    2.42
 -10   2   4    2.72    2.95
 -10  -2   4    1.88    0.91
  10   2  -3   -3.64    3.58
 -10   2   3    4.59    2.01
  10   2  -2    3.30    3.82
 -10   2   2    5.89    3.10
  10   2  -1   -0.69    2.33
 -10   2   1    2.96    2.85
  10   2   0    2.16    3.48
 -10   2   0   -1.05    1.79
  10   2   1    5.61    3.76
 -10   2  -1    0.79    2.76
  10   2   2   -1.56    2.35
 -10   2  -2    0.48    1.83
  10   2   3    4.30    3.76
 -10   2  -3    1.83    2.98
 -10   2  -3    3.37    2.13
  10   2   4   -7.48    3.87
 -10   2  -4   -1.60    1.99
 -10   2  -4   -4.74    3.28
  10   2   5    2.39    2.50
 -10   2  -5    0.48    2.83
 -10   2  -5   -0.56    3.14
  10   2   6   -0.26    2.45
 -10   2  -6    0.44    2.86
 -10   2  -6    0.98    2.06
  10   2   7    3.62    3.80
 -10   2  -7    0.18    1.95
 -10   2  -7    1.81    3.27
  10   2   8    0.59    2.54
 -10   2  -8    2.92    2.98
 -10   2  -8   -4.61    3.27
  10   3  -8    4.35    2.97
 -10   3   8    2.96    2.37
  10  -3  -8   -1.68    2.62
  10   3  -7   -0.29    4.36
 -10   3   7    6.64    3.53
  10   3  -6    4.08    3.06
 -10   3   6    5.31    2.39
  10   3  -5   -0.92    4.21
 -10   3   5    4.20    2.33
  10   3  -4    5.32    2.87
 -10   3   4    5.48    3.61
  10   3  -3   -1.33    4.19
 -10   3   3   -0.96    2.24
  10   3  -2   -0.97    2.67
 -10   3   2    1.79    3.23
  10   3  -1    5.44    4.22
 -10   3   1   -1.01    2.13
  10   3   0   -0.36    2.79
 -10   3   0    5.92    3.43
  10   3   1   -4.94    2.73
 -10   3  -1    5.93    3.19
  10   3   2   -6.38    4.30
 -10   3  -2    3.00    2.16
  10   3   3    0.08    2.85
 -10   3  -3    2.65    3.52
 -10   3  -3    3.86    2.49
  11   0 -11    0.24    2.97
 -11   0  11    2.60    2.09
  11   0 -10    5.70    2.05
 -11   0  10    5.51    3.22
  11   0  -9   17.61    3.39
 -11   0   9   12.77    2.27
  11   0  -8   -1.54    2.70
 -11   0   8    2.49    2.79
  11   0  -7    2.31    3.32
  11   0  -7    5.55    1.85
 -11   0   7    4.28    1.84
  11   0  -6    1.58    1.97
  11   0  -6   -1.50    2.64
 -11   0   6   -2.02    2.58
  11   0  -5    1.50    2.05
 -11   0   5    4.11    1.75
  11   0  -4    0.10    2.90
 -11   0   4    1.12    2.39
  11   0  -3   -0.69    2.84
 -11   0   3   -1.83    2.39
  11   0  -2    1.78    2.87
 -11   0   2    1.53    2.26
  11   0  -1   -1.01    1.85
 -11   0   1    1.04    2.16
  11   0   0   -0.21    1.83
 -11   0   0    0.43    1.42
  11   0   1   -3.12    2.97
 -11   0  -1    1.09    2.12
  11   0   2    1.49    2.84
 -11   0  -2    1.18    1.39
 -11   0  -2    0.77    2.39
  11   0   3    3.85    2.91
 -11   0  -3    0.12    2.08
 -11   0  -3   -0.56    2.36
  11   0   4    2.35    2.93
 -11   0  -4    1.35    1.45
 -11   0  -4    1.26    1.51
  11   0   5    0.98    2.84
 -11   0  -5   -0.82    2.13
 -11   0  -5   -0.62    1.47
 -11   1  10   11.14    3.45
  11   1 -10    3.87    2.66
  11  -1 -10    4.63    2.27
 -11  -1  10    0.69    1.99
 -11   1   9   -0.37    2.16
  11   1  -9    2.20    1.60
  11  -1  -9    4.88    3.14
 -11  -1   9    2.51    2.74
  11   1  -8    3.18    2.59
 -11   1   8    4.90    3.19
  11   1  -8    2.22    1.68
  11  -1  -8    3.84    2.23
 -11  -1   8    3.95    2.59
  11   1  -7    7.07    3.66
  11   1  -7    3.69    2.38
 -11   1   7    1.56    2.06
  11  -1  -7    4.02    2.70
  11  -1  -7   10.22    3.26
 -11  -1   7    3.67    2.47
  11   1  -6    7.07    3.49
  11   1  -6   -0.85    2.21
 -11   1   6    2.02    2.86
  11  -1  -6    2.70    2.47
  11  -1  -6   -0.12    2.06
 -11  -1   6    1.11    2.33
  11   1  -5    2.01    2.27
 -11   1   5    0.75    1.78
  11  -1  -5    0.22    2.34
 -11  -1   5   -0.17    1.39
  11   1  -4   -2.21    3.33
 -11   1   4   -0.14    2.75
  11  -1  -4   -0.35    2.15
 -11  -1   4    1.47    1.95
 -11   1   3    9.43    2.99
  11   1  -3    9.53    3.73
  11  -1  -3    6.60    2.41
 -11   1   2    4.27    2.74
  11   1  -2    3.80    2.27
  11  -1  -2    2.14    2.24
 -11  -1   2    2.93    1.85
 -11   1   1    0.70    2.68
  11   1  -1    7.45    3.57
  11  -1  -1    2.92    2.14
 -11   1   0   -0.59    1.74
  11   1   0    2.28    3.34
  11  -1   0   -1.18    1.99
 -11  -1   0   -0.42    1.51
  11   1   1   -0.85    2.27
 -11   1  -1   -2.17    2.68
  11   1   2    0.57    2.26
 -11   1  -2    0.39    1.74
  11   1   3    1.46    3.59
 -11   1  -3    2.00    2.91
 -11   1  -3    6.99    3.05
  11   1   4    2.86    3.68
 -11   1  -4    2.22    2.82
 -11   1  -4    5.81    3.10
  11   2  -5    9.74    4.43
  11   2  -4   -2.65    2.61
 -11   2   4   -3.84    2.14
  11   2  -3    2.85    4.08
 -11   2   3    1.47    3.11
  11   2  -2    0.76    2.53
 -11   2   2    0.99    2.02
  11   2  -1   -0.77    2.63
   0   0   0    0.00    0.00
;
_shelx_hkl_checksum     51020
_shelx_res_file
;
TITL SH197
    shelx.res
    created by SHELXL-2019/2 at 14:38:37 on 03-Apr-2023
CELL  0.71075   8.9485   5.0612  20.9493   90.000   96.585   90.000
ZERR     2.00   0.0008   0.0005   0.0020    0.000    0.007    0.000
LATT  -1
SYMM  - X, 1/2 + Y, - Z
SFAC  C    H    N    O
UNIT  44 38 6 8
MERG   2
OMIT     1   0   0
OMIT    -2   0   3
EQIV $1 -x+1, y+1/2, -z+1
HTAB C14 N2_$1
EQIV $2 x, y+1, z
HTAB C16 O2_$2
EQIV $3 -x+1, y+1/2, -z
HTAB C21 O4_$3
HTAB N1 O2_$2
FMAP   2
PLAN   10
SIZE     0.030   0.280   0.300
ACTA
HTAB    2.00000
BOND   $H
CONF
L.S.  10
TEMP  -100.00
WGHT    0.063700    0.022100
FVAR       0.57818
O1    4    0.147681    0.542392    0.668165    11.00000    0.05145    0.06063 =
         0.03279   -0.00791    0.01394   -0.01278
O2    4    0.307183    0.118821    0.398778    11.00000    0.06054    0.03069 =
         0.03206   -0.00153    0.01013    0.00111
O3    4    0.719459    0.395524    0.043326    11.00000    0.07618    0.16798 =
         0.04893   -0.00696    0.01990    0.03970
O4    4    0.596553    0.747704    0.009094    11.00000    0.11305    0.08647 =
         0.04187    0.00316    0.03236   -0.01466
N1    3    0.361090    0.554177    0.388305    11.00000    0.05715    0.02884 =
         0.02594   -0.00166    0.01049    0.00004
H1    2    0.354036    0.723977    0.401070    11.00000   -1.20000
N2    3    0.417304    0.510156    0.330795    11.00000    0.04923    0.03217 =
         0.02737   -0.00200    0.00870    0.00073
N3    3    0.637900    0.585966    0.051050    11.00000    0.05938    0.09384 =
         0.03846   -0.00849    0.01416   -0.01054
C1    1   -0.101065    0.882275    0.930305    11.00000    0.06526    0.10996 =
         0.04341   -0.01756    0.02320   -0.00846
AFIX 137
H1A   2   -0.136189    1.063016    0.920871    11.00000   -1.20000
H1B   2   -0.010078    0.886972    0.961152    11.00000   -1.20000
H1C   2   -0.179652    0.782238    0.948641    11.00000   -1.20000
AFIX   0
C2    1   -0.066037    0.750637    0.869037    11.00000    0.04119    0.06818 =
         0.03488   -0.00433    0.01558   -0.01355
C3    1    0.029005    0.542487    0.869826    11.00000    0.09245    0.06924 =
         0.03073    0.00802   -0.00159    0.01125
AFIX  43
H3    2    0.074131    0.476727    0.909949    11.00000   -1.20000
AFIX   0
C4    1    0.062152    0.423189    0.813966    11.00000    0.08265    0.06952 =
         0.04403    0.00172   -0.00144    0.03372
AFIX  43
H4    2    0.130000    0.278228    0.816291    11.00000   -1.20000
AFIX   0
C5    1   -0.001895    0.511489    0.754704    11.00000    0.03854    0.04921 =
         0.03370   -0.00032    0.00898   -0.00542
C6    1   -0.097421    0.718857    0.753526    11.00000    0.06390    0.06500 =
         0.03547    0.00061   -0.00241    0.01517
AFIX  43
H6    2   -0.143298    0.783136    0.713380    11.00000   -1.20000
AFIX   0
C7    1   -0.129526    0.838719    0.809362    11.00000    0.05507    0.09375 =
         0.04625   -0.01503    0.00020    0.02457
AFIX  43
H7    2   -0.196585    0.984825    0.806939    11.00000   -1.20000
AFIX   0
C8    1    0.034856    0.384644    0.693681    11.00000    0.04810    0.05574 =
         0.03659   -0.00222    0.01260   -0.00794
AFIX  23
H8A   2    0.072933    0.203070    0.702463    11.00000   -1.20000
H8B   2   -0.056490    0.374539    0.662284    11.00000   -1.20000
AFIX   0
C9    1    0.182260    0.483962    0.608089    11.00000    0.03845    0.04171 =
         0.02816   -0.00031    0.00490    0.00013
C10   1    0.122197    0.273523    0.570520    11.00000    0.04099    0.03738 =
         0.03959   -0.00153    0.01214   -0.00525
AFIX  43
H10   2    0.052049    0.156850    0.586470    11.00000   -1.20000
AFIX   0
C11   1    0.165172    0.236204    0.510327    11.00000    0.04729    0.03257 =
         0.03491   -0.00688    0.00509   -0.00439
AFIX  43
H11   2    0.123802    0.092481    0.485007    11.00000   -1.20000
AFIX   0
C12   1    0.267869    0.403377    0.485302    11.00000    0.03951    0.02791 =
         0.02591   -0.00162    0.00349    0.00448
C13   1    0.328917    0.610331    0.523947    11.00000    0.04674    0.03909 =
         0.03110   -0.00010    0.00732   -0.00662
AFIX  43
H13   2    0.399403    0.727021    0.508241    11.00000   -1.20000
AFIX   0
C14   1    0.287577    0.646457    0.584755    11.00000    0.04889    0.04282 =
         0.03325   -0.00744    0.00193   -0.00723
AFIX  43
H14   2    0.332136    0.785035    0.610979    11.00000   -1.20000
AFIX   0
C15   1    0.312639    0.345369    0.421051    11.00000    0.03730    0.02969 =
         0.02761   -0.00061    0.00059    0.00407
C16   1    0.431653    0.714285    0.296006    11.00000    0.06055    0.03178 =
         0.03198   -0.00541    0.01079   -0.00142
AFIX  43
H16   2    0.404496    0.884332    0.310034    11.00000   -1.20000
AFIX   0
C17   1    0.491034    0.680704    0.233834    11.00000    0.05589    0.03589 =
         0.03117   -0.00506    0.01137   -0.01373
C18   1    0.587564    0.475403    0.223223    11.00000    0.05438    0.04826 =
         0.03757   -0.00138    0.01045   -0.00849
AFIX  43
H18   2    0.620600    0.356662    0.257043    11.00000   -1.20000
AFIX   0
C19   1    0.635783    0.443696    0.163192    11.00000    0.05117    0.05720 =
         0.04686   -0.00952    0.01696   -0.00942
AFIX  43
H19   2    0.702781    0.304857    0.155381    11.00000   -1.20000
AFIX   0
C20   1    0.584324    0.618460    0.114853    11.00000    0.05145    0.06758 =
         0.03058   -0.00732    0.01442   -0.01931
C21   1    0.489381    0.821679    0.123566    11.00000    0.07911    0.05423 =
         0.03170    0.00224    0.01332   -0.01812
AFIX  43
H21   2    0.455193    0.937239    0.089234    11.00000   -1.20000
AFIX   0
C22   1    0.444465    0.854552    0.183620    11.00000    0.08196    0.04018 =
         0.03899    0.00251    0.02100   -0.00585
AFIX  43
H22   2    0.380496    0.998273    0.191162    11.00000   -1.20000
AFIX   0
HKLF 4
REM  SH197
REM wR2 = 0.1255, GooF = S = 1.035, Restrained GooF = 1.035 for all data
REM R1 = 0.0528 for 2635 Fo > 4sig(Fo) and 0.0867 for all 3799 data
REM 266 parameters refined using 1 restraints
END
WGHT      0.0635      0.0400
REM Instructions for potential hydrogen bonds
HTAB N1 O2_$2
HTAB C14 N2_$1
HTAB C16 O2_$2
HTAB C21 O4_$3
REM Highest difference peak  0.189,  deepest hole -0.156,  1-sigma level  0.040
Q1    1   0.1146  0.4702  0.5771  11.00000  0.05    0.19
Q2    1   0.7657  0.5403  0.0578  11.00000  0.05    0.17
Q3    1   0.5198  0.4261  0.3290  11.00000  0.05    0.16
Q4    1  -0.2546  0.9636  0.9159  11.00000  0.05    0.16
Q5    1   0.1780  0.3408  0.5938  11.00000  0.05    0.16
Q6    1   0.5197  0.6213  0.3279  11.00000  0.05    0.15
Q7    1   0.4972  0.7129  0.2702  11.00000  0.05    0.15
Q8    1   0.6962  0.5846  0.1462  11.00000  0.05    0.15
Q9    1   0.1668  0.6359  0.5808  11.00000  0.05    0.15
Q10   1   0.3190  0.5714  0.2936  11.00000  0.05    0.14
;
_shelx_res_checksum     31355
data_global
_journal_date_recd_electronic     2023-04-10
_journal_date_accepted     2023-05-02
_journal_name_full     'Acta Crystallographica, Section E'
_journal_year     2023
_journal_volume     79
_journal_issue      6
_journal_page_first     0
_journal_page_last     0
_journal_paper_category     GO
_journal_paper_doi     10.1107/S2056989023003948
_journal_coeditor_code     WM5682
_publ_contact_author_name     'Md. Hasan Al Banna'
_publ_contact_author_address
; Department of Chemistry, Rajshahi University, Rajshahi-6205, Bangladesh
;
_publ_contact_author_email     's1510923194@ru.ac.bd'
_publ_contact_author_phone     '+39-040-5583932'
_publ_section_title
;
Crystal structure of
4-[(4-methylbenzyl)oxy]-<i>N</i>'-(4-nitrobenzylidene)benzohydrazide: a new
hydrazone derivative
;
_publ_section_title_footnote     .
loop_
    _publ_author_name
    _publ_author_address
    'Md. Hasan Al Banna'
;Department of Chemistry, Rajshahi University, Rajshahi-6205, Bangladesh
;
    'Md. Chanmiya Sheikh'
;Department of Applied Science, Faculty of Science,
Okayama University of Science, Japan
;
    'Ryuta Miyatake'
; Center for Environmental Conservation and Research Safety,
University of Toyama, 3190 Gofuku, Toyama, 930-8555
Japan
;
    'Md. Belayet Hossain Howlader'
;Department of Chemistry, Rajshahi University, Rajshahi-6205, Bangladesh
;
    'Ennio Zangrando'
;Department of Chemical and Pharmaceutical Sciences, University of Trieste,
 Italy
;
_publ_section_synopsis
;
The title aroylhydrazone ether exists in an <i>E</i>-configuration with respect
to the double bond of the hydrazone bridge and with an acyl--hydrazone
(---CH\\db N---NH---CO---) torsion angle of 166.0(3)\%. The molecule exhibits
a non-planar conformation, likely induced by packing requirements.
;
