# Supplementary material for: Crystal structure of 4-[(4-methyl­benz­yl)­oxy]-N′-(4-nitro­benzyl­idene)benzohydrazide: a new hydrazone derivative
Source: Acta Crystallogr E Crystallogr Commun. 2023 May 5;79(Pt 6):531–3. doi: 10.1107/S2056989023003948 (PMC10242741; doi:10.1107/S2056989023003948)
Supplement: Supplementary file 2 [file e-79-00531-Isup2.hkl]

data_I                                                                          
_shelx_title ' SH197'                                                           
_shelx_refln_list_code          4                                               
_shelx_F_calc_maximum      167.53                                               
_exptl_crystal_F_000       408.00                                               
_reflns_d_resolution_high  0.7704                                               
                                                                                
loop_                                                                           
 _space_group_symop_operation_xyz                                               
 'x, y, z'                                                                      
 '-x, y+1/2, -z'                                                                
                                                                                
_cell_length_a     8.9485                                                       
_cell_length_b     5.0612                                                       
_cell_length_c    20.9493                                                       
_cell_angle_alpha  90.000                                                       
_cell_angle_beta   96.585                                                       
_cell_angle_gamma  90.000                                                       
                                                                                
_shelx_F_squared_multiplier     1.000                                           
                                                                                
loop_                                                                           
 _refln_index_h                                                                 
 _refln_index_k                                                                 
 _refln_index_l                                                                 
 _refln_F_squared_calc                                                          
 _refln_F_squared_meas                                                          
 _refln_F_squared_sigma                                                         
 _refln_observed_status                                                         
   4  -2   0         82.11         76.13         1.20 o                         
   5  -2   0        355.03        335.06         4.82 o                         
   6  -2   0         63.02         65.53         1.32 o                         
   7  -2   0          3.56          3.37         1.27 o                         
   9  -2   0          0.28         -1.22         1.73 o                         
   1  -1   0       1814.80       1776.58        29.52 o                         
   2  -1   0       4850.86       5013.35       109.50 o                         
   3  -1   0        634.57        626.76         8.56 o                         
   4  -1   0        193.57        214.06         4.19 o                         
   5  -1   0         36.72         39.40         1.50 o                         
   6  -1   0          4.09          5.35         2.78 o                         
   7  -1   0         41.46         40.14         4.22 o                         
   8  -1   0         13.31         15.05         4.49 o                         
   9  -1   0          3.04          3.60         7.55 o                         
  10  -1   0          1.90          0.71         3.42 o                         
  11  -1   0          0.30         -2.24         3.60 o                         
   3   0   0        780.86        736.47        15.12 o                         
   4   0   0       1066.75        927.10        12.93 o                         
   5   0   0         69.76         77.06         2.33 o                         
   6   0   0          9.87         12.39         1.72 o                         
   7   0   0        160.62        150.30         5.08 o                         
   8   0   0          1.38          0.76         3.46 o                         
   9   0   0         10.32          5.86         4.43 o                         
  10   0   0          3.48          4.83         3.85 o                         
  11   0   0          0.25          0.45         3.36 o                         
   1   1   0       1815.57       1797.82        20.61 o                         
   2   1   0       4847.00       5127.40       135.58 o                         
   3   1   0        633.61        631.70         6.51 o                         
   4   1   0        194.09        212.52         4.66 o                         
   5   1   0         36.64         42.57         4.07 o                         
   6   1   0          4.06          6.56         1.93 o                         
   7   1   0         41.45         47.04         4.43 o                         
   8   1   0         13.29         12.96         3.51 o                         
   9   1   0          3.05          2.78         3.92 o                         
  10   1   0          1.89         -1.59         5.51 o                         
  11   1   0          0.30          1.18         4.62 o                         
   0   2   0         63.74         75.09         2.62 o                         
   1   2   0        337.85        329.57         3.69 o                         
   2   2   0        102.32        104.63         2.17 o                         
   3   2   0        463.34        498.88         7.29 o                         
   4   2   0         82.20         78.72         2.70 o                         
   5   2   0        355.07        377.96         8.33 o                         
   6   2   0         63.04         75.30         5.43 o                         
   7   2   0          3.56          5.67         3.62 o                         
   8   2   0          8.06         25.75         5.59 o                         
   9   2   0          0.28          5.83         4.63 o                         
  10   2   0          0.68          0.12         4.80 o                         
   1   3   0        106.09         94.05         1.60 o                         
   2   3   0         27.51         30.00         1.12 o                         
   3   3   0        124.79        119.80         1.84 o                         
   4   3   0        100.44        104.98         6.79 o                         
   5   3   0         93.58         97.20         4.43 o                         
   6   3   0          8.88          4.35         4.92 o                         
   7   3   0          7.64          7.86         7.51 o                         
   8   3   0          1.09          3.65         4.17 o                         
   9   3   0          3.52          2.15         5.89 o                         
  10   3   0          3.10          7.35         9.39 o                         
   0   4   0          8.38          4.55         1.68 o                         
   1   4   0         41.91         46.61         1.66 o                         
   2   4   0         70.07         73.72         1.96 o                         
   3   4   0        148.26        146.74         3.61 o                         
   4   4   0         93.40        101.22         6.89 o                         
   5   4   0        146.50        153.19         8.90 o                         
   6   4   0         27.18         31.72         5.29 o                         
   7   4   0          0.56          4.92         7.11 o                         
   8   4   0          2.94          9.39         5.43 o                         
   9   4   0          7.14          3.49         6.23 o                         
   1   5   0          6.91         12.47         1.87 o                         
   2   5   0         52.69         55.03         2.60 o                         
   3   5   0         10.14         13.44         1.74 o                         
   4   5   0         33.45         27.69         5.48 o                         
   5   5   0          6.74          4.40         4.92 o                         
   6   5   0          6.59         -1.07         7.46 o                         
   7   5   0          0.25          0.18         5.30 o                         
   0   6   0          6.62         12.50         3.91 o                         
   1   6   0         12.75         11.90         2.56 o                         
   2   6   0         19.85         17.84         2.70 o                         
   3   6   0          5.18         -0.74         7.16 o                         
   4   6   0         10.96         13.74         6.27 o                         
  -9  -2   1          3.87          4.18         2.00 o                         
  -8  -2   1          7.55          6.40         2.75 o                         
  -7  -2   1          2.05          0.73         1.46 o                         
  -6  -2   1         16.97         16.08         1.37 o                         
  -5  -2   1        196.06        186.09         2.90 o                         
  -4  -2   1        114.02         98.44         1.49 o                         
  -3  -2   1        131.06        138.94         1.54 o                         
  -2  -2   1        292.36        304.17         5.76 o                         
   0  -2   1        643.17        644.37        13.07 o                         
   6  -2   1        123.58        113.93         1.37 o                         
   7  -2   1         30.60         30.88         1.08 o                         
   8  -2   1          8.37          6.13         1.14 o                         
   9  -2   1          4.46          2.90         1.21 o                         
 -11  -1   1          8.85          8.73         6.40 o                         
 -10  -1   1          2.58          4.31         3.67 o                         
  -9  -1   1          4.41          3.24         2.69 o                         
  -8  -1   1         29.17         20.64         4.76 o                         
  -7  -1   1         59.82         62.79         4.61 o                         
  -6  -1   1        227.60        263.97         5.80 o                         
  -5  -1   1        153.82        166.35         5.18 o                         
  -4  -1   1        697.89        750.89        10.32 o                         
  -3  -1   1        126.50        124.87         2.84 o                         
  -2  -1   1       3113.27       3245.31        76.86 o                         
  -1  -1   1       1676.50       1622.60        21.58 o                         
   0  -1   1         72.85         64.25         1.94 o                         
   1  -1   1      13208.32      14330.41       870.01 o                         
   3  -1   1       1588.13       1529.36        18.47 o                         
   4  -1   1        417.87        435.53         4.88 o                         
   5  -1   1        186.09        180.30         2.66 o                         
   6  -1   1        222.20        191.90         4.11 o                         
   7  -1   1         28.08         28.93         2.57 o                         
   8  -1   1         10.00         14.51         4.55 o                         
   9  -1   1          2.14          2.26         2.82 o                         
  10  -1   1          4.81          0.25         2.36 o                         
 -11   0   1          0.25         -0.19         4.20 o                         
 -10   0   1          0.60          5.27         3.83 o                         
  -9   0   1         13.17         14.91         2.76 o                         
  -8   0   1          8.57         11.55         2.96 o                         
  -7   0   1        124.18        137.49         3.56 o                         
  -6   0   1        776.29        825.98        11.12 o                         
  -5   0   1        246.35        241.72         6.04 o                         
  -4   0   1          2.18          4.84         2.92 o                         
  -3   0   1         91.12         91.21         1.75 o                         
  -2   0   1       2091.20       1479.51       416.25 o                         
   3   0   1        148.76        144.44         2.28 o                         
   4   0   1         51.08         42.02         1.76 o                         
   5   0   1          5.20          9.25         2.72 o                         
   6   0   1          6.76          8.06         1.97 o                         
   7   0   1         52.97         52.01         5.82 o                         
   8   0   1        157.18        183.37         6.17 o                         
   9   0   1          8.59          8.95         3.38 o                         
  10   0   1          0.55         -3.28         7.10 o                         
  11   0   1          0.81         -1.98         6.30 o                         
 -11   1   1          8.85         10.75        10.10 o                         
 -10   1   1          2.58          0.05         3.63 o                         
  -9   1   1          4.37          2.58         3.28 o                         
  -8   1   1         29.15         28.94         3.16 o                         
  -7   1   1         59.90         57.75         3.02 o                         
  -6   1   1        227.60        255.75         4.62 o                         
  -5   1   1        153.92        171.37         5.35 o                         
  -4   1   1        697.12        729.58        29.51 o                         
  -3   1   1        126.84        127.53         2.30 o                         
  -2   1   1       3113.75       3244.54        77.40 o                         
  -1   1   1       1676.13       1609.28        20.67 o                         
   0   1   1         72.66         67.84         1.02 o                         
   1   1   1      13210.51      14216.36       573.33 o                         
   2   1   1       3983.79       3875.08        85.69 o                         
   3   1   1       1587.94       1552.09        24.84 o                         
   4   1   1        418.43        443.29        21.51 o                         
   5   1   1        186.13        191.85         8.17 o                         
   6   1   1        222.16        206.86        10.72 o                         
   7   1   1         28.10         26.86         4.17 o                         
   8   1   1          9.99         10.54         3.57 o                         
   9   1   1          2.13          1.70         4.74 o                         
  10   1   1          4.80          8.58        13.88 o                         
  11   1   1          0.62         -4.35         5.18 o                         
 -11   2   1          0.56         -2.30         7.87 o                         
 -10   2   1          4.37          2.85         5.46 o                         
  -9   2   1          3.88         -3.04         4.27 o                         
  -8   2   1          7.53          8.07         3.92 o                         
  -7   2   1          2.02          3.25         4.35 o                         
  -6   2   1         17.02         22.41         1.93 o                         
  -5   2   1        196.20        195.15         4.07 o                         
  -4   2   1        114.31        104.47         1.68 o                         
  -3   2   1        130.79        146.70         2.50 o                         
  -2   2   1        292.52        302.93         3.67 o                         
  -1   2   1         23.07         27.03         1.29 o                         
   0   2   1        644.04        618.70         5.73 o                         
   1   2   1        826.78        788.69         7.27 o                         
   2   2   1        230.69        241.15         1.89 o                         
   3   2   1        276.82        278.76         5.01 o                         
   4   2   1         41.23         35.34         5.25 o                         
   5   2   1         90.64         91.09         3.42 o                         
   6   2   1        123.66        126.77         4.87 o                         
   7   2   1         30.73         38.28         9.47 o                         
   8   2   1          8.35         12.38         3.54 o                         
   9   2   1          4.43          6.48         3.92 o                         
  10   2   1          2.62          8.47         7.21 o                         
 -10   3   1          5.68          3.45         9.65 o                         
  -9   3   1          0.21          3.38         5.81 o                         
  -8   3   1         24.91         26.33         6.87 o                         
  -7   3   1         30.57         40.52         4.36 o                         
  -6   3   1         17.55         11.31         5.25 o                         
  -5   3   1         96.75         94.53         6.35 o                         
  -4   3   1        104.08         95.81         3.30 o                         
  -3   3   1        168.49        165.03         7.19 o                         
  -2   3   1        207.86        191.50         3.12 o                         
  -1   3   1        211.05        215.30         2.77 o                         
   0   3   1         12.29         10.63         0.93 o                         
   1   3   1        218.99        221.74         3.31 o                         
   2   3   1         36.74         44.24         1.77 o                         
   3   3   1         22.22         16.72         0.87 o                         
   4   3   1         22.81         23.94         2.97 o                         
   5   3   1        232.38        255.12         6.84 o                         
   6   3   1        149.95        134.50         5.57 o                         
   7   3   1         19.54         11.42         5.98 o                         
   8   3   1          1.67          6.79         5.64 o                         
   9   3   1          8.41         14.79         6.15 o                         
  10   3   1          5.69          0.22        16.26 o                         
  -9   4   1          5.43         12.16        14.28 o                         
  -8   4   1          0.46          2.04         7.16 o                         
  -7   4   1          5.14          8.26         4.72 o                         
  -6   4   1         16.43         26.04         6.09 o                         
  -5   4   1          2.56          1.49         5.26 o                         
  -4   4   1        131.58        111.32         4.69 o                         
  -3   4   1        311.98        297.98         4.17 o                         
  -2   4   1         68.24         66.60         2.01 o                         
  -1   4   1         37.46         37.18         2.27 o                         
   0   4   1          4.63          2.72         1.26 o                         
   1   4   1          7.18          7.85         1.82 o                         
   2   4   1         49.10         53.50         1.55 o                         
   3   4   1         94.22         90.27         3.76 o                         
   4   4   1         32.32         27.60         3.64 o                         
   5   4   1        131.67        123.57         7.08 o                         
   6   4   1         24.60         22.25        12.29 o                         
   7   4   1          0.58          5.90         6.49 o                         
   8   4   1          5.40          9.47        15.38 o                         
   9   4   1          2.31          4.16         7.07 o                         
  -7   5   1          4.70          8.49         8.46 o                         
  -6   5   1          9.31          8.59         4.96 o                         
  -5   5   1          0.83          5.38        12.23 o                         
  -4   5   1          1.22          1.87         1.43 o                         
  -3   5   1         28.71         31.04         2.64 o                         
  -2   5   1        151.39        153.39         3.83 o                         
  -1   5   1         39.97         36.09         2.29 o                         
   0   5   1         16.66         17.11         2.24 o                         
   1   5   1         27.65         24.61         2.18 o                         
   2   5   1          0.45          2.12         1.72 o                         
   3   5   1          2.34          2.03         3.83 o                         
   4   5   1         22.16         17.52         6.01 o                         
   5   5   1          4.25          4.13         4.47 o                         
   6   5   1          2.68         -3.08         4.25 o                         
   7   5   1          0.73         -0.56         6.24 o                         
  -4   6   1          3.35          9.34         4.83 o                         
  -3   6   1         24.91         32.70         3.94 o                         
  -2   6   1         21.24         19.15         2.55 o                         
  -1   6   1         17.11         16.67         2.57 o                         
   0   6   1          1.65          3.84         2.12 o                         
   1   6   1          1.64          1.01         2.03 o                         
   2   6   1          7.36          4.30         1.85 o                         
   3   6   1         19.41         27.58         5.91 o                         
   4   6   1         10.01         13.44         4.24 o                         
  -3  -3   2        211.75        222.62         4.49 o                         
  -2  -3   2         21.62         17.05         2.42 o                         
  -1  -3   2          3.56          3.56         2.66 o                         
  -9  -2   2          2.39         -0.01         2.22 o                         
  -8  -2   2          1.13         -0.30         3.07 o                         
  -7  -2   2         10.05          7.55         2.62 o                         
  -6  -2   2         47.88         44.41         2.21 o                         
  -5  -2   2        379.52        371.15         6.60 o                         
  -4  -2   2         25.44         21.56         1.42 o                         
  -3  -2   2        491.22        520.17         5.30 o                         
  -2  -2   2        180.04        181.04         3.18 o                         
  -1  -2   2        242.92        274.16         5.29 o                         
   0  -2   2        398.66        367.12        13.16 o                         
   1  -2   2         57.91         58.48         2.81 o                         
   2  -2   2        246.04        254.69         6.76 o                         
   8  -2   2         17.41         13.26         1.01 o                         
 -11  -1   2          3.15          7.70         4.27 o                         
 -10  -1   2          4.02          6.16         3.66 o                         
  -9  -1   2          0.02          0.69         3.32 o                         
  -8  -1   2          9.18          9.69         3.03 o                         
  -7  -1   2         42.21         40.31         2.76 o                         
  -6  -1   2         64.68         63.18         5.62 o                         
  -5  -1   2         66.75         68.29         5.09 o                         
  -4  -1   2        268.95        258.07         6.01 o                         
  -3  -1   2        302.91        308.53         6.07 o                         
  -2  -1   2       1337.29       1334.51        28.09 o                         
  -1  -1   2        763.80        727.23        13.16 o                         
   0  -1   2        807.61        847.25         7.65 o                         
   1  -1   2       4054.73       4338.89        89.47 o                         
   2  -1   2       2317.44       2278.44        58.60 o                         
   3  -1   2        213.91        200.92         3.72 o                         
   4  -1   2       1102.12       1089.96        13.73 o                         
   5  -1   2         34.82         30.91         1.53 o                         
   6  -1   2         74.65         75.43         2.44 o                         
   7  -1   2         20.34         22.13         2.36 o                         
   8  -1   2         17.54         15.40         2.84 o                         
   9  -1   2         14.18         12.36         3.15 o                         
  10  -1   2          9.84          5.52         2.78 o                         
 -11   0   2          5.43          4.91         5.31 o                         
 -10   0   2          7.18         11.90         4.91 o                         
  -9   0   2          0.30          2.14         3.27 o                         
  -8   0   2         11.67         13.24         2.17 o                         
  -7   0   2         10.31          9.88         2.24 o                         
  -6   0   2         38.00         52.10         4.13 o                         
  -5   0   2        250.40        247.77         6.13 o                         
  -4   0   2        338.22        345.50         5.58 o                         
  -3   0   2        443.04        428.02         5.33 o                         
  -2   0   2        270.24        368.64         3.96 o                         
  -1   0   2       1191.45       1038.64        60.44 o                         
   0   0   2          0.09         -0.06         0.40 o                         
   1   0   2          9.11          7.72         0.92 o                         
   2   0   2      28066.72      29395.29      2009.33 o                         
   3   0   2        643.98        589.21         7.67 o                         
   4   0   2         78.17         74.39         2.05 o                         
   5   0   2        109.47        105.40         3.75 o                         
   6   0   2        160.42        159.09         6.94 o                         
   7   0   2          7.99          6.53         2.44 o                         
   8   0   2          0.76          1.95         3.35 o                         
   9   0   2         29.64         36.37         3.86 o                         
  10   0   2          0.99         -0.59         5.26 o                         
  11   0   2          0.75          3.40         3.31 o                         
 -11   1   2          3.16         12.00         5.23 o                         
 -10   1   2          4.01          6.88         4.54 o                         
  -9   1   2          0.02          1.37         3.97 o                         
  -8   1   2          9.18          5.03         2.54 o                         
  -7   1   2         42.26         39.63         2.99 o                         
  -6   1   2         64.61         61.29         2.51 o                         
  -5   1   2         66.91         70.61         2.98 o                         
  -4   1   2        268.63        271.43         3.77 o                         
  -3   1   2        303.07        311.65         3.91 o                         
  -2   1   2       1338.17       1359.23        17.56 o                         
  -1   1   2        762.24        740.49         8.13 o                         
   0   1   2        807.07        862.75         8.22 o                         
   1   1   2       4056.71       4208.70        89.21 o                         
   2   1   2       2317.88       2426.88        37.05 o                         
   3   1   2        213.70        210.48         4.13 o                         
   4   1   2       1102.01       1078.80        18.28 o                         
   5   1   2         34.90         26.68         3.12 o                         
   6   1   2         74.85         74.63         4.44 o                         
   7   1   2         20.39         15.01         3.57 o                         
   8   1   2         17.58         19.91         3.10 o                         
   9   1   2         14.18         13.84         3.71 o                         
  10   1   2          9.84         10.87         7.15 o                         
  11   1   2          0.43          1.40         4.12 o                         
 -11   2   2          2.72          2.66         4.72 o                         
 -10   2   2         13.04         14.15         7.20 o                         
  -9   2   2          2.42         -0.59         6.51 o                         
  -8   2   2          1.12          6.22         5.73 o                         
  -7   2   2         10.03          9.14         1.89 o                         
  -6   2   2         47.88         44.20         2.12 o                         
  -5   2   2        379.58        383.07         4.87 o                         
  -4   2   2         25.30         21.65         1.35 o                         
  -3   2   2        491.40        526.92         7.04 o                         
  -2   2   2        180.00        188.60         3.05 o                         
  -1   2   2        242.58        273.80         3.05 o                         
   0   2   2        398.21        377.76         3.93 o                         
   1   2   2         57.87         55.78         1.93 o                         
   2   2   2        245.85        248.72         1.72 o                         
   3   2   2       1034.35       1033.05        53.29 o                         
   4   2   2        608.21        595.73        10.37 o                         
   5   2   2        128.41        129.53         3.93 o                         
   6   2   2         25.25         22.83         2.92 o                         
   7   2   2        140.90        158.35         6.17 o                         
   8   2   2         17.42         22.93         3.77 o                         
   9   2   2          4.58          5.70         4.43 o                         
  10   2   2          2.58         -1.24         4.32 o                         
 -10   3   2          3.01          0.83         6.16 o                         
  -9   3   2          5.33          8.36        14.09 o                         
  -8   3   2         28.78         31.63         8.45 o                         
  -7   3   2         12.23          8.64         5.89 o                         
  -6   3   2          8.24          3.55         1.81 o                         
  -5   3   2         58.75         51.96         4.25 o                         
  -4   3   2         30.55         31.95         3.22 o                         
  -3   3   2        211.73        220.74         5.28 o                         
  -2   3   2         21.55         19.00         1.77 o                         
  -1   3   2          3.58          5.09         1.25 o                         
   0   3   2        133.09        137.75         3.76 o                         
   1   3   2         41.40         40.84         2.01 o                         
   2   3   2         12.36         16.27         1.62 o                         
   3   3   2         86.61         82.21         4.03 o                         
   4   3   2         31.21         30.05         3.76 o                         
   5   3   2         38.77         38.58         4.38 o                         
   6   3   2         80.50         74.94         4.54 o                         
   7   3   2         79.47         84.90         5.41 o                         
   8   3   2          6.81          1.90         5.34 o                         
   9   3   2          0.12          0.23         4.56 o                         
  10   3   2          3.55         -0.41        14.03 o                         
  -9   4   2         13.74         16.25         6.70 o                         
  -8   4   2          2.99          2.23         7.61 o                         
  -7   4   2         31.20         41.26        10.26 o                         
  -6   4   2          9.31         -0.54         3.89 o                         
  -5   4   2          6.68          3.37         4.20 o                         
  -4   4   2         46.20         39.54         1.74 o                         
  -3   4   2        204.70        204.63         4.16 o                         
  -2   4   2        182.97        177.69         3.55 o                         
  -1   4   2        120.04        124.30         2.61 o                         
   0   4   2         91.57         88.43         2.04 o                         
   1   4   2         14.71         13.47         1.61 o                         
   2   4   2          2.33          5.05         1.36 o                         
   3   4   2         16.37         16.66         2.23 o                         
   4   4   2         25.15         25.07         5.23 o                         
   5   4   2         43.42         44.88         4.42 o                         
   6   4   2         15.25          9.11         5.23 o                         
   7   4   2         27.65         23.43         6.37 o                         
   8   4   2          0.54         -2.89         5.22 o                         
   9   4   2          0.12        -10.77        14.78 o                         
  -7   5   2          0.76          2.78         5.93 o                         
  -6   5   2          3.98          1.54         7.23 o                         
  -5   5   2          3.17          7.58         4.96 o                         
  -4   5   2         13.46         10.36         1.63 o                         
  -3   5   2         41.16         37.87         2.64 o                         
  -2   5   2         28.53         24.39         2.60 o                         
  -1   5   2        142.89        141.80         2.81 o                         
   0   5   2        168.30        177.35         3.36 o                         
   1   5   2         10.33         11.57         2.27 o                         
   2   5   2          2.07          3.34         1.64 o                         
   3   5   2         38.77         46.77         4.58 o                         
   4   5   2         13.78         15.71         3.97 o                         
   5   5   2          8.43          7.33         4.43 o                         
   6   5   2          3.83          8.00         5.50 o                         
   7   5   2          4.21          3.66         4.94 o                         
  -4   6   2          0.63          4.03         4.65 o                         
  -3   6   2          0.39         -3.33         5.18 o                         
  -2   6   2          5.59          4.42         2.59 o                         
  -1   6   2          7.55          9.07         2.20 o                         
   0   6   2         40.92         42.55         2.95 o                         
   1   6   2          1.83          3.49         2.52 o                         
   2   6   2          8.64          7.22         5.88 o                         
   3   6   2          7.00         14.59         4.17 o                         
   4   6   2          0.09         -4.72         5.97 o                         
  -7  -3   3         11.96          9.24         2.06 o                         
  -6  -3   3         33.28         30.63         2.60 o                         
  -5  -3   3         74.47         77.49         2.45 o                         
  -4  -3   3         38.99         42.45         1.70 o                         
  -3  -3   3          2.76          5.89         2.66 o                         
  -2  -3   3         86.28        105.42         4.16 o                         
  -1  -3   3        419.32        423.22         9.09 o                         
   0  -3   3         76.56         88.87         3.68 o                         
   1  -3   3        158.75        161.21         7.51 o                         
  -9  -2   3          2.27          2.59         2.50 o                         
  -8  -2   3          9.41         14.21         5.06 o                         
  -7  -2   3          9.89          8.62         3.92 o                         
  -6  -2   3         12.94         10.83         4.31 o                         
  -5  -2   3         90.76         89.88         2.85 o                         
  -4  -2   3        150.03        146.57         2.84 o                         
  -3  -2   3        353.86        331.51         5.86 o                         
  -2  -2   3         85.14         93.57         4.49 o                         
  -1  -2   3        652.85        646.05         7.30 o                         
   0  -2   3        510.82        569.66         8.05 o                         
   1  -2   3         20.50         16.41         2.98 o                         
   2  -2   3         32.86         28.18         3.11 o                         
   3  -2   3       1009.38        996.64        24.98 o                         
 -11  -1   3         14.74         19.74         7.21 o                         
 -10  -1   3          5.25          7.25         5.86 o                         
  -9  -1   3         15.27         17.81         2.96 o                         
  -8  -1   3         22.32         24.41         3.17 o                         
  -7  -1   3          2.23          3.17         2.76 o                         
  -6  -1   3         43.22         44.63         2.78 o                         
  -5  -1   3        298.62        297.67         9.18 o                         
  -4  -1   3        996.74       1019.58        24.23 o                         
  -3  -1   3        351.32        374.10         8.67 o                         
  -2  -1   3        676.85        694.90        13.61 o                         
  -1  -1   3         40.35         43.97         1.94 o                         
   0  -1   3        483.59        489.54         5.01 o                         
   1  -1   3        633.92        628.39        35.88 o                         
   2  -1   3       1810.83       1804.07        48.09 o                         
   3  -1   3       2473.10       2488.40        38.04 o                         
   4  -1   3       1465.44       1375.66        15.08 o                         
   5  -1   3        114.41        119.86         1.88 o                         
   6  -1   3         58.54         53.10         1.80 o                         
   7  -1   3         19.99         20.83         1.91 o                         
   8  -1   3        189.80        174.77         4.07 o                         
   9  -1   3          7.79          4.61         2.51 o                         
  10  -1   3          3.43          5.55         2.60 o                         
 -11   0   3          1.60         -3.92         5.47 o                         
 -10   0   3          1.50          6.25         3.52 o                         
  -9   0   3          1.86          2.12         2.84 o                         
  -8   0   3         11.82          9.54         2.23 o                         
  -7   0   3         90.40         89.22         3.36 o                         
  -6   0   3          9.46         12.16         1.65 o                         
  -5   0   3        188.88        186.71         8.11 o                         
  -4   0   3         66.13         69.62         4.61 o                         
  -3   0   3         11.65          8.32         2.62 o                         
  -1   0   3       1177.75       1092.29        16.36 o                         
   0   0   3        350.98        335.12         3.30 o                         
   1   0   3         22.71         20.37         0.85 o                         
   2   0   3          0.82          8.39         1.75 o                         
   3   0   3        107.19         86.72         2.21 o                         
   4   0   3        602.08        603.89        10.48 o                         
   5   0   3        131.63        114.37         3.34 o                         
   6   0   3         34.88         44.81         2.56 o                         
   7   0   3          4.26         10.73         4.68 o                         
   8   0   3          0.37         -1.38         4.16 o                         
   9   0   3          3.55          7.81         2.70 o                         
  10   0   3          0.15          4.48         3.82 o                         
  11   0   3          0.26          2.74         4.11 o                         
 -11   1   3         14.78         28.34         6.98 o                         
 -10   1   3          5.24          4.37         4.23 o                         
  -9   1   3         15.25         12.58         3.62 o                         
  -8   1   3         22.31         22.85         2.88 o                         
  -7   1   3          2.20          3.31         2.29 o                         
  -6   1   3         43.24         45.70         3.31 o                         
  -5   1   3        298.72        310.07         5.70 o                         
  -4   1   3        996.69       1052.99        15.22 o                         
  -3   1   3        351.91        343.67         7.97 o                         
  -2   1   3        677.54        690.02         8.84 o                         
  -1   1   3         40.35         42.44         1.33 o                         
   0   1   3        483.58        486.84         7.95 o                         
   1   1   3        633.97        633.53         5.95 o                         
   2   1   3       1811.99       1838.18        43.73 o                         
   3   1   3       2473.99       2468.31        42.85 o                         
   4   1   3       1466.01       1341.28        23.16 o                         
   5   1   3        114.37        126.09         3.85 o                         
   6   1   3         58.60         54.74         3.38 o                         
   7   1   3         20.01         20.74         3.38 o                         
   8   1   3        189.95        190.26         6.63 o                         
   9   1   3          7.78          6.00         5.00 o                         
  10   1   3          3.43          2.79         3.40 o                         
  11   1   3          2.02         10.66         5.43 o                         
 -11   2   3          1.48          6.18         7.40 o                         
 -10   2   3          6.00          4.88        12.31 o                         
  -9   2   3          2.26         -0.35         3.82 o                         
  -8   2   3          9.43         11.11         2.62 o                         
  -7   2   3          9.93         13.39         2.15 o                         
  -6   2   3         12.87         15.74         1.79 o                         
  -5   2   3         90.88         95.33         5.61 o                         
  -4   2   3        150.12        146.51         3.71 o                         
  -3   2   3        353.93        347.21         4.86 o                         
  -2   2   3         84.97         93.37         1.78 o                         
  -1   2   3        651.82        633.04         8.00 o                         
   0   2   3        510.91        564.54         6.44 o                         
   1   2   3         20.49         15.67         1.14 o                         
   2   2   3         32.95         33.10         0.85 o                         
   3   2   3       1009.72        970.88        18.56 o                         
   4   2   3         22.48         29.58         7.39 o                         
   5   2   3          9.31          7.53         3.25 o                         
   6   2   3        173.64        167.82        17.41 o                         
   7   2   3         54.83         42.83        18.94 o                         
   8   2   3         17.14         23.31        10.47 o                         
   9   2   3         13.26          5.01         5.09 o                         
  10   2   3          8.29          9.33         4.71 o                         
 -10   3   3          0.10         -3.26         5.91 o                         
  -9   3   3          1.73          2.92         5.63 o                         
  -8   3   3         17.80         20.87         4.49 o                         
  -7   3   3         11.96          9.08         2.15 o                         
  -6   3   3         33.28         32.72         4.06 o                         
  -5   3   3         74.45         72.98         4.97 o                         
  -4   3   3         38.97         43.16         2.44 o                         
  -3   3   3          2.78          3.78         2.84 o                         
  -2   3   3         86.15        103.22         2.60 o                         
  -1   3   3        419.36        428.13         4.85 o                         
   0   3   3         76.50         85.24         1.86 o                         
   1   3   3        158.44        166.50         5.24 o                         
   2   3   3         38.32         40.16         1.35 o                         
   3   3   3         27.02         33.46         2.62 o                         
   4   3   3         52.68         47.79         4.11 o                         
   5   3   3        355.02        356.40        11.30 o                         
   6   3   3         31.52         33.34         6.40 o                         
   7   3   3         85.62         93.34         6.77 o                         
   8   3   3         54.02         61.24        12.94 o                         
   9   3   3          0.72          8.83         4.99 o                         
  10   3   3          2.86          6.73         4.95 o                         
  -9   4   3          9.88          8.94         6.99 o                         
  -8   4   3          0.04         -2.97         5.46 o                         
  -7   4   3          0.58          3.99         5.52 o                         
  -6   4   3          4.62         16.40         9.51 o                         
  -5   4   3         12.28         10.58         1.72 o                         
  -4   4   3         25.62         27.22         3.04 o                         
  -3   4   3          1.70         -1.19         1.97 o                         
  -2   4   3         83.30         81.01         3.42 o                         
  -1   4   3        277.76        255.36         3.60 o                         
   0   4   3         58.16         54.71         1.78 o                         
   1   4   3         43.76         37.27         1.58 o                         
   2   4   3         24.82         24.12         1.83 o                         
   3   4   3         18.24         20.16         0.96 o                         
   4   4   3         15.17         28.58         4.62 o                         
   5   4   3          0.30          4.66         3.88 o                         
   6   4   3         24.91         28.92         4.14 o                         
   7   4   3         31.30         33.91         7.49 o                         
   8   4   3          6.38         11.99         4.45 o                         
  -7   5   3          1.36          0.14        14.27 o                         
  -6   5   3         33.85         33.04         5.57 o                         
  -5   5   3         19.76         22.78         4.64 o                         
  -4   5   3          4.31          6.61         1.91 o                         
  -3   5   3         32.32         31.96         2.62 o                         
  -2   5   3         38.17         36.33         2.58 o                         
  -1   5   3         46.54         44.78         2.64 o                         
   0   5   3        109.42        108.24         2.35 o                         
   1   5   3         79.93         77.95         2.61 o                         
   2   5   3         50.06         49.17         2.18 o                         
   3   5   3         55.74         48.93         4.12 o                         
   4   5   3          5.59         18.83         5.35 o                         
   5   5   3          7.16          3.92         5.25 o                         
   6   5   3          2.00         -2.36         6.58 o                         
   7   5   3          6.68          7.43         5.81 o                         
  -4   6   3          4.08         13.33         7.37 o                         
  -3   6   3          2.60          3.52         3.83 o                         
  -2   6   3         13.03         16.13         2.62 o                         
  -1   6   3          2.54          3.09         2.15 o                         
   0   6   3         11.61         12.78         2.34 o                         
   1   6   3         10.82         14.29         2.18 o                         
   2   6   3          4.35          6.37         3.36 o                         
   3   6   3          3.45         13.17         5.78 o                         
   4   6   3         16.95         22.50         4.38 o                         
  -3  -4   4         57.64         48.49         4.22 o                         
  -2  -4   4          6.92          0.57         3.47 o                         
  -1  -4   4         24.79         25.79         3.35 o                         
  -7  -3   4          3.69          5.10         2.30 o                         
  -6  -3   4         47.10         38.65         2.17 o                         
  -5  -3   4         29.18         29.45         1.96 o                         
  -4  -3   4         12.63         12.55         1.55 o                         
  -3  -3   4        132.36        154.62         3.64 o                         
  -2  -3   4         20.43         27.01         2.84 o                         
  -1  -3   4        234.55        247.29         8.65 o                         
   0  -3   4         95.55         90.01         5.68 o                         
   1  -3   4         23.37         15.53         4.67 o                         
   2  -3   4        120.03        116.27         7.51 o                         
 -10  -2   4          6.29          5.62         2.72 o                         
  -9  -2   4          4.59          5.68         3.19 o                         
  -8  -2   4         24.33         20.97         2.70 o                         
  -7  -2   4         12.48         16.53         6.90 o                         
  -6  -2   4          2.99          9.42         2.29 o                         
  -5  -2   4         54.34         56.35         1.98 o                         
  -4  -2   4        252.19        263.75         7.18 o                         
  -3  -2   4        970.28       1028.88        26.05 o                         
  -2  -2   4        167.82        160.89         3.98 o                         
  -1  -2   4          2.36          2.53         1.92 o                         
   0  -2   4        670.96        657.56        13.43 o                         
   1  -2   4        150.89        149.62         2.48 o                         
   2  -2   4        522.22        531.62         7.54 o                         
   3  -2   4         18.40         24.29         3.65 o                         
 -11  -1   4          3.44          1.81         4.32 o                         
 -10  -1   4          8.49          7.25         2.87 o                         
  -9  -1   4         15.13         15.95         3.45 o                         
  -8  -1   4          9.69         12.10         6.06 o                         
  -7  -1   4          7.54         10.67         4.23 o                         
  -6  -1   4         14.11          8.57         2.59 o                         
  -5  -1   4         97.31         99.23         4.56 o                         
  -4  -1   4        100.84        105.63         5.18 o                         
  -3  -1   4       1359.20       1307.87        25.46 o                         
  -2  -1   4        119.20        168.55         3.05 o                         
  -1  -1   4         84.68         78.11         4.14 o                         
   0  -1   4        762.99        762.82         8.10 o                         
   1  -1   4       1376.05       1299.52        14.24 o                         
   2  -1   4        439.78        443.20         5.02 o                         
   3  -1   4        349.36        353.26         4.24 o                         
   4  -1   4        140.66        156.03         1.77 o                         
   5  -1   4         48.13         47.77         1.44 o                         
   6  -1   4        123.44        118.13         2.35 o                         
   7  -1   4         28.78         31.20         1.85 o                         
   8  -1   4         58.18         63.32         2.77 o                         
   9  -1   4         15.26         17.15         2.67 o                         
  10  -1   4         10.38          7.83         1.95 o                         
 -11   0   4          0.89          1.97         5.52 o                         
 -10   0   4          2.95          2.77         3.26 o                         
  -9   0   4         10.70         12.36         2.91 o                         
  -8   0   4         18.57         19.89         3.66 o                         
  -7   0   4          0.16         -1.96         2.86 o                         
  -6   0   4          0.53          0.08         1.94 o                         
  -5   0   4        122.63        116.84         3.84 o                         
  -4   0   4         27.75         24.34         1.62 o                         
  -3   0   4        205.95        213.54         3.31 o                         
  -2   0   4        176.77        148.46         2.54 o                         
  -1   0   4        214.06        205.51         2.95 o                         
   0   0   4        112.04        118.47         2.33 o                         
   1   0   4        127.20        120.99         2.02 o                         
   2   0   4         40.50         35.40         1.10 o                         
   3   0   4        615.34        616.77        12.05 o                         
   4   0   4        279.26        244.50         5.17 o                         
   5   0   4          3.89         13.03         3.56 o                         
   6   0   4         42.40         48.56         2.03 o                         
   7   0   4         88.14         86.17         3.03 o                         
   8   0   4         55.14         56.54         3.06 o                         
   9   0   4         42.08         50.57         4.49 o                         
  10   0   4          0.28          7.17         4.10 o                         
  11   0   4          3.98          4.54         2.95 o                         
 -11   1   4          3.45         -3.22         6.34 o                         
 -10   1   4          8.47          7.30         4.09 o                         
  -9   1   4         15.17         17.29         3.13 o                         
  -8   1   4          9.70         19.98         4.79 o                         
  -7   1   4          7.58          7.21         1.91 o                         
  -6   1   4         14.12         16.81         2.99 o                         
  -5   1   4         97.42         98.16         3.16 o                         
  -4   1   4        100.60        109.78         2.61 o                         
  -3   1   4       1359.69       1341.86        19.88 o                         
  -2   1   4        119.28        159.78         2.79 o                         
  -1   1   4         84.87         78.99         1.45 o                         
   0   1   4        763.33        768.41         7.75 o                         
   1   1   4       1377.19       1322.24        16.14 o                         
   2   1   4        440.22        445.79         3.67 o                         
   3   1   4        349.77        361.73         7.77 o                         
   4   1   4        140.68        151.46        10.59 o                         
   5   1   4         48.10         43.86         2.92 o                         
   6   1   4        123.32        112.42         3.67 o                         
   7   1   4         28.81         30.94         5.88 o                         
   8   1   4         58.22         68.00         7.49 o                         
   9   1   4         15.30         25.22         3.88 o                         
  10   1   4         10.41         13.52         3.82 o                         
  11   1   4          2.15         10.84         5.43 o                         
 -11   2   4          0.62         -4.95         4.95 o                         
 -10   2   4          6.31          5.93         5.60 o                         
  -9   2   4          4.56         12.44         4.92 o                         
  -8   2   4         24.31         27.15         2.78 o                         
  -7   2   4         12.54         10.79         1.84 o                         
  -6   2   4          3.01          2.96         1.46 o                         
  -5   2   4         54.44         53.91         2.60 o                         
  -4   2   4        252.23        250.59         4.78 o                         
  -3   2   4        970.64       1040.57        29.09 o                         
  -2   2   4        167.88        155.17         3.45 o                         
  -1   2   4          2.36          5.29         1.94 o                         
   0   2   4        670.40        664.65         7.36 o                         
   1   2   4        150.55        145.54         2.44 o                         
   2   2   4        522.20        510.60        16.68 o                         
   3   2   4         18.45         29.02         9.38 o                         
   4   2   4        235.75        238.96         5.34 o                         
   5   2   4        248.22        250.46         6.97 o                         
   6   2   4        212.92        204.03        14.93 o                         
   7   2   4        119.44        113.58         6.90 o                         
   8   2   4         10.05          6.18        11.85 o                         
   9   2   4         40.99         42.23         3.91 o                         
  10   2   4          1.51         -4.72         4.72 o                         
 -10   3   4          3.18         16.13         6.72 o                         
  -9   3   4         32.36         37.53         9.78 o                         
  -8   3   4          3.70         14.52         6.50 o                         
  -7   3   4          3.70          6.38         3.71 o                         
  -6   3   4         46.93         40.12         8.29 o                         
  -5   3   4         29.26         36.22         4.85 o                         
  -4   3   4         12.64         12.26         2.06 o                         
  -3   3   4        132.21        146.33         3.32 o                         
  -2   3   4         20.49         21.79         1.73 o                         
  -1   3   4        234.77        245.49         3.36 o                         
   0   3   4         95.36        101.66         2.66 o                         
   1   3   4         23.38         18.47         1.36 o                         
   2   3   4        120.01        105.88         2.63 o                         
   3   3   4         75.95         73.47         5.03 o                         
   4   3   4         90.78         91.82         3.67 o                         
   5   3   4         32.42         27.13         3.29 o                         
   6   3   4          4.92         -0.76         4.25 o                         
   7   3   4         27.36         25.88         7.98 o                         
   8   3   4          8.35          9.76         3.57 o                         
   9   3   4         10.93         13.44         4.81 o                         
  -9   4   4          3.94         10.29         5.70 o                         
  -8   4   4          9.14         19.57         8.22 o                         
  -7   4   4         20.03          7.53         9.69 o                         
  -6   4   4          6.75          4.48         2.63 o                         
  -5   4   4         41.71         38.05         2.91 o                         
  -4   4   4         17.97         19.38         4.03 o                         
  -3   4   4         57.67         52.18         4.69 o                         
  -2   4   4          6.90          7.07         2.54 o                         
  -1   4   4         24.83         21.47         2.03 o                         
   0   4   4        192.09        186.89         3.34 o                         
   1   4   4        251.04        254.48         4.36 o                         
   2   4   4         84.40         80.17         1.92 o                         
   3   4   4         52.84         58.72         3.53 o                         
   4   4   4          7.25         12.25         3.35 o                         
   5   4   4          1.29          8.14         3.19 o                         
   6   4   4          4.44          6.92         4.68 o                         
   7   4   4         20.60         27.96         5.63 o                         
   8   4   4          7.65         25.20         5.93 o                         
  -7   5   4          1.79         -0.36         9.95 o                         
  -6   5   4         15.26         24.53         8.70 o                         
  -5   5   4          2.77          5.35        10.26 o                         
  -4   5   4         10.45         10.48         2.35 o                         
  -3   5   4          5.16          7.94         4.13 o                         
  -2   5   4          9.41          9.15         2.72 o                         
  -1   5   4         60.53         66.64         3.17 o                         
   0   5   4         14.81         16.67         1.77 o                         
   1   5   4        133.51        125.87         3.24 o                         
   2   5   4         68.41         70.01         3.54 o                         
   3   5   4          4.23          3.20         1.84 o                         
   4   5   4          1.05          6.30         3.63 o                         
   5   5   4         66.72         78.99         6.30 o                         
   6   5   4         10.71         22.27         6.07 o                         
   7   5   4          7.96         13.09         5.43 o                         
  -4   6   4          0.91          0.81         4.42 o                         
  -3   6   4          7.96          9.70         3.31 o                         
  -2   6   4          5.60          9.05         2.66 o                         
  -1   6   4          5.62          6.64         2.47 o                         
   0   6   4         13.15         12.55         2.60 o                         
   1   6   4          7.42          5.77         2.42 o                         
   2   6   4         19.11         22.42         5.53 o                         
   3   6   4          4.76          3.56         3.62 o                         
   4   6   4         11.96         16.74         6.66 o                         
  -5  -4   5          8.70          4.79         2.30 o                         
  -4  -4   5          3.06          5.92         3.02 o                         
  -3  -4   5         21.70         31.59         3.98 o                         
  -2  -4   5          2.31          0.45         4.10 o                         
  -1  -4   5         16.84         13.97         3.23 o                         
   0  -4   5          9.27         12.09         5.23 o                         
   1  -4   5          4.65          2.75         3.98 o                         
  -8  -3   5          3.56          2.49         1.24 o                         
  -7  -3   5         23.29         18.22         1.91 o                         
  -6  -3   5         48.85         38.22         4.09 o                         
  -5  -3   5          7.53          8.70         1.76 o                         
  -4  -3   5         92.02         85.38         3.56 o                         
  -3  -3   5         82.78         80.74         4.37 o                         
  -2  -3   5        230.26        246.14         4.08 o                         
  -1  -3   5        122.02        129.59         4.01 o                         
   0  -3   5        194.68        189.80         9.45 o                         
   1  -3   5        108.55        115.71         7.30 o                         
   2  -3   5        225.15        201.86         7.48 o                         
   3  -3   5         52.38         58.81         5.06 o                         
 -10  -2   5          6.67          1.50         4.43 o                         
  -9  -2   5         15.79         17.90         5.82 o                         
  -8  -2   5         42.75         47.41         5.86 o                         
  -7  -2   5         35.37         38.11         4.94 o                         
  -6  -2   5         20.25         15.97         6.04 o                         
  -5  -2   5          3.48          1.56         4.11 o                         
  -4  -2   5         11.71         13.34         2.90 o                         
  -3  -2   5        186.34        208.92         3.69 o                         
  -2  -2   5        369.60        401.33        10.57 o                         
  -1  -2   5         80.41         80.53         1.62 o                         
   0  -2   5          6.05          2.93         2.54 o                         
   1  -2   5         52.53         56.60         1.83 o                         
   2  -2   5        726.88        730.16         9.20 o                         
   3  -2   5         34.24         30.24         3.83 o                         
   4  -2   5        488.35        456.81        16.81 o                         
 -11  -1   5          3.04         -0.07         3.57 o                         
 -10  -1   5          5.28          5.39         3.28 o                         
  -9  -1   5         22.57         23.02         3.81 o                         
  -8  -1   5         14.19         15.73         7.12 o                         
  -7  -1   5         17.69         15.40         2.49 o                         
  -6  -1   5         23.44         20.21         2.93 o                         
  -5  -1   5          4.23          2.92         3.93 o                         
  -4  -1   5        147.41        158.68         3.49 o                         
  -3  -1   5         60.50         75.24         8.44 o                         
  -2  -1   5        247.06        281.65         4.47 o                         
  -1  -1   5        409.48        411.96         5.22 o                         
   0  -1   5        757.05        694.74         7.16 o                         
   1  -1   5          4.05          1.79         1.04 o                         
   2  -1   5        281.52        282.73        12.40 o                         
   3  -1   5        421.08        398.57         7.45 o                         
   4  -1   5         47.67         54.19         4.10 o                         
   5  -1   5        291.52        296.80         3.71 o                         
   6  -1   5         81.27         81.80         2.10 o                         
   7  -1   5          8.96         13.47         2.31 o                         
   8  -1   5         40.27         36.07         2.93 o                         
   9  -1   5         24.57         27.05         3.57 o                         
  10  -1   5         52.85         38.86         3.08 o                         
 -11   0   5          4.64          8.70         3.98 o                         
 -10   0   5         14.68         18.03         3.56 o                         
  -9   0   5         11.10          9.78         7.42 o                         
  -8   0   5          0.66         -1.03         3.38 o                         
  -7   0   5          0.13          0.16         1.89 o                         
  -6   0   5         35.87         30.32         4.97 o                         
  -5   0   5        131.53        138.52         3.31 o                         
  -4   0   5         77.41         96.68         7.01 o                         
  -3   0   5        308.20        329.24         4.80 o                         
  -2   0   5        208.10        175.70         2.93 o                         
  -1   0   5       1480.45       1373.33        19.61 o                         
   0   0   5        485.10        489.13         7.25 o                         
   1   0   5        102.12         90.67         3.04 o                         
   2   0   5       4100.15       3888.34        59.31 o                         
   3   0   5        330.92        282.44         3.30 o                         
   4   0   5        113.83        140.45         3.29 o                         
   5   0   5         37.68         42.03         1.68 o                         
   6   0   5         37.43         40.08         3.33 o                         
   7   0   5         15.02         15.67         3.16 o                         
   8   0   5          1.20          2.29         2.88 o                         
   9   0   5          0.01         -2.10         2.49 o                         
  10   0   5         15.26         27.83         4.02 o                         
  11   0   5          0.10         -0.92         3.33 o                         
 -11   1   5          3.04          3.90         4.19 o                         
 -10   1   5          5.27          7.08         3.24 o                         
  -9   1   5         22.60         22.72         3.58 o                         
  -8   1   5         14.19         13.26         2.98 o                         
  -7   1   5         17.59         16.06         3.19 o                         
  -6   1   5         23.45         25.53         4.32 o                         
  -5   1   5          4.26         -1.77         3.02 o                         
  -4   1   5        147.56        168.99         4.14 o                         
  -3   1   5         60.53         78.90         6.63 o                         
  -2   1   5        246.93        274.00         4.79 o                         
  -1   1   5        409.35        407.80         4.84 o                         
   0   1   5        756.52        705.92         9.29 o                         
   1   1   5          4.11          3.61         1.64 o                         
   2   1   5        280.89        285.05         3.21 o                         
   3   1   5        420.88        405.54         5.20 o                         
   4   1   5         47.69         54.49         2.65 o                         
   5   1   5        291.62        315.38         6.39 o                         
   6   1   5         81.48         81.92         3.26 o                         
   7   1   5          8.95         14.04         3.32 o                         
   8   1   5         40.25         41.13         3.90 o                         
   9   1   5         24.61         26.33         3.48 o                         
  10   1   5         52.90         50.86         5.58 o                         
 -11   2   5         13.05         29.14        13.25 o                         
 -10   2   5          6.68          3.87         3.18 o                         
  -9   2   5         15.75         14.56         3.61 o                         
  -8   2   5         42.81         42.23         3.19 o                         
  -7   2   5         35.40         27.89         3.38 o                         
  -6   2   5         20.27         17.46         5.20 o                         
  -5   2   5          3.55          2.00         2.19 o                         
  -4   2   5         11.72          6.53         2.11 o                         
  -3   2   5        186.58        214.89         7.54 o                         
  -2   2   5        369.74        391.82         7.67 o                         
  -1   2   5         80.26         77.34         2.29 o                         
   0   2   5          6.06          4.11         2.36 o                         
   1   2   5         52.46         55.19         2.78 o                         
   2   2   5        726.86        736.70        11.05 o                         
   3   2   5         34.41         34.40         3.03 o                         
   4   2   5        488.75        464.37         8.75 o                         
   5   2   5        215.44        207.55         7.16 o                         
   6   2   5         33.62         42.20         5.12 o                         
   7   2   5         47.74         50.54         3.74 o                         
   8   2   5         37.70         40.68         5.14 o                         
   9   2   5         31.54         20.57         4.61 o                         
  10   2   5          0.30          2.64         4.81 o                         
 -10   3   5          1.86          7.11         7.66 o                         
  -9   3   5          1.96         -0.13         7.31 o                         
  -8   3   5          3.55          1.40         2.10 o                         
  -7   3   5         23.28         23.64         6.15 o                         
  -6   3   5         48.82         40.65         2.66 o                         
  -5   3   5          7.52          6.98         2.36 o                         
  -4   3   5         91.95         92.17         3.58 o                         
  -3   3   5         82.82         81.91         3.41 o                         
  -2   3   5        230.60        241.49         4.71 o                         
  -1   3   5        121.86        130.51         3.61 o                         
   0   3   5        194.69        194.70         3.73 o                         
   1   3   5        108.56        120.25         2.86 o                         
   2   3   5        225.25        217.52         3.16 o                         
   3   3   5         52.36         53.17         2.98 o                         
   4   3   5         70.84         71.36         6.39 o                         
   5   3   5         26.12         30.47         3.53 o                         
   6   3   5         11.19          8.11         3.88 o                         
   7   3   5         94.55         92.82         6.86 o                         
   8   3   5         26.68         21.08         4.99 o                         
   9   3   5          4.19         10.89         7.34 o                         
  -9   4   5          2.80          2.35         6.85 o                         
  -8   4   5         11.58         10.60         5.33 o                         
  -7   4   5         17.65         16.74         7.24 o                         
  -6   4   5          5.80          3.26         2.56 o                         
  -5   4   5          8.72         10.07         2.34 o                         
  -4   4   5          3.06         -2.39         5.47 o                         
  -3   4   5         21.77         23.43         4.38 o                         
  -2   4   5          2.29          8.23         2.07 o                         
  -1   4   5         16.82         15.09         1.77 o                         
   0   4   5          9.24          7.68         1.75 o                         
   1   4   5          4.67          2.20         1.57 o                         
   2   4   5         43.74         45.71         1.66 o                         
   3   4   5         47.52         40.29         4.66 o                         
   4   4   5          5.21          5.01         3.34 o                         
   5   4   5         31.38         37.05         4.20 o                         
   6   4   5          2.27          0.72         3.91 o                         
   7   4   5         18.58         19.50         4.74 o                         
   8   4   5         31.95         36.81         6.46 o                         
  -7   5   5         21.13         28.93         7.14 o                         
  -6   5   5         22.15         22.33        10.08 o                         
  -5   5   5          9.52          4.86         5.92 o                         
  -4   5   5         39.77         44.18         4.91 o                         
  -3   5   5         19.05         19.28         2.67 o                         
  -2   5   5         12.80         13.99         2.12 o                         
  -1   5   5         76.99         77.27         2.58 o                         
   0   5   5         27.87         28.69         2.81 o                         
   1   5   5         10.48         13.68         1.96 o                         
   2   5   5         22.30         18.01         1.98 o                         
   3   5   5         53.25         55.42         4.38 o                         
   4   5   5         24.67         30.07         5.10 o                         
   5   5   5         38.28         47.24         5.82 o                         
   6   5   5          5.51          8.47         5.23 o                         
  -4   6   5          9.07         13.89        11.40 o                         
  -3   6   5          3.73          4.95         2.68 o                         
  -2   6   5         10.19         12.24         4.38 o                         
  -1   6   5          0.52          4.36         2.81 o                         
   0   6   5         29.67         26.99         3.30 o                         
   1   6   5         12.01          9.29         2.21 o                         
   2   6   5         12.23         15.31         4.06 o                         
   3   6   5          0.30         -0.22         5.60 o                         
  -6  -4   6          0.44         -0.90         1.85 o                         
  -5  -4   6         13.41         10.23         2.58 o                         
  -4  -4   6          9.13         10.43         3.54 o                         
  -3  -4   6         58.07         55.37         5.00 o                         
  -2  -4   6          4.18          6.47         4.04 o                         
  -1  -4   6        173.88        155.25         6.19 o                         
   0  -4   6         18.55         20.40         5.74 o                         
   1  -4   6         40.29         47.62         4.79 o                         
   2  -4   6         85.57         70.18         6.28 o                         
  -8  -3   6         24.23         17.47         2.26 o                         
  -7  -3   6         55.39         56.38         4.32 o                         
  -6  -3   6         18.44         16.45         3.45 o                         
  -5  -3   6         78.82         82.42         5.32 o                         
  -4  -3   6          3.58         11.21         2.79 o                         
  -3  -3   6         24.61         20.51         2.84 o                         
  -2  -3   6         30.60         35.46         2.78 o                         
  -1  -3   6        222.09        214.44         3.93 o                         
   0  -3   6         34.43         42.20         6.73 o                         
   1  -3   6         24.19         27.66         2.11 o                         
   2  -3   6         74.15         77.45         5.23 o                         
   3  -3   6         87.93         90.76         5.95 o                         
   4  -3   6         91.47        106.61         6.97 o                         
 -10  -2   6          0.29          3.71         3.91 o                         
  -9  -2   6          0.11          0.57         3.20 o                         
  -8  -2   6          0.31          3.39         3.15 o                         
  -7  -2   6          4.87         -1.60         1.95 o                         
  -6  -2   6          1.39          7.38         7.49 o                         
  -5  -2   6        104.39        100.40         2.80 o                         
  -4  -2   6         16.41         16.45         2.98 o                         
  -3  -2   6        347.28        365.46         8.06 o                         
  -2  -2   6        404.49        411.08         5.33 o                         
  -1  -2   6        541.78        557.99         6.45 o                         
   0  -2   6        464.13        474.05         6.02 o                         
   1  -2   6         75.60         76.00         2.38 o                         
   2  -2   6        149.06        150.62         3.26 o                         
   3  -2   6         79.14         82.43         6.72 o                         
   4  -2   6        303.77        299.08         9.69 o                         
   5  -2   6        175.99        177.51         8.14 o                         
 -11  -1   6          0.85          3.43         3.92 o                         
 -10  -1   6         63.68         64.80         3.58 o                         
  -9  -1   6          1.40          2.05         3.47 o                         
  -8  -1   6         32.09         30.31         3.62 o                         
  -7  -1   6        101.10        103.71         4.13 o                         
  -6  -1   6        117.06        116.53         3.60 o                         
  -5  -1   6        124.18        125.27         3.39 o                         
  -4  -1   6        128.84        111.80         3.47 o                         
  -3  -1   6         56.45         50.84         4.28 o                         
  -2  -1   6         34.37         39.60         2.33 o                         
  -1  -1   6        178.46        152.31         2.67 o                         
   0  -1   6        790.44        757.65         9.27 o                         
   1  -1   6        105.52        100.12         1.94 o                         
   2  -1   6         69.86         72.26         1.72 o                         
   3  -1   6        676.82        662.07         9.71 o                         
   4  -1   6         86.00         90.84         2.53 o                         
   5  -1   6         16.52         15.21         3.16 o                         
   6  -1   6         18.72         20.17         2.11 o                         
   7  -1   6         82.86         83.14         2.87 o                         
   8  -1   6        122.31        114.88         3.53 o                         
   9  -1   6         16.49         10.28         2.61 o                         
  10  -1   6          6.21          8.47         5.74 o                         
 -11   0   6          1.00         -1.29         4.03 o                         
 -10   0   6         11.88         16.40         3.90 o                         
  -9   0   6          0.97          5.09         3.24 o                         
  -8   0   6         11.72         11.97         2.90 o                         
  -7   0   6         42.45         50.29         6.16 o                         
  -6   0   6         61.23         64.75         2.91 o                         
  -5   0   6         77.78         62.82         3.22 o                         
  -4   0   6         36.14         39.23         1.83 o                         
  -3   0   6         33.57         28.90         1.78 o                         
  -2   0   6        339.04        435.60         6.08 o                         
  -1   0   6         79.82         71.50         4.95 o                         
   0   0   6          8.45          8.20         1.36 o                         
   1   0   6         10.29         10.49         1.18 o                         
   2   0   6          8.35         12.52         0.98 o                         
   3   0   6        443.78        431.41        10.05 o                         
   4   0   6        274.16        258.54         5.98 o                         
   5   0   6        666.33        648.25         7.70 o                         
   6   0   6         18.41         26.77         2.14 o                         
   7   0   6          0.18         20.86         5.71 o                         
   8   0   6          0.57          4.27         2.94 o                         
   9   0   6         51.47         60.29         2.97 o                         
  10   0   6        129.40        128.94         5.94 o                         
 -11   1   6          0.86          6.45         5.68 o                         
 -10   1   6         63.72         68.06         4.41 o                         
  -9   1   6          1.40          3.64         4.08 o                         
  -8   1   6         32.07         39.48         4.65 o                         
  -7   1   6        101.11        101.94         5.29 o                         
  -6   1   6        117.11        120.97         4.94 o                         
  -5   1   6        124.60        126.91         5.41 o                         
  -4   1   6        128.82        114.13         6.72 o                         
  -3   1   6         56.37         51.63         1.82 o                         
  -2   1   6         34.37         40.65         5.28 o                         
  -1   1   6        178.60        160.26         2.89 o                         
   0   1   6        790.44        746.96        10.32 o                         
   1   1   6        105.66        103.94         1.84 o                         
   2   1   6         69.57         66.60         1.68 o                         
   3   1   6        677.59        677.43         7.58 o                         
   4   1   6         85.96         93.71         2.32 o                         
   5   1   6         16.51         14.29         2.00 o                         
   6   1   6         18.82         21.50         3.18 o                         
   7   1   6         82.84         91.81         3.84 o                         
   8   1   6        122.12        136.31         5.70 o                         
   9   1   6         16.51         15.65         3.33 o                         
  10   1   6          6.21          4.67         3.86 o                         
 -10   2   6          0.29         -1.85         5.05 o                         
  -9   2   6          0.11          0.48         2.57 o                         
  -8   2   6          0.30          1.69         3.33 o                         
  -7   2   6          4.90          7.40         4.22 o                         
  -6   2   6          1.39          1.80         2.72 o                         
  -5   2   6        104.48        111.57         3.74 o                         
  -4   2   6         16.38         18.73         2.50 o                         
  -3   2   6        347.68        367.27         6.54 o                         
  -2   2   6        404.68        425.01         8.93 o                         
  -1   2   6        542.44        571.97        20.91 o                         
   0   2   6        464.11        471.18         5.89 o                         
   1   2   6         75.50         69.60         3.25 o                         
   2   2   6        148.95        146.14         2.28 o                         
   3   2   6         79.12         82.70         1.58 o                         
   4   2   6        303.57        307.69         5.87 o                         
   5   2   6        176.07        185.07         4.69 o                         
   6   2   6         74.16         82.98         3.95 o                         
   7   2   6          6.94         10.42         5.33 o                         
   8   2   6         13.90         11.15         3.50 o                         
   9   2   6         25.20         21.60         4.56 o                         
  10   2   6          2.20          1.26         4.13 o                         
 -10   3   6          9.46         14.27         5.63 o                         
  -9   3   6         17.61         23.38         5.30 o                         
  -8   3   6         24.20         18.22         6.50 o                         
  -7   3   6         55.42         56.68        10.57 o                         
  -6   3   6         18.46         13.53         2.63 o                         
  -5   3   6         78.80         88.27         3.07 o                         
  -4   3   6          3.60          7.54         5.35 o                         
  -3   3   6         24.68         23.53         2.86 o                         
  -2   3   6         30.48         29.59         2.00 o                         
  -1   3   6        221.90        221.34         5.00 o                         
   0   3   6         34.49         43.50         3.37 o                         
   1   3   6         24.20         27.64         2.87 o                         
   2   3   6         74.11         73.76         2.84 o                         
   3   3   6         87.93         81.56         1.83 o                         
   4   3   6         91.58         98.13         4.47 o                         
   5   3   6         75.30         69.45         4.74 o                         
   6   3   6         95.59         88.23         4.71 o                         
   7   3   6         21.53         15.13         4.17 o                         
   8   3   6          1.54          1.89         3.89 o                         
   9   3   6          0.77          4.93         7.18 o                         
  -9   4   6          0.76          5.64         6.64 o                         
  -8   4   6         19.02         13.49         9.80 o                         
  -7   4   6          0.42          7.96         7.97 o                         
  -6   4   6          0.44          1.94         2.36 o                         
  -5   4   6         13.40          8.45         2.98 o                         
  -4   4   6          9.11         15.53         2.90 o                         
  -3   4   6         57.93         55.03         6.15 o                         
  -2   4   6          4.17          3.72         3.15 o                         
  -1   4   6        173.95        163.84         6.47 o                         
   0   4   6         18.51         13.77         2.54 o                         
   1   4   6         40.33         40.89         1.73 o                         
   2   4   6         85.53         72.87         2.49 o                         
   3   4   6        155.97        166.30         5.22 o                         
   4   4   6         14.34         18.15         3.58 o                         
   5   4   6          3.65          8.28         4.13 o                         
   6   4   6          2.24          2.84         4.48 o                         
   7   4   6         13.23         13.05         5.56 o                         
   8   4   6          6.76          9.35         5.99 o                         
  -7   5   6          5.61         20.92        16.71 o                         
  -6   5   6          2.93          0.10         5.48 o                         
  -5   5   6          7.46          6.63         2.72 o                         
  -4   5   6         35.03         40.68         4.04 o                         
  -3   5   6         35.58         30.06         2.71 o                         
  -2   5   6         19.96         24.61         3.21 o                         
  -1   5   6         14.94         16.46         2.68 o                         
   0   5   6         12.49         18.73         2.55 o                         
   1   5   6         26.97         26.88         2.62 o                         
   2   5   6         16.99         23.07         1.90 o                         
   3   5   6         18.66         16.38         4.00 o                         
   4   5   6          1.92         -1.10         4.35 o                         
   5   5   6          5.55         15.12         4.56 o                         
   6   5   6          0.43          1.99         4.92 o                         
  -4   6   6          3.52          7.34         5.98 o                         
  -3   6   6          2.54          6.01         3.27 o                         
  -2   6   6          5.95          7.48         2.82 o                         
  -1   6   6          3.42          6.74         2.83 o                         
   0   6   6         25.58         31.38         4.48 o                         
   1   6   6          0.47          4.03         2.18 o                         
   2   6   6          9.21         12.78         4.93 o                         
   3   6   6          7.69         -3.15         3.95 o                         
  -3  -5   7          2.08          1.82         4.88 o                         
  -2  -5   7         65.97         74.40         7.96 o                         
  -1  -5   7          8.53         11.70         4.55 o                         
  -7  -4   7          6.19          4.40         3.23 o                         
  -6  -4   7          3.96          6.00         2.12 o                         
  -5  -4   7         12.28          9.06         5.10 o                         
  -4  -4   7         13.59         18.68         3.70 o                         
  -3  -4   7         12.44         13.80         3.61 o                         
  -2  -4   7         35.78         35.99         4.06 o                         
  -1  -4   7         29.35         31.04         3.09 o                         
   0  -4   7          9.69         10.17         6.19 o                         
   1  -4   7         20.63         22.08         6.97 o                         
   2  -4   7         63.06         86.21         9.54 o                         
   3  -4   7         25.96         23.15         5.77 o                         
  -9  -3   7          1.27         12.50         6.91 o                         
  -8  -3   7          0.95         -1.66         3.19 o                         
  -7  -3   7         28.59         27.46         4.53 o                         
  -6  -3   7          5.47          6.75         3.12 o                         
  -5  -3   7         71.43         64.43         4.18 o                         
  -4  -3   7         60.28         60.84         3.23 o                         
  -3  -3   7          0.20         -0.76         1.79 o                         
  -2  -3   7        112.82        116.33         4.00 o                         
  -1  -3   7          8.01          9.20         1.79 o                         
   0  -3   7         78.80         82.72         3.04 o                         
   1  -3   7         75.65         78.08         2.86 o                         
   2  -3   7        198.82        192.76         3.81 o                         
   3  -3   7         47.45         53.90         8.02 o                         
   4  -3   7        192.83        185.73        12.89 o                         
 -10  -2   7          1.65          1.65         4.29 o                         
  -9  -2   7         59.23         54.79         5.76 o                         
  -8  -2   7         17.33         11.79         4.10 o                         
  -7  -2   7         46.15         44.21         5.98 o                         
  -6  -2   7        147.27        148.08        10.74 o                         
  -5  -2   7        209.27        199.98         4.93 o                         
  -4  -2   7         22.35         28.44         8.06 o                         
  -3  -2   7          7.75          8.63         2.38 o                         
  -2  -2   7          1.80          6.63         1.88 o                         
  -1  -2   7        146.58        146.90         4.00 o                         
   0  -2   7        749.43        772.59        10.32 o                         
   1  -2   7        447.92        422.33         7.21 o                         
   2  -2   7         99.66        112.91         2.30 o                         
   3  -2   7         29.99         24.08         3.29 o                         
   4  -2   7        139.47        137.15         6.61 o                         
   5  -2   7        134.28        127.58        10.38 o                         
 -11  -1   7         12.60         17.06         5.81 o                         
 -10  -1   7         11.79         12.83         5.36 o                         
  -9  -1   7          2.25          1.93         7.34 o                         
  -8  -1   7         46.27         49.70         3.28 o                         
  -7  -1   7          5.70         -3.54         4.23 o                         
  -6  -1   7         25.97         24.21         2.77 o                         
  -5  -1   7         43.67         39.38         5.68 o                         
  -4  -1   7        156.42        153.54         4.74 o                         
  -3  -1   7        643.49        664.27        20.89 o                         
  -2  -1   7         30.69         30.03         2.93 o                         
  -1  -1   7        302.09        310.50         7.28 o                         
   0  -1   7        337.62        319.51         6.32 o                         
   1  -1   7        106.16        113.02         2.28 o                         
   2  -1   7        490.68        484.66         5.96 o                         
   3  -1   7         42.82         43.67         5.09 o                         
   4  -1   7        249.45        255.24         4.49 o                         
   5  -1   7         27.95         26.45         1.40 o                         
   6  -1   7         37.81         37.05         1.77 o                         
   7  -1   7         52.72         51.54         3.37 o                         
   8  -1   7         20.87         16.26         2.34 o                         
   9  -1   7          3.13          5.86         2.41 o                         
 -11   0   7          7.57         13.00         3.63 o                         
 -10   0   7         10.96         17.20         5.89 o                         
  -9   0   7         34.11         40.05         4.12 o                         
  -8   0   7          0.22          0.65         2.80 o                         
  -7   0   7         50.55         52.42         4.14 o                         
  -6   0   7         26.42         25.30         2.57 o                         
  -5   0   7        278.01        250.56         4.52 o                         
  -4   0   7       1027.54       1010.42        15.74 o                         
  -3   0   7        443.40        494.69         9.60 o                         
  -2   0   7        303.15        283.30         4.11 o                         
  -1   0   7       1359.92       1299.87        19.31 o                         
   0   0   7          1.54         -1.01         1.81 o                         
   1   0   7        708.51        679.46         8.56 o                         
   2   0   7         82.04         83.89         1.94 o                         
   3   0   7        308.42        291.34         4.42 o                         
   4   0   7       1489.32       1408.68        31.70 o                         
   5   0   7        225.04        223.26         4.25 o                         
   6   0   7          1.44          1.30         1.48 o                         
   7   0   7         24.66         47.04         2.81 o                         
   8   0   7         85.86         94.30         4.34 o                         
   9   0   7         25.81         24.93         2.92 o                         
  10   0   7          0.18          4.83         5.07 o                         
 -11   1   7         12.61         10.76         4.29 o                         
 -10   1   7         11.83         13.47         3.79 o                         
  -9   1   7          2.26          2.25         3.38 o                         
  -8   1   7         46.32         43.71         4.62 o                         
  -7   1   7          5.73          5.32         2.62 o                         
  -6   1   7         26.08         27.04         2.73 o                         
  -5   1   7         43.59         39.33         2.50 o                         
  -4   1   7        156.58        155.85         4.11 o                         
  -3   1   7        644.31        637.35        14.36 o                         
  -2   1   7         30.59         28.31         1.92 o                         
  -1   1   7        301.65        314.99         5.31 o                         
   0   1   7        337.69        340.40         6.48 o                         
   1   1   7        105.71        114.08         4.05 o                         
   2   1   7        490.83        474.17         5.77 o                         
   3   1   7         42.85         47.01         3.35 o                         
   4   1   7        249.20        262.70         5.84 o                         
   5   1   7         27.93         26.97         1.81 o                         
   6   1   7         37.84         42.06         3.54 o                         
   7   1   7         52.71         48.85         3.41 o                         
   8   1   7         20.96         20.01         4.11 o                         
   9   1   7          3.13          3.94         3.94 o                         
  10   1   7         18.58         16.92         3.99 o                         
 -10   2   7          1.66          3.85         2.78 o                         
  -9   2   7         59.24         56.41         7.19 o                         
  -8   2   7         17.32         15.63         3.21 o                         
  -7   2   7         46.07         42.90         3.41 o                         
  -6   2   7        147.17        145.08         5.01 o                         
  -5   2   7        209.18        212.75         5.42 o                         
  -4   2   7         22.40         22.42         2.86 o                         
  -3   2   7          7.75          9.76         1.58 o                         
  -2   2   7          1.79          3.92         2.24 o                         
  -1   2   7        146.84        163.96         5.86 o                         
   0   2   7        749.41        776.11        11.68 o                         
   1   2   7        448.46        442.24         6.05 o                         
   2   2   7         99.45        113.40         2.28 o                         
   3   2   7         30.05         21.28         1.55 o                         
   4   2   7        139.35        144.69         4.13 o                         
   5   2   7        134.47        134.10         4.26 o                         
   6   2   7        189.60        175.38         5.72 o                         
   7   2   7         27.57         33.73         4.44 o                         
   8   2   7         10.74          9.57         3.55 o                         
   9   2   7         11.90         15.85         4.81 o                         
  10   2   7          0.01          4.42         4.58 o                         
 -10   3   7         12.04         10.59        10.37 o                         
  -9   3   7          1.26          6.77         8.53 o                         
  -8   3   7          0.94          4.30         2.89 o                         
  -7   3   7         28.56         33.68         5.37 o                         
  -6   3   7          5.42          3.96         3.04 o                         
  -5   3   7         71.50         76.20         6.04 o                         
  -4   3   7         60.15         62.59         5.44 o                         
  -3   3   7          0.20         -0.42         3.16 o                         
  -2   3   7        112.77        117.39         4.64 o                         
  -1   3   7          8.01          7.25         1.62 o                         
   0   3   7         79.05         83.45         6.09 o                         
   1   3   7         75.56         81.05         2.72 o                         
   2   3   7        199.13        192.94         3.38 o                         
   3   3   7         47.32         39.46         4.56 o                         
   4   3   7        192.99        189.90         4.95 o                         
   5   3   7        102.34        103.51         4.77 o                         
   6   3   7         11.78          6.55         4.04 o                         
   7   3   7         10.89         16.33         5.98 o                         
   8   3   7         16.47         20.36         4.59 o                         
   9   3   7          8.19          1.05         5.39 o                         
  -9   4   7          1.75         12.86         9.66 o                         
  -8   4   7         11.24         19.62         5.58 o                         
  -7   4   7          6.19          0.36         2.90 o                         
  -6   4   7          3.95         12.91         5.84 o                         
  -5   4   7         12.33          9.95         2.48 o                         
  -4   4   7         13.63         10.36         3.74 o                         
  -3   4   7         12.41         14.51         3.64 o                         
  -2   4   7         35.71         35.70         2.69 o                         
  -1   4   7         29.38         27.23         3.62 o                         
   0   4   7          9.70          9.25         2.16 o                         
   1   4   7         20.55         17.41         2.10 o                         
   2   4   7         62.98         69.88         2.24 o                         
   3   4   7         25.92         17.90         3.41 o                         
   4   4   7         21.82         24.82         3.77 o                         
   5   4   7         38.47         42.45         6.66 o                         
   6   4   7         18.02         25.47         6.80 o                         
   7   4   7         32.97         34.36         5.31 o                         
   8   4   7          4.44         10.42         5.18 o                         
  -7   5   7         15.34         13.72         6.47 o                         
  -6   5   7         15.32         22.26         6.47 o                         
  -5   5   7         22.49         27.40         3.87 o                         
  -4   5   7          4.93          9.76         3.20 o                         
  -3   5   7          2.09          2.46         5.61 o                         
  -2   5   7         65.99         71.99         4.36 o                         
  -1   5   7          8.53          5.64         2.57 o                         
   0   5   7         26.09         23.79         2.59 o                         
   1   5   7         46.66         41.25         2.72 o                         
   2   5   7         30.86         27.80         2.73 o                         
   3   5   7         16.18         19.98         4.46 o                         
   4   5   7          7.58          8.99         4.31 o                         
   5   5   7         22.07         23.19         5.95 o                         
   6   5   7          4.42          9.17         5.07 o                         
  -3   6   7         20.44         17.43         3.71 o                         
  -2   6   7         23.91         22.75         3.63 o                         
  -1   6   7         12.22          7.33         3.19 o                         
   0   6   7          3.27          4.53         2.51 o                         
   1   6   7          6.08          4.04         4.30 o                         
   2   6   7         21.03         27.61         4.47 o                         
   3   6   7          8.24         10.26         6.33 o                         
  -4  -5   8          2.13          1.91         3.14 o                         
  -3  -5   8         13.43          8.88         6.01 o                         
  -2  -5   8         13.65         16.48         4.52 o                         
  -1  -5   8         28.07         18.61         7.72 o                         
   0  -5   8         41.74         40.80         9.51 o                         
   1  -5   8         17.74         18.34         5.95 o                         
  -7  -4   8         17.57         16.84         3.43 o                         
  -6  -4   8         11.71         12.36         2.75 o                         
  -5  -4   8         23.25         22.58         3.55 o                         
  -4  -4   8         40.03         37.65         4.49 o                         
  -3  -4   8         21.82         21.61         3.12 o                         
  -2  -4   8         96.58         97.33         9.14 o                         
  -1  -4   8         57.53         52.70         3.43 o                         
   0  -4   8         58.71         60.65         3.69 o                         
   1  -4   8        145.22        130.81         7.45 o                         
   2  -4   8         24.57         20.94         8.29 o                         
   3  -4   8         74.39         78.13        10.98 o                         
 -10  -3   8          5.24         -5.03         7.84 o                         
  -9  -3   8          3.47          3.40         3.79 o                         
  -8  -3   8         37.01         35.49         4.50 o                         
  -7  -3   8         34.33         28.84         5.19 o                         
  -6  -3   8         33.28         30.99         2.47 o                         
  -5  -3   8          3.77          3.64         1.74 o                         
  -4  -3   8         69.73         72.37         2.31 o                         
  -3  -3   8        267.93        244.77         5.64 o                         
  -2  -3   8         29.93         33.51         2.71 o                         
  -1  -3   8         39.51         41.63         1.90 o                         
   0  -3   8          3.51          5.14         1.79 o                         
   1  -3   8        163.06        187.71         4.50 o                         
   2  -3   8          2.23          5.32         6.01 o                         
   3  -3   8         46.29         44.30         5.56 o                         
   4  -3   8         66.27         74.34         6.82 o                         
   5  -3   8         44.68         42.39         6.91 o                         
 -10  -2   8         10.59          7.88         3.92 o                         
  -9  -2   8         55.95         42.82         3.88 o                         
  -8  -2   8          5.45         -1.92         2.66 o                         
  -7  -2   8         21.98         24.26         5.53 o                         
  -6  -2   8         10.09          8.36         3.48 o                         
  -5  -2   8         42.24         38.97         3.67 o                         
  -4  -2   8         82.57         84.47         7.37 o                         
  -3  -2   8        145.12        154.35         4.47 o                         
  -2  -2   8         36.98         41.72         1.83 o                         
  -1  -2   8        635.72        630.58         8.02 o                         
   0  -2   8        819.33        846.14        12.80 o                         
   1  -2   8        144.68        160.70         3.04 o                         
   2  -2   8        173.28        192.90         6.55 o                         
   3  -2   8         85.17         78.22         3.75 o                         
   4  -2   8         61.65         61.79         1.83 o                         
   5  -2   8         42.31         47.59         5.65 o                         
 -11  -1   8         14.50         11.64         5.06 o                         
 -10  -1   8         28.70         23.64         3.91 o                         
  -9  -1   8          5.50          9.04         4.78 o                         
  -8  -1   8        145.36        148.38        13.89 o                         
  -7  -1   8         54.17         61.94         3.98 o                         
  -6  -1   8         56.16         59.67         3.43 o                         
  -5  -1   8        393.76        376.97         8.03 o                         
  -4  -1   8        651.60        637.04        16.15 o                         
  -3  -1   8        590.74        604.38        10.34 o                         
  -2  -1   8        164.61        182.65         7.60 o                         
  -1  -1   8        166.71        172.21         3.93 o                         
   0  -1   8         17.08         19.99         1.30 o                         
   1  -1   8         32.82         30.77         1.79 o                         
   2  -1   8        813.01        798.51        16.33 o                         
   3  -1   8         52.47         48.00         2.26 o                         
   4  -1   8         44.88         46.21         3.28 o                         
   5  -1   8         27.47         28.95         4.43 o                         
   6  -1   8        178.39        175.62         8.29 o                         
   7  -1   8         15.13         12.36         2.35 o                         
   8  -1   8          1.05          0.27         2.50 o                         
   9  -1   8         58.39         49.79         4.98 o                         
 -11   0   8          0.44          1.32         6.03 o                         
 -10   0   8         62.48         64.42         4.50 o                         
  -9   0   8         66.64         68.96         5.91 o                         
  -8   0   8          0.17          0.14         2.95 o                         
  -7   0   8          0.50         -0.51         3.83 o                         
  -6   0   8          7.53         11.13         2.40 o                         
  -5   0   8          0.94          1.62         2.30 o                         
  -4   0   8        137.05        129.41         3.46 o                         
  -3   0   8         89.91         94.41        12.41 o                         
  -2   0   8         34.14         35.33         3.04 o                         
  -1   0   8        242.98        228.60         4.64 o                         
   0   0   8          5.74          5.62         6.43 o                         
   1   0   8         63.91         60.68         3.31 o                         
   2   0   8        204.03        404.11        12.92 o                         
   3   0   8          0.25          2.46         1.24 o                         
   4   0   8        194.64        177.89         3.54 o                         
   5   0   8        235.92        219.16         4.82 o                         
   6   0   8         57.12         58.59         2.19 o                         
   7   0   8        104.44        111.42         4.34 o                         
   8   0   8          1.88          8.60         2.61 o                         
   9   0   8          0.07          4.84         2.62 o                         
  10   0   8          2.65          4.52         3.92 o                         
 -11   1   8         14.48          9.44         3.86 o                         
 -10   1   8         28.74         26.43         4.61 o                         
  -9   1   8          5.52          4.14         8.29 o                         
  -8   1   8        145.37        152.95         9.26 o                         
  -7   1   8         54.08         54.86         2.93 o                         
  -6   1   8         56.20         52.74         2.74 o                         
  -5   1   8        393.72        350.64         6.73 o                         
  -4   1   8        651.92        661.28        15.33 o                         
  -3   1   8        590.94        596.54        16.93 o                         
  -2   1   8        164.59        181.66         5.13 o                         
  -1   1   8        166.68        173.88         3.54 o                         
   0   1   8         17.04         21.43         6.72 o                         
   1   1   8         32.83         34.69         1.89 o                         
   2   1   8        813.20        790.37         9.69 o                         
   3   1   8         52.48         50.22         1.92 o                         
   4   1   8         44.78         51.54         2.41 o                         
   5   1   8         27.55         31.54         2.34 o                         
   6   1   8        178.28        185.03         6.24 o                         
   7   1   8         15.11         17.19         3.25 o                         
   8   1   8          1.04          1.12         3.09 o                         
   9   1   8         58.36         60.41         5.33 o                         
  10   1   8         35.79         45.55         3.82 o                         
 -10   2   8         10.57         10.19         4.48 o                         
  -9   2   8         56.05         55.46         3.70 o                         
  -8   2   8          5.43          5.11         3.54 o                         
  -7   2   8         21.91         16.57         4.38 o                         
  -6   2   8         10.14          7.19         3.62 o                         
  -5   2   8         42.45         44.80         2.64 o                         
  -4   2   8         82.29         91.60         5.00 o                         
  -3   2   8        145.22        156.84         5.98 o                         
  -2   2   8         36.94         44.95         7.48 o                         
  -1   2   8        636.09        615.95         9.12 o                         
   0   2   8        818.63        865.08        19.73 o                         
   1   2   8        145.14        159.87         3.14 o                         
   2   2   8        173.10        183.70         3.23 o                         
   3   2   8         85.02         81.11         1.84 o                         
   4   2   8         61.55         63.81         5.14 o                         
   5   2   8         42.33         46.95         2.21 o                         
   6   2   8         40.89         40.20         3.30 o                         
   7   2   8         46.71         38.84         4.23 o                         
   8   2   8         10.68         13.75         3.54 o                         
   9   2   8          2.67          2.00         3.38 o                         
  10   2   8          0.17         -0.57         5.86 o                         
 -10   3   8          5.23         10.70         5.54 o                         
  -9   3   8          3.47          4.60         3.21 o                         
  -8   3   8         36.96         30.18         2.87 o                         
  -7   3   8         34.31         27.28         4.04 o                         
  -6   3   8         33.27         37.58         4.20 o                         
  -5   3   8          3.80          4.70         2.30 o                         
  -4   3   8         69.83         77.46         3.38 o                         
  -3   3   8        267.72        248.26         9.17 o                         
  -2   3   8         30.12         30.07         4.64 o                         
  -1   3   8         39.60         43.64         2.60 o                         
   0   3   8          3.55          6.15         2.27 o                         
   1   3   8        162.94        179.11         7.09 o                         
   2   3   8          2.22          5.10         3.61 o                         
   3   3   8         46.26         47.57         5.89 o                         
   4   3   8         66.43         68.50         5.27 o                         
   5   3   8         44.71         41.90         6.25 o                         
   6   3   8         80.91         78.69         4.71 o                         
   7   3   8          2.63          3.09         3.53 o                         
   8   3   8         15.88          6.51         4.26 o                         
   9   3   8          3.72         -1.31         5.25 o                         
  -8   4   8          0.45         -4.33         9.03 o                         
  -7   4   8         17.56         10.75         6.76 o                         
  -6   4   8         11.73         12.17         2.51 o                         
  -5   4   8         23.29         23.36         3.58 o                         
  -4   4   8         39.95         41.29         3.80 o                         
  -3   4   8         21.80         24.14         6.52 o                         
  -2   4   8         96.61         89.84         3.97 o                         
  -1   4   8         57.38         55.38         4.10 o                         
   0   4   8         58.74         57.70         3.36 o                         
   1   4   8        145.33        133.97         4.35 o                         
   2   4   8         24.51         26.54         3.76 o                         
   3   4   8         74.40         76.19         4.82 o                         
   4   4   8          8.05          9.53         3.79 o                         
   5   4   8         23.49         19.42         5.07 o                         
   6   4   8          4.92          0.58         5.02 o                         
   7   4   8          8.51         10.25         5.46 o                         
   8   4   8          7.87          8.23         5.36 o                         
  -7   5   8         10.98         20.16         9.48 o                         
  -6   5   8         13.54          6.28         7.61 o                         
  -5   5   8         13.94          7.08         3.25 o                         
  -4   5   8          2.15          3.39         3.46 o                         
  -3   5   8         13.41         14.63         3.58 o                         
  -2   5   8         13.64         15.40         2.84 o                         
  -1   5   8         28.08         30.33         3.91 o                         
   0   5   8         41.80         48.87         3.01 o                         
   1   5   8         17.74         18.62         2.14 o                         
   2   5   8         24.78         22.74         2.06 o                         
   3   5   8          3.85          6.73         4.40 o                         
   4   5   8          9.48         10.60         4.41 o                         
   5   5   8          3.07          2.98         4.49 o                         
   6   5   8          1.33         10.51         5.87 o                         
  -3   6   8          6.44          6.73         2.61 o                         
  -2   6   8          8.35         11.12         3.38 o                         
  -1   6   8          8.31          8.95         3.01 o                         
   0   6   8          5.17          7.32         2.36 o                         
   1   6   8          7.81          7.98         3.99 o                         
   2   6   8         12.22         17.72         5.40 o                         
  -3  -5   9         21.78         25.55         4.52 o                         
  -2  -5   9         16.31         12.35         7.18 o                         
  -1  -5   9          1.80         -6.31         7.24 o                         
   0  -5   9         64.13         76.64         7.06 o                         
   1  -5   9          0.51          6.76         8.85 o                         
   2  -5   9         14.84         15.85         6.55 o                         
  -8  -4   9         12.90         15.61         7.87 o                         
  -7  -4   9         13.48          6.46         4.13 o                         
  -6  -4   9         51.52         51.99         4.39 o                         
  -5  -4   9         42.72         32.88         5.68 o                         
  -4  -4   9         32.32         29.68         2.68 o                         
  -3  -4   9         63.78         61.67         3.48 o                         
  -2  -4   9          2.99          4.33         2.53 o                         
  -1  -4   9          0.93         -0.12         2.70 o                         
   0  -4   9         76.05         71.79         5.94 o                         
   1  -4   9        108.04         97.29         4.68 o                         
   2  -4   9          1.68          0.12         5.00 o                         
   3  -4   9         20.43         19.65         6.10 o                         
   4  -4   9         39.50         59.47         7.63 o                         
  -9  -3   9         11.73         12.89         4.00 o                         
  -8  -3   9         17.03          3.39         4.92 o                         
  -7  -3   9          1.06          1.89         8.62 o                         
  -6  -3   9          0.65          2.78         2.51 o                         
  -5  -3   9         99.59         99.33         3.61 o                         
  -4  -3   9        103.34        104.38         4.00 o                         
  -3  -3   9        150.56        145.99         4.55 o                         
  -2  -3   9         47.06         44.87         2.38 o                         
  -1  -3   9         34.48         37.64         2.85 o                         
   0  -3   9         22.85         25.99         2.29 o                         
   1  -3   9         54.47         55.25         3.25 o                         
   2  -3   9          9.65         10.29         1.91 o                         
   3  -3   9          0.71          1.17         1.60 o                         
   4  -3   9        106.09        126.59        11.85 o                         
   5  -3   9          3.32         17.83         9.06 o                         
 -10  -2   9          1.18          3.81         5.19 o                         
  -9  -2   9         10.57         15.30         5.06 o                         
  -8  -2   9          0.30          3.75         4.33 o                         
  -7  -2   9        199.13        186.63         7.29 o                         
  -6  -2   9        184.74        185.92         6.87 o                         
  -5  -2   9         22.90         21.03         7.96 o                         
  -4  -2   9         90.28        110.10         3.70 o                         
  -3  -2   9        204.39        200.05        10.68 o                         
  -2  -2   9         53.10         50.56         2.75 o                         
  -1  -2   9         83.58         74.87         3.29 o                         
   0  -2   9         47.41         54.78         2.09 o                         
   1  -2   9         46.53         40.34         2.10 o                         
   2  -2   9         96.74        100.48         4.31 o                         
   3  -2   9         47.48         50.00         6.24 o                         
   4  -2   9         55.32         51.78         4.70 o                         
   5  -2   9         75.28         84.51         9.24 o                         
   6  -2   9          6.83          5.49         1.18 o                         
 -11  -1   9          1.77         10.81         6.18 o                         
 -10  -1   9         38.01         37.79         6.40 o                         
  -9  -1   9        103.64         99.99         4.80 o                         
  -8  -1   9         16.82         17.86         7.70 o                         
  -7  -1   9          9.69          8.28         6.31 o                         
  -6  -1   9        111.58        118.27         4.91 o                         
  -5  -1   9         11.05         16.22         3.16 o                         
  -4  -1   9          2.76          4.25         1.83 o                         
  -3  -1   9         24.54         21.39         2.90 o                         
  -2  -1   9       1042.17       1127.27        18.91 o                         
  -1  -1   9        580.02        583.70        18.14 o                         
   0  -1   9        132.50        141.85         4.98 o                         
   1  -1   9        271.98        292.87         4.69 o                         
   2  -1   9        168.40        167.74         6.55 o                         
   3  -1   9        177.71        191.66         9.24 o                         
   4  -1   9         48.19         45.44         3.26 o                         
   5  -1   9         62.31         63.82         4.17 o                         
   6  -1   9        116.09        112.27         6.42 o                         
   7  -1   9         18.59         20.25         2.60 o                         
   8  -1   9          4.67          4.78         2.10 o                         
   9  -1   9          9.31          5.70         2.15 o                         
 -11   0   9         41.79         43.73         7.24 o                         
 -10   0   9          0.77          4.45         5.25 o                         
  -9   0   9         14.04         13.53         5.95 o                         
  -8   0   9          3.46          2.65         3.22 o                         
  -7   0   9         28.84         29.11         2.82 o                         
  -6   0   9          8.80          6.78         3.30 o                         
  -5   0   9        410.68        390.60         7.67 o                         
  -4   0   9        184.86        202.21         5.34 o                         
  -3   0   9        719.59        711.29        11.45 o                         
  -2   0   9       6250.23       6788.50       205.21 o                         
  -1   0   9        532.29        496.38        11.26 o                         
   0   0   9        150.86        157.66         3.45 o                         
   1   0   9        207.96        198.16         3.76 o                         
   2   0   9         33.49         37.78         1.85 o                         
   3   0   9        314.58        321.59         5.11 o                         
   4   0   9         36.83         40.59         2.17 o                         
   5   0   9         29.62         28.65         2.79 o                         
   6   0   9        107.55        104.49         3.16 o                         
   7   0   9         71.79         83.47         4.63 o                         
   8   0   9          0.87          5.52         3.97 o                         
   9   0   9          0.64          2.70         2.70 o                         
  10   0   9         35.14         31.70         3.51 o                         
 -11   1   9          1.77          3.31         3.85 o                         
 -10   1   9         37.99         35.03         5.91 o                         
  -9   1   9        103.63        106.22         7.64 o                         
  -8   1   9         16.76         21.53         5.50 o                         
  -7   1   9          9.66         13.54         3.77 o                         
  -6   1   9        111.91        112.28         4.28 o                         
  -5   1   9         10.99          8.96         2.00 o                         
  -4   1   9          2.75          4.17         2.95 o                         
  -3   1   9         24.55         22.44         2.21 o                         
  -2   1   9       1042.92       1086.90        23.87 o                         
  -1   1   9        580.53        584.47        15.35 o                         
   0   1   9        132.16        136.66         3.54 o                         
   1   1   9        271.23        298.87         7.54 o                         
   2   1   9        168.47        166.08         2.92 o                         
   3   1   9        177.61        188.81         3.05 o                         
   4   1   9         48.19         50.08         2.52 o                         
   5   1   9         62.37         61.85         2.98 o                         
   6   1   9        115.93        124.53         3.26 o                         
   7   1   9         18.63         21.82         2.93 o                         
   8   1   9          4.70          4.75         3.50 o                         
   9   1   9          9.31          9.47         3.60 o                         
  10   1   9          0.05          2.33         4.94 o                         
 -10   2   9          1.18          0.28         6.57 o                         
  -9   2   9         10.58         14.54         3.44 o                         
  -8   2   9          0.30         -0.10         6.91 o                         
  -7   2   9        199.03        195.66         6.16 o                         
  -6   2   9        184.52        179.43         5.39 o                         
  -5   2   9         22.88         21.16         2.88 o                         
  -4   2   9         90.26        109.70         5.47 o                         
  -3   2   9        204.27        205.47         4.15 o                         
  -2   2   9         53.13         52.34         3.77 o                         
  -1   2   9         83.72         76.81         2.86 o                         
   0   2   9         47.33         48.56         2.91 o                         
   1   2   9         46.51         38.85         1.91 o                         
   2   2   9         96.75         99.65         6.19 o                         
   3   2   9         47.67         48.79         1.69 o                         
   4   2   9         55.30         55.52         2.65 o                         
   5   2   9         75.29         64.56         3.45 o                         
   6   2   9          6.82          3.67         3.98 o                         
   7   2   9         59.57         69.30         4.73 o                         
   8   2   9         20.63         18.84         5.27 o                         
   9   2   9          0.82         -2.28         3.74 o                         
  -9   3   9         11.71         10.57         3.73 o                         
  -8   3   9         16.99         11.95        10.71 o                         
  -7   3   9          1.06         -0.15         4.70 o                         
  -6   3   9          0.67          0.98         3.02 o                         
  -5   3   9         99.54        100.29         8.82 o                         
  -4   3   9        103.16        104.73         5.03 o                         
  -3   3   9        150.64        151.02         3.98 o                         
  -2   3   9         47.10         46.53         3.64 o                         
  -1   3   9         34.45         32.22         3.21 o                         
   0   3   9         22.88         25.77         2.96 o                         
   1   3   9         54.58         52.46         2.66 o                         
   2   3   9          9.68          8.82         1.86 o                         
   3   3   9          0.71         -0.01         1.60 o                         
   4   3   9        106.14        107.80         6.41 o                         
   5   3   9          3.29          3.47         5.20 o                         
   6   3   9         32.15         29.65         5.03 o                         
   7   3   9         20.49         19.70         5.10 o                         
   8   3   9          0.47         -5.23         5.23 o                         
   9   3   9          6.63         11.64        11.53 o                         
  -8   4   9         12.92         15.93         7.31 o                         
  -7   4   9         13.46         13.05         4.79 o                         
  -6   4   9         51.51         55.08         4.37 o                         
  -5   4   9         42.72         38.90         7.19 o                         
  -4   4   9         32.30         31.66         3.72 o                         
  -3   4   9         63.94         64.29         8.73 o                         
  -2   4   9          2.99          3.16         2.39 o                         
  -1   4   9          0.92         -0.42         2.66 o                         
   0   4   9         76.14         77.65         4.77 o                         
   1   4   9        107.90        107.56         8.03 o                         
   2   4   9          1.69          1.82         2.25 o                         
   3   4   9         20.41         17.75         3.61 o                         
   4   4   9         39.41         39.67         5.18 o                         
   5   4   9          3.45          1.60         4.40 o                         
   6   4   9          3.05          1.90         4.98 o                         
   7   4   9         14.04         19.09         8.02 o                         
  -6   5   9          7.32          5.61         5.97 o                         
  -5   5   9         19.74         26.10         3.25 o                         
  -4   5   9         18.94         19.06         3.83 o                         
  -3   5   9         21.79         24.09         4.46 o                         
  -2   5   9         16.27         11.69         4.09 o                         
  -1   5   9          1.79          1.51         2.91 o                         
   0   5   9         64.17         63.58         3.69 o                         
   1   5   9          0.51          3.29         2.82 o                         
   2   5   9         14.91         12.58         2.02 o                         
   3   5   9         10.38         14.60         6.06 o                         
   4   5   9         27.82         35.22         6.15 o                         
   5   5   9         17.78         20.59         6.08 o                         
  -3   6   9          1.14          8.85         4.79 o                         
  -2   6   9          2.39          5.15         3.55 o                         
  -1   6   9         16.98         21.58         3.89 o                         
   0   6   9         18.95         18.79         3.15 o                         
   1   6   9          7.63         12.01         5.36 o                         
   2   6   9          0.95         -3.68         4.22 o                         
  -5  -5  10          5.04          2.37         5.26 o                         
  -4  -5  10         15.84         17.36         4.26 o                         
  -3  -5  10          1.65          3.56         3.96 o                         
  -2  -5  10          0.65         -1.44         7.33 o                         
  -1  -5  10         16.74         18.76         5.50 o                         
   0  -5  10          8.06         17.59         8.50 o                         
   1  -5  10          7.78         13.76         5.92 o                         
   2  -5  10         27.58         27.58         7.24 o                         
  -8  -4  10         10.97         10.77        12.00 o                         
  -7  -4  10         27.40         34.61         7.39 o                         
  -6  -4  10          1.86         -0.02         2.62 o                         
  -5  -4  10         84.04         88.55         5.24 o                         
  -4  -4  10         37.80         40.26         4.11 o                         
  -3  -4  10         64.98         64.63         3.69 o                         
  -2  -4  10         31.19         29.59         3.19 o                         
  -1  -4  10         21.92         18.20         3.47 o                         
   0  -4  10         41.90         46.10         3.72 o                         
   1  -4  10         24.12         23.99         6.58 o                         
   2  -4  10         30.93         25.10         9.09 o                         
   3  -4  10         88.57         83.19        11.85 o                         
   4  -4  10         10.28          6.97        10.17 o                         
  -9  -3  10          4.33          4.19         4.44 o                         
  -8  -3  10         10.71          5.81         4.86 o                         
  -7  -3  10          3.26         -2.25         3.53 o                         
  -6  -3  10        127.51        125.10         8.73 o                         
  -5  -3  10         52.89         53.60         5.11 o                         
  -4  -3  10         63.33         59.12         3.24 o                         
  -3  -3  10         27.66         32.84         3.16 o                         
  -2  -3  10          7.79         10.57         2.66 o                         
  -1  -3  10         33.37         31.83         5.15 o                         
   0  -3  10          4.89          4.17         2.73 o                         
   1  -3  10         33.12         33.32         3.02 o                         
   2  -3  10         50.73         57.60         2.90 o                         
   3  -3  10         46.25         47.35         2.06 o                         
   4  -3  10         25.81         32.22         6.49 o                         
   5  -3  10         27.55         19.65         6.46 o                         
 -10  -2  10         19.83         27.47         5.23 o                         
  -9  -2  10          5.73         14.86         4.44 o                         
  -8  -2  10         34.07         32.72         5.55 o                         
  -7  -2  10        109.80        105.22         4.39 o                         
  -6  -2  10         27.08         26.23         3.69 o                         
  -5  -2  10         89.39         86.18         4.08 o                         
  -4  -2  10         21.03         24.14         2.33 o                         
  -3  -2  10         64.12         60.94         2.78 o                         
  -2  -2  10        184.30        168.63         3.70 o                         
  -1  -2  10        139.51        142.37         3.37 o                         
   0  -2  10         84.92         77.88         2.30 o                         
   1  -2  10        142.54        151.04         5.95 o                         
   2  -2  10        181.24        182.06         3.89 o                         
   3  -2  10         76.62         69.81         2.55 o                         
   4  -2  10         12.29         14.62         2.42 o                         
   5  -2  10         53.03         55.74         7.49 o                         
   6  -2  10          2.35          0.91         1.19 o                         
   7  -2  10         24.64         18.19         1.50 o                         
 -11  -1  10         14.45          7.57         5.89 o                         
 -10  -1  10         42.36         43.64         6.73 o                         
  -9  -1  10         16.84         19.42         5.59 o                         
  -8  -1  10        278.66        271.12        20.42 o                         
  -7  -1  10          6.82          4.25         2.78 o                         
  -6  -1  10        208.42        204.33         8.27 o                         
  -5  -1  10         64.54         57.94         4.30 o                         
  -4  -1  10         48.66         46.75         3.66 o                         
  -3  -1  10        216.01        219.80         4.30 o                         
  -2  -1  10         85.41         93.96         2.99 o                         
  -1  -1  10       1369.54       1439.86        25.72 o                         
   0  -1  10         37.97         44.25         2.16 o                         
   1  -1  10        444.05        464.85         6.62 o                         
   2  -1  10         36.73         33.17         3.22 o                         
   3  -1  10          3.75          5.77         2.07 o                         
   4  -1  10         34.27         33.10         2.61 o                         
   5  -1  10          2.00          1.58         2.41 o                         
   6  -1  10          2.50         -0.73         1.63 o                         
   7  -1  10         20.91         18.93         2.50 o                         
   8  -1  10         48.77         47.79         4.32 o                         
   9  -1  10          9.15         10.76         2.78 o                         
 -11   0  10         15.49         16.83         5.17 o                         
 -10   0  10         15.17         10.13         4.58 o                         
  -9   0  10         38.71         38.82         5.72 o                         
  -8   0  10        308.90        322.71        10.98 o                         
  -7   0  10        293.35        304.37        20.58 o                         
  -6   0  10         66.21         64.98         3.13 o                         
  -5   0  10         13.43         16.65         5.34 o                         
  -4   0  10         18.52         22.52         2.68 o                         
  -3   0  10        120.76        118.71         4.52 o                         
  -2   0  10        132.68        149.42        26.68 o                         
  -1   0  10        969.44        999.49        34.24 o                         
   0   0  10        539.53        593.03         9.11 o                         
   1   0  10          0.21          5.38         2.06 o                         
   2   0  10          3.61          8.29         1.47 o                         
   3   0  10         13.64         10.33         1.40 o                         
   4   0  10         65.02         66.80         4.83 o                         
   5   0  10         18.39         17.35         2.26 o                         
   6   0  10         46.16         38.29         3.67 o                         
   7   0  10         11.38         10.46         2.20 o                         
   8   0  10          1.16          5.72         3.67 o                         
   9   0  10          1.14          0.65         3.58 o                         
  10   0  10          0.01          2.72         2.95 o                         
 -11   1  10         14.47         21.44        10.87 o                         
 -10   1  10         42.37         39.01         4.71 o                         
  -9   1  10         16.79         23.53         5.35 o                         
  -8   1  10        278.73        283.81        14.15 o                         
  -7   1  10          6.85         11.41         3.90 o                         
  -6   1  10        208.07        207.38         6.82 o                         
  -5   1  10         64.48         68.81         3.41 o                         
  -4   1  10         48.67         56.59         3.50 o                         
  -3   1  10        215.73        233.24         5.00 o                         
  -2   1  10         85.62         98.88         3.94 o                         
  -1   1  10       1370.37       1472.89        25.57 o                         
   0   1  10         37.91         51.45         4.61 o                         
   1   1  10        444.17        453.85         7.90 o                         
   2   1  10         36.62         31.44         2.65 o                         
   3   1  10          3.74          4.50         1.29 o                         
   4   1  10         34.26         30.36         2.66 o                         
   5   1  10          1.99          3.99         2.36 o                         
   6   1  10          2.49          0.76         3.31 o                         
   7   1  10         20.95         21.07         3.94 o                         
   8   1  10         48.68         48.85         3.43 o                         
   9   1  10          9.14         14.02         6.16 o                         
  10   1  10          0.04          3.96         4.09 o                         
 -10   2  10         19.82         19.21         5.64 o                         
  -9   2  10          5.70          8.54         4.90 o                         
  -8   2  10         34.05         39.76         4.29 o                         
  -7   2  10        109.92        114.02         4.24 o                         
  -6   2  10         27.00         32.77         3.52 o                         
  -5   2  10         89.29         81.55         6.49 o                         
  -4   2  10         21.09         22.83         3.48 o                         
  -3   2  10         64.30         62.99         2.66 o                         
  -2   2  10        184.18        179.71         6.82 o                         
  -1   2  10        139.55        142.90         6.37 o                         
   0   2  10         85.12         84.79         7.13 o                         
   1   2  10        142.54        152.88         4.18 o                         
   2   2  10        180.95        185.05         6.77 o                         
   3   2  10         76.71         68.94         2.06 o                         
   4   2  10         12.27         16.03         3.23 o                         
   5   2  10         52.91         59.02         2.97 o                         
   6   2  10          2.36          6.73         2.29 o                         
   7   2  10         24.65         21.88         4.39 o                         
   8   2  10          2.03          0.83         3.63 o                         
   9   2  10          0.89          9.21         7.10 o                         
  -9   3  10          4.32          4.13         3.17 o                         
  -8   3  10         10.71         20.56         4.02 o                         
  -7   3  10          3.26          2.30         2.56 o                         
  -6   3  10        127.33        131.59         5.36 o                         
  -5   3  10         52.94         44.17         3.89 o                         
  -4   3  10         63.30         69.64         5.09 o                         
  -3   3  10         27.60         24.01         5.12 o                         
  -2   3  10          7.80         14.85         2.62 o                         
  -1   3  10         33.29         30.83         2.95 o                         
   0   3  10          4.91          7.28         2.38 o                         
   1   3  10         33.14         31.06         3.61 o                         
   2   3  10         50.74         53.97         4.21 o                         
   3   3  10         46.39         45.64         4.50 o                         
   4   3  10         25.74         28.00         4.80 o                         
   5   3  10         27.54         21.98         3.83 o                         
   6   3  10         13.98         15.48         3.99 o                         
   7   3  10          7.54          7.18         5.29 o                         
   8   3  10          8.01          7.12         4.67 o                         
  -8   4  10         11.00         23.35         6.10 o                         
  -7   4  10         27.40         22.56         4.74 o                         
  -6   4  10          1.87          5.48         4.31 o                         
  -5   4  10         83.97         87.06         7.49 o                         
  -4   4  10         37.84         43.55         5.05 o                         
  -3   4  10         65.04         74.42         4.27 o                         
  -2   4  10         31.16         34.47         4.40 o                         
  -1   4  10         21.91         23.06         3.92 o                         
   0   4  10         41.93         41.43         3.53 o                         
   1   4  10         24.13         24.56         3.02 o                         
   2   4  10         31.03         28.94         2.72 o                         
   3   4  10         88.62         86.43         6.22 o                         
   4   4  10         10.30          9.37         3.98 o                         
   5   4  10         21.59         24.53         4.02 o                         
   6   4  10         11.26         21.72         4.93 o                         
   7   4  10          3.54          0.86         4.82 o                         
  -6   5  10          2.97         10.84         8.03 o                         
  -5   5  10          5.02          3.34         3.11 o                         
  -4   5  10         15.89         10.22         4.17 o                         
  -3   5  10          1.67         -0.55         2.66 o                         
  -2   5  10          0.64          5.86         3.61 o                         
  -1   5  10         16.73         19.44         3.41 o                         
   0   5  10          8.05          8.94         3.16 o                         
   1   5  10          7.78          7.90         2.55 o                         
   2   5  10         27.58         26.32         2.33 o                         
   3   5  10          9.69          9.39         4.85 o                         
   4   5  10         10.88          7.81         5.89 o                         
   5   5  10          1.41         -0.33         5.44 o                         
  -2   6  10          7.33          8.82         3.20 o                         
  -1   6  10          6.43          9.41         2.81 o                         
   0   6  10          4.51          2.67         3.49 o                         
   1   6  10          1.66         10.66         8.23 o                         
  -6  -5  11          7.80         12.29         7.03 o                         
  -5  -5  11         11.78          6.97        10.08 o                         
  -4  -5  11         12.67         10.01         5.51 o                         
  -3  -5  11         18.38         26.14         5.69 o                         
  -2  -5  11         18.92         24.38         4.45 o                         
  -1  -5  11         20.48         18.76         3.98 o                         
   0  -5  11         15.40         23.48         6.37 o                         
   1  -5  11          5.51          9.78         9.42 o                         
   2  -5  11          9.06         21.15        10.44 o                         
   3  -5  11          7.43          8.11         7.81 o                         
  -8  -4  11          0.68          6.58         7.54 o                         
  -7  -4  11          1.49          5.57         3.42 o                         
  -6  -4  11          4.63          0.62         3.22 o                         
  -5  -4  11         62.37         51.98         4.54 o                         
  -4  -4  11         47.36         49.14         3.31 o                         
  -3  -4  11         92.30         83.96         3.78 o                         
  -2  -4  11         68.44         62.96         3.83 o                         
  -1  -4  11         25.97         22.40         5.23 o                         
   0  -4  11          2.78          7.20         5.65 o                         
   1  -4  11         14.32         17.78         6.42 o                         
   2  -4  11         64.24         56.19         3.74 o                         
   3  -4  11         40.83         39.28         7.57 o                         
   4  -4  11         15.19          6.13         7.12 o                         
   5  -4  11         27.52         24.65         8.44 o                         
  -9  -3  11          2.19          7.68         4.36 o                         
  -8  -3  11         25.23         22.89         5.59 o                         
  -7  -3  11          9.61         18.06         4.86 o                         
  -6  -3  11         81.69         84.12         5.22 o                         
  -5  -3  11        109.52        108.02         3.27 o                         
  -4  -3  11         43.47         46.95         2.75 o                         
  -3  -3  11         46.60         45.93         2.76 o                         
  -2  -3  11        273.19        279.97         6.50 o                         
  -1  -3  11         20.51         22.83         4.29 o                         
   0  -3  11          3.12          3.86         2.39 o                         
   1  -3  11         27.55         28.65         2.38 o                         
   2  -3  11         51.33         51.32         2.87 o                         
   3  -3  11         40.30         34.36         2.32 o                         
   4  -3  11         64.11         53.99        10.86 o                         
   5  -3  11          1.45         18.13         9.09 o                         
   6  -3  11         19.29         14.15         7.39 o                         
 -10  -2  11         10.17          1.24         5.92 o                         
  -9  -2  11          6.07         13.53         5.58 o                         
  -8  -2  11         12.82         14.56         3.80 o                         
  -7  -2  11         78.70         77.11         8.84 o                         
  -6  -2  11         21.55         24.82         3.33 o                         
  -5  -2  11        394.60        386.53         8.85 o                         
  -4  -2  11        226.80        209.98         5.54 o                         
  -3  -2  11         33.24         29.66         2.74 o                         
  -2  -2  11         16.74         19.82         2.64 o                         
  -1  -2  11        132.78        127.01         3.44 o                         
   0  -2  11        225.49        226.23         7.65 o                         
   1  -2  11          2.86          9.59         2.89 o                         
   2  -2  11         26.79         33.60         4.27 o                         
   3  -2  11          2.96          1.52         2.18 o                         
   4  -2  11          5.43          4.20         2.07 o                         
   5  -2  11         16.58         13.68         2.21 o                         
   6  -2  11          3.00          1.59         1.32 o                         
   7  -2  11         26.53         24.44         7.15 o                         
 -10  -1  11          1.21         12.86         6.16 o                         
  -9  -1  11          1.18          4.02         3.62 o                         
  -8  -1  11         71.21         68.76         6.54 o                         
  -7  -1  11        128.53        133.19         6.79 o                         
  -6  -1  11         46.80         35.63         5.56 o                         
  -5  -1  11         77.86         77.55         3.29 o                         
  -4  -1  11        132.94        132.41         3.71 o                         
  -3  -1  11         18.53         17.70         2.48 o                         
  -2  -1  11         41.45         35.39         3.46 o                         
  -1  -1  11        102.61        110.54         3.29 o                         
   0  -1  11        290.89        298.61         4.62 o                         
   1  -1  11         66.29         66.83         3.42 o                         
   2  -1  11        130.20        115.62         4.36 o                         
   3  -1  11         12.99          8.71         4.91 o                         
   4  -1  11         20.94         20.37         2.99 o                         
   5  -1  11          9.57          6.76         2.22 o                         
   6  -1  11          6.17          5.69         2.89 o                         
   7  -1  11         14.94          9.22         3.78 o                         
   8  -1  11         17.72         16.22         2.23 o                         
 -11   0  11          0.58          4.86         5.11 o                         
 -10   0  11         23.66         17.89         5.52 o                         
  -9   0  11        245.25        255.72        10.32 o                         
  -8   0  11          0.09          1.24         4.57 o                         
  -7   0  11         70.75         77.31         4.40 o                         
  -6   0  11        161.74        164.63         5.42 o                         
  -5   0  11          3.12          0.59         5.68 o                         
  -4   0  11         41.83         41.62         2.74 o                         
  -3   0  11        487.99        444.89         8.25 o                         
  -2   0  11         13.39         10.09         1.96 o                         
  -1   0  11         40.55         53.27         2.77 o                         
   0   0  11       2555.34       2733.33        57.23 o                         
   1   0  11          2.83          5.26         1.94 o                         
   2   0  11        142.62        135.51         3.18 o                         
   3   0  11         11.53         10.19         2.07 o                         
   4   0  11         80.80         77.08         7.73 o                         
   5   0  11         93.72         97.97         4.88 o                         
   6   0  11          0.04         -2.11         2.65 o                         
   7   0  11          0.30          2.30         4.20 o                         
   8   0  11          4.09          3.61         6.22 o                         
   9   0  11          3.74          6.65         3.32 o                         
  10   0  11          0.00          9.12         4.43 o                         
 -10   1  11          1.20          2.10         5.71 o                         
  -9   1  11          1.18          4.00         5.07 o                         
  -8   1  11         71.02         69.64         5.18 o                         
  -7   1  11        128.64        132.43         4.63 o                         
  -6   1  11         46.66         38.59         5.28 o                         
  -5   1  11         77.68         77.97         3.59 o                         
  -4   1  11        133.24        135.56         4.58 o                         
  -3   1  11         18.51         15.49         2.48 o                         
  -2   1  11         41.58         40.52         4.98 o                         
  -1   1  11        102.59        116.39         3.66 o                         
   0   1  11        291.07        311.11         5.90 o                         
   1   1  11         66.23         71.37         2.79 o                         
   2   1  11        129.93        111.16         3.23 o                         
   3   1  11         13.01         14.38         2.14 o                         
   4   1  11         20.95         21.16         2.09 o                         
   5   1  11          9.60          7.13         3.12 o                         
   6   1  11          6.17          8.12         2.61 o                         
   7   1  11         14.93         13.37         2.30 o                         
   8   1  11         17.70         16.55         3.78 o                         
   9   1  11          2.13         -1.91         3.51 o                         
 -10   2  11         10.18         12.54         4.97 o                         
  -9   2  11          6.05         11.19         4.37 o                         
  -8   2  11         12.85         16.00         7.81 o                         
  -7   2  11         78.72         72.02         6.33 o                         
  -6   2  11         21.65         22.02         4.24 o                         
  -5   2  11        394.35        407.32        27.85 o                         
  -4   2  11        226.73        211.52         6.69 o                         
  -3   2  11         33.22         28.58         4.29 o                         
  -2   2  11         16.71         17.97         2.19 o                         
  -1   2  11        132.66        122.62         3.99 o                         
   0   2  11        225.92        244.46         5.20 o                         
   1   2  11          2.89          5.53         2.64 o                         
   2   2  11         26.77         34.28         2.52 o                         
   3   2  11          2.95          2.59         1.65 o                         
   4   2  11          5.42          3.68         1.64 o                         
   5   2  11         16.65         11.24         5.26 o                         
   6   2  11          3.00          4.18         2.31 o                         
   7   2  11         26.53         29.45         3.55 o                         
   8   2  11          1.05          2.04         3.82 o                         
   9   2  11         10.29         12.13         3.86 o                         
  -9   3  11          2.19         -0.02         4.08 o                         
  -8   3  11         25.23         30.01         3.62 o                         
  -7   3  11          9.57         14.07         6.58 o                         
  -6   3  11         81.69         87.62        10.48 o                         
  -5   3  11        109.50         92.28         4.79 o                         
  -4   3  11         43.55         43.43         3.95 o                         
  -3   3  11         46.75         46.96         4.76 o                         
  -2   3  11        272.78        285.73         9.99 o                         
  -1   3  11         20.61         21.12         3.65 o                         
   0   3  11          3.11          6.88         4.41 o                         
   1   3  11         27.50         25.59         2.42 o                         
   2   3  11         51.32         48.27         3.08 o                         
   3   3  11         40.35         34.73         2.72 o                         
   4   3  11         64.16         51.92         3.39 o                         
   5   3  11          1.45         -0.12         1.95 o                         
   6   3  11         19.28         18.36         4.76 o                         
   7   3  11          5.36          6.96         4.18 o                         
   8   3  11          0.75          3.83         6.10 o                         
  -8   4  11          0.69          5.89        10.83 o                         
  -7   4  11          1.49          2.46         5.70 o                         
  -6   4  11          4.64          7.87         3.06 o                         
  -5   4  11         62.33         65.10         5.90 o                         
  -4   4  11         47.27         42.06         4.94 o                         
  -3   4  11         92.25         91.55         5.91 o                         
  -2   4  11         68.50         58.77         5.21 o                         
  -1   4  11         26.07         25.93         3.58 o                         
   0   4  11          2.75          4.27         6.30 o                         
   1   4  11         14.30         18.98         3.16 o                         
   2   4  11         64.40         56.23         3.92 o                         
   3   4  11         40.73         44.99         6.09 o                         
   4   4  11         15.22         19.58         4.77 o                         
   5   4  11         27.55         36.25         5.83 o                         
   6   4  11          0.24          4.21         5.20 o                         
   7   4  11          3.06          4.90         5.51 o                         
  -6   5  11          7.80          5.95         3.75 o                         
  -5   5  11         11.74         10.57        11.17 o                         
  -4   5  11         12.62         16.27         5.42 o                         
  -3   5  11         18.37         22.45         4.34 o                         
  -2   5  11         18.99         12.03         5.18 o                         
  -1   5  11         20.44         18.77         4.13 o                         
   0   5  11         15.36         19.71         4.68 o                         
   1   5  11          5.56          6.41         4.37 o                         
   2   5  11          9.07          7.57         3.23 o                         
   3   5  11          7.42          9.40         4.42 o                         
   4   5  11          9.81         10.71         6.07 o                         
   5   5  11          0.90          2.73         8.39 o                         
  -1   6  11          0.83          2.24         6.73 o                         
   0   6  11          2.28          0.29         4.07 o                         
  -6  -5  12          3.24         10.44        10.17 o                         
  -5  -5  12          5.32         15.85         5.40 o                         
  -4  -5  12          1.16          3.52         3.60 o                         
  -3  -5  12          2.71          3.54         3.84 o                         
  -2  -5  12          8.23          8.80         5.31 o                         
  -1  -5  12         25.92         18.46         4.63 o                         
   0  -5  12         11.42         10.32         9.69 o                         
   1  -5  12         13.70         15.73        10.20 o                         
   2  -5  12          9.41         10.29         7.33 o                         
   3  -5  12          2.24         -8.29        11.94 o                         
  -8  -4  12         36.88         62.88        13.52 o                         
  -7  -4  12         45.01         39.75         7.18 o                         
  -6  -4  12         20.25         23.10         3.49 o                         
  -5  -4  12         42.20         40.00         4.78 o                         
  -4  -4  12         33.84         29.42         3.62 o                         
  -3  -4  12         59.71         63.23         5.97 o                         
  -2  -4  12         23.78         23.76         3.80 o                         
  -1  -4  12         18.81         25.46         2.82 o                         
   0  -4  12         12.80         17.35         3.66 o                         
   1  -4  12          2.74          1.93         5.98 o                         
   2  -4  12          6.10          4.71         2.89 o                         
   4  -4  12          5.77         17.98         7.15 o                         
   5  -4  12         18.11          3.62         8.53 o                         
  -9  -3  12          1.92          8.57         5.22 o                         
  -8  -3  12         20.44         26.12         4.94 o                         
  -7  -3  12         27.94         28.67         4.95 o                         
  -6  -3  12          2.12          4.10         3.58 o                         
  -5  -3  12          2.04          4.70         2.50 o                         
  -4  -3  12        334.48        330.27         6.27 o                         
  -3  -3  12        335.35        338.99         6.56 o                         
  -2  -3  12         16.03         20.27         2.68 o                         
  -1  -3  12         66.33         68.67         3.53 o                         
   0  -3  12         32.32         29.51         5.21 o                         
   1  -3  12          5.21          6.58         2.45 o                         
   2  -3  12         51.81         54.19         8.54 o                         
   3  -3  12         54.66         53.99         3.69 o                         
   4  -3  12          8.96         21.42         6.10 o                         
   5  -3  12         40.44         48.43        11.13 o                         
   6  -3  12          7.66          9.30        11.16 o                         
 -10  -2  12          0.30         -0.31         3.98 o                         
  -9  -2  12          5.26          6.67         3.81 o                         
  -8  -2  12          2.90          2.68         4.15 o                         
  -7  -2  12          2.45          4.14         5.10 o                         
  -6  -2  12         15.86         14.20         2.97 o                         
  -5  -2  12         55.97         59.33         3.40 o                         
  -4  -2  12        138.58        124.43         4.02 o                         
  -3  -2  12        167.26        152.35         7.57 o                         
  -2  -2  12         87.19         83.17         3.34 o                         
  -1  -2  12         12.08         12.75         1.82 o                         
   0  -2  12          0.52          0.13         1.65 o                         
   1  -2  12         83.92         83.51         2.57 o                         
   2  -2  12         85.76         92.11         3.21 o                         
   3  -2  12         53.42         52.80         2.96 o                         
   4  -2  12         29.40         33.26         2.92 o                         
   5  -2  12         16.86         16.06         2.47 o                         
   6  -2  12          2.87          3.55         1.88 o                         
   7  -2  12         15.24         14.82         2.92 o                         
 -10  -1  12         10.00         20.16         8.15 o                         
  -9  -1  12         16.34         17.80         6.03 o                         
  -8  -1  12        104.06        105.70         8.03 o                         
  -7  -1  12         69.45         65.89         9.59 o                         
  -6  -1  12        554.09        537.29        12.57 o                         
  -5  -1  12         39.16         35.87         3.69 o                         
  -4  -1  12        119.30        127.17         4.43 o                         
  -3  -1  12         81.60         79.90         7.07 o                         
  -2  -1  12         35.14         32.15         2.69 o                         
  -1  -1  12         50.60         53.71         2.95 o                         
   0  -1  12        164.64        169.16         8.28 o                         
   1  -1  12        596.05        596.49         8.62 o                         
   2  -1  12         73.31         83.41         2.95 o                         
   3  -1  12         23.92         21.94         1.86 o                         
   4  -1  12          0.98          1.90         3.40 o                         
   5  -1  12          9.53         10.34         2.94 o                         
   6  -1  12          2.15          3.63         3.48 o                         
   7  -1  12          1.08          3.28         2.57 o                         
   8  -1  12          0.72          0.48         2.36 o                         
 -10   0  12         13.24         10.07         7.51 o                         
  -9   0  12         14.35         21.78         4.70 o                         
  -8   0  12         33.73         29.47         7.04 o                         
  -7   0  12        355.71        361.54        10.95 o                         
  -6   0  12         65.94         51.63         4.01 o                         
  -5   0  12         77.16         74.56         3.33 o                         
  -4   0  12        422.15        385.71         8.45 o                         
  -3   0  12        129.71        130.93         4.11 o                         
  -2   0  12         14.75         28.24         3.30 o                         
  -1   0  12         14.74         21.78         3.24 o                         
   0   0  12        189.62        221.11         8.44 o                         
   1   0  12         72.39         73.00         2.90 o                         
   2   0  12        104.57        104.60         3.05 o                         
   3   0  12          0.33          4.44         4.42 o                         
   4   0  12          0.22         -2.33         2.58 o                         
   5   0  12          1.52          3.81         2.87 o                         
   6   0  12          1.41          4.25         2.52 o                         
   7   0  12          0.00          0.79         2.78 o                         
   8   0  12          0.00          2.57         4.14 o                         
   9   0  12          0.25         -0.62         4.31 o                         
 -10   1  12         10.02         10.33         4.99 o                         
  -9   1  12         16.39         21.49         7.10 o                         
  -8   1  12        104.15        107.62         5.78 o                         
  -7   1  12         69.43         70.13         4.72 o                         
  -6   1  12        553.85        508.57        10.48 o                         
  -5   1  12         39.24         40.88         3.27 o                         
  -4   1  12        119.18        119.64         3.87 o                         
  -3   1  12         81.57         79.25         3.57 o                         
  -2   1  12         35.12         33.42         3.54 o                         
  -1   1  12         50.42         48.81         6.78 o                         
   0   1  12        164.78        174.50         7.31 o                         
   1   1  12        596.39        595.86         9.55 o                         
   2   1  12         73.43         75.49         2.81 o                         
   3   1  12         23.95         27.56         2.78 o                         
   4   1  12          0.98          2.64         2.12 o                         
   5   1  12          9.59          5.38         2.89 o                         
   6   1  12          2.16          2.43         2.38 o                         
   7   1  12          1.08          2.72         2.78 o                         
   8   1  12          0.72          1.65         5.13 o                         
   9   1  12          5.75          3.22         3.95 o                         
 -10   2  12          0.30          1.69         3.64 o                         
  -9   2  12          5.26          6.42         3.92 o                         
  -8   2  12          2.90         -0.72         4.78 o                         
  -7   2  12          2.43          3.13         5.55 o                         
  -6   2  12         15.89         18.30         4.07 o                         
  -5   2  12         56.02         59.06         3.93 o                         
  -4   2  12        138.40        131.18         7.99 o                         
  -3   2  12        167.37        166.71        14.90 o                         
  -2   2  12         87.16         86.46         3.25 o                         
  -1   2  12         12.16         12.19         3.81 o                         
   0   2  12          0.51          0.98         4.31 o                         
   1   2  12         84.09         75.98         7.87 o                         
   2   2  12         85.94         91.76         4.26 o                         
   3   2  12         53.42         54.37         3.45 o                         
   4   2  12         29.30         26.92         2.21 o                         
   5   2  12         16.89         18.62         4.46 o                         
   6   2  12          2.85          2.94         2.85 o                         
   7   2  12         15.27         23.76         3.80 o                         
   8   2  12          5.07         10.88         4.58 o                         
   9   2  12          5.11         10.90         4.99 o                         
  -9   3  12          1.93         -3.18        12.07 o                         
  -8   3  12         20.46         28.45         5.64 o                         
  -7   3  12         27.93         25.96         5.03 o                         
  -6   3  12          2.11          5.98         8.67 o                         
  -5   3  12          2.06          8.11         4.35 o                         
  -4   3  12        334.24        338.37        10.05 o                         
  -3   3  12        335.19        340.69         8.52 o                         
  -2   3  12         16.04         11.42         3.26 o                         
  -1   3  12         66.34         64.25         3.86 o                         
   0   3  12         32.24         27.47         3.84 o                         
   1   3  12          5.22          0.20         3.62 o                         
   2   3  12         51.81         53.23         3.34 o                         
   3   3  12         54.66         52.66         3.59 o                         
   4   3  12          8.98         13.53         1.86 o                         
   5   3  12         40.46         33.70         2.49 o                         
   6   3  12          7.66         14.73         4.94 o                         
   7   3  12          9.58         13.50         5.46 o                         
   8   3  12          2.53          3.85         5.62 o                         
  -8   4  12         36.87         47.20         8.79 o                         
  -7   4  12         45.11         42.12         8.09 o                         
  -6   4  12         20.33         22.53         4.55 o                         
  -5   4  12         42.24         44.22         4.72 o                         
  -4   4  12         33.82         38.53         4.56 o                         
  -3   4  12         59.65         64.95         3.90 o                         
  -2   4  12         23.76         27.01         3.95 o                         
  -1   4  12         18.81         18.73         6.30 o                         
   0   4  12         12.74         19.99         4.53 o                         
   1   4  12          2.73          7.66         6.91 o                         
   2   4  12          6.12          8.48         3.21 o                         
   3   4  12          3.11         13.71         5.64 o                         
   4   4  12          5.81          0.98         5.88 o                         
   5   4  12         18.11         21.20         8.96 o                         
   6   4  12          2.75          6.31         5.02 o                         
   7   4  12          6.46         13.19        11.88 o                         
  -6   5  12          3.25         -3.34         5.95 o                         
  -5   5  12          5.29          4.11         4.49 o                         
  -4   5  12          1.16         -0.94         4.26 o                         
  -3   5  12          2.68          4.67         5.37 o                         
  -2   5  12          8.25          3.83         4.15 o                         
  -1   5  12         25.91         22.84         8.91 o                         
   0   5  12         11.39         13.00         4.02 o                         
   1   5  12         13.69         10.33         2.89 o                         
   2   5  12          9.46         23.48         6.58 o                         
   3   5  12          2.24         10.66         5.09 o                         
   4   5  12          3.95          5.68         7.52 o                         
  -5  -5  13          7.59          5.98         4.89 o                         
  -4  -5  13          1.48         -1.59         7.82 o                         
  -3  -5  13         14.75         19.58         6.11 o                         
  -2  -5  13          1.55         13.08         4.61 o                         
  -1  -5  13          8.92          8.52         4.13 o                         
   0  -5  13          6.13         11.33        12.20 o                         
   1  -5  13         10.86          6.91         6.82 o                         
   2  -5  13          7.34         17.77        11.70 o                         
   3  -5  13         15.60         28.78        12.35 o                         
   4  -5  13          4.54          0.18         8.91 o                         
  -7  -4  13          0.33         -3.76         3.95 o                         
  -6  -4  13          4.29          4.97         3.74 o                         
  -5  -4  13          7.98          6.90         3.53 o                         
  -4  -4  13          1.67          6.22         3.38 o                         
  -3  -4  13         81.55         71.16         3.91 o                         
  -2  -4  13         56.72         57.45         3.73 o                         
  -1  -4  13        103.75         90.67         4.31 o                         
   0  -4  13         61.88         56.10         7.16 o                         
   1  -4  13          6.05          7.23         4.29 o                         
   2  -4  13          2.63         -2.64         7.18 o                         
   3  -4  13          3.15          3.14         5.10 o                         
   4  -4  13          0.80        -11.19        11.19 o                         
   5  -4  13          1.65         12.17        12.12 o                         
  -9  -3  13         10.74          9.68         5.81 o                         
  -8  -3  13         11.59         18.13         8.66 o                         
  -7  -3  13         14.98         19.11         5.52 o                         
  -6  -3  13        123.21        126.59         6.66 o                         
  -5  -3  13         40.82         40.53         2.90 o                         
  -4  -3  13         79.31         80.38         4.20 o                         
  -3  -3  13        284.39        272.57         5.97 o                         
  -2  -3  13        412.91        426.70         8.54 o                         
  -1  -3  13         95.67         92.27         3.65 o                         
   0  -3  13         63.27         65.60         3.64 o                         
   1  -3  13          4.54         -0.84         2.93 o                         
   2  -3  13          8.04         13.59         3.40 o                         
   3  -3  13         11.15         11.47         2.56 o                         
   4  -3  13         14.95          9.47         2.27 o                         
   5  -3  13         43.99         51.15         7.96 o                         
   6  -3  13         26.60         24.14         7.99 o                         
 -10  -2  13          0.18          5.02         6.35 o                         
  -9  -2  13          5.21          2.28         5.97 o                         
  -8  -2  13         27.06         26.08         6.54 o                         
  -7  -2  13          1.14          1.78         5.32 o                         
  -6  -2  13        169.29        170.76         9.87 o                         
  -5  -2  13        244.23        232.63         6.28 o                         
  -4  -2  13        110.03        106.46         3.91 o                         
  -3  -2  13         58.25         54.79         3.62 o                         
  -2  -2  13        293.88        282.83         6.57 o                         
  -1  -2  13        132.72        127.12         5.87 o                         
   0  -2  13        120.23        117.77         3.73 o                         
   1  -2  13         23.42         26.73         3.85 o                         
   2  -2  13         58.13         58.98         4.58 o                         
   3  -2  13         49.61         44.82         3.22 o                         
   4  -2  13          2.17          2.33         2.72 o                         
   5  -2  13         51.41         51.34         6.18 o                         
   6  -2  13          5.20          5.31         1.85 o                         
   7  -2  13          1.33          2.06         9.93 o                         
 -10  -1  13          4.42         11.51         5.14 o                         
  -9  -1  13         27.48         29.58         4.37 o                         
  -8  -1  13         15.63         24.12         3.80 o                         
  -7  -1  13         38.59         41.45         5.62 o                         
  -6  -1  13        114.65        119.32        11.04 o                         
  -5  -1  13        223.53        216.96         7.55 o                         
  -4  -1  13         54.84         51.64         3.49 o                         
  -3  -1  13         75.42         77.93         3.64 o                         
  -2  -1  13        101.33        102.82         7.30 o                         
  -1  -1  13         56.86         60.79         3.54 o                         
   0  -1  13        225.61        233.32         9.90 o                         
   1  -1  13        105.70        113.33         3.61 o                         
   2  -1  13         62.74         63.92         2.57 o                         
   3  -1  13          0.53          3.60         3.30 o                         
   4  -1  13          2.32          1.87         3.02 o                         
   5  -1  13          3.80          4.82         3.51 o                         
   6  -1  13          2.92          3.95         3.81 o                         
   7  -1  13          3.29          5.27         2.56 o                         
   8  -1  13          3.49          7.66         3.17 o                         
 -10   0  13         12.66         16.65         6.58 o                         
  -9   0  13          3.71          5.87         9.56 o                         
  -8   0  13          3.96         13.41         5.22 o                         
  -7   0  13        198.37        196.70         6.97 o                         
  -6   0  13          0.00          1.16         3.51 o                         
  -5   0  13        307.22        314.86         7.85 o                         
  -4   0  13         12.85         17.23         2.92 o                         
  -3   0  13          6.58          7.42         3.63 o                         
  -2   0  13         25.18         25.29         7.30 o                         
  -1   0  13         33.32         38.49         7.37 o                         
   0   0  13         58.20         67.00         2.69 o                         
   1   0  13         56.63         53.92         2.91 o                         
   2   0  13        364.87        337.05         5.98 o                         
   3   0  13         33.00         34.55         2.31 o                         
   4   0  13         38.10         35.82         3.34 o                         
   5   0  13          6.17          9.11         5.88 o                         
   6   0  13         18.96         23.44         4.82 o                         
   7   0  13          3.23          3.51         3.47 o                         
   8   0  13          0.04          4.27         4.39 o                         
   9   0  13          0.30          0.88         4.42 o                         
 -10   1  13          4.39         13.52         6.43 o                         
  -9   1  13         27.44         39.36         6.19 o                         
  -8   1  13         15.56         16.43         4.06 o                         
  -7   1  13         38.60         36.75        12.55 o                         
  -6   1  13        114.43        112.11         6.45 o                         
  -5   1  13        223.67        213.51         6.46 o                         
  -4   1  13         54.84         47.92         3.61 o                         
  -3   1  13         75.34         78.37         4.01 o                         
  -2   1  13        101.59        107.93         4.05 o                         
  -1   1  13         56.96         58.56         3.81 o                         
   0   1  13        225.74        234.37         4.77 o                         
   1   1  13        105.55        107.71        10.53 o                         
   2   1  13         62.76         64.16         3.05 o                         
   3   1  13          0.53          3.61         2.17 o                         
   4   1  13          2.31          5.81         2.15 o                         
   5   1  13          3.80          3.61         4.82 o                         
   6   1  13          2.94          2.18         3.25 o                         
   7   1  13          3.31          3.46         3.24 o                         
   8   1  13          3.50          1.45         4.36 o                         
   9   1  13          2.50          8.77         5.86 o                         
 -10   2  13          0.18          0.65         5.94 o                         
  -9   2  13          5.18          9.15         4.78 o                         
  -8   2  13         27.12         28.10         3.90 o                         
  -7   2  13          1.17          3.22         3.19 o                         
  -6   2  13        169.50        171.34         6.46 o                         
  -5   2  13        244.26        247.10         8.68 o                         
  -4   2  13        110.24        113.31         4.80 o                         
  -3   2  13         58.23         49.57         5.20 o                         
  -2   2  13        293.30        300.82         8.63 o                         
  -1   2  13        132.67        125.25         5.40 o                         
   0   2  13        119.98        123.10         4.33 o                         
   1   2  13         23.41         22.34         3.54 o                         
   2   2  13         58.00         57.89         3.86 o                         
   3   2  13         49.72         46.71         2.91 o                         
   4   2  13          2.16          0.63         2.13 o                         
   5   2  13         51.45         50.75         3.86 o                         
   6   2  13          5.20         12.81         6.67 o                         
   7   2  13          1.33          2.70         6.25 o                         
   8   2  13         10.85         12.88         4.41 o                         
  -9   3  13         10.75          8.65         9.30 o                         
  -8   3  13         11.61         11.32         3.73 o                         
  -7   3  13         15.00         15.59         5.00 o                         
  -6   3  13        123.23        138.25         6.36 o                         
  -5   3  13         40.77         33.21         5.36 o                         
  -4   3  13         79.51         82.08         4.81 o                         
  -3   3  13        284.54        290.64         8.14 o                         
  -2   3  13        413.08        429.73        16.71 o                         
  -1   3  13         95.72        107.36        16.54 o                         
   0   3  13         63.27         67.50         4.39 o                         
   1   3  13          4.51          4.92         5.95 o                         
   2   3  13          8.07         11.44         2.28 o                         
   3   3  13         11.12          8.35         2.45 o                         
   4   3  13         14.95         11.65         2.05 o                         
   5   3  13         44.01         37.47         3.82 o                         
   6   3  13         26.63         20.94         6.06 o                         
   7   3  13         11.09         17.09         4.33 o                         
   8   3  13          4.56          0.12         9.93 o                         
  -7   4  13          0.32         -0.29         3.55 o                         
  -6   4  13          4.30          5.56         5.42 o                         
  -5   4  13          7.99          8.72         5.30 o                         
  -4   4  13          1.65          1.54         3.30 o                         
  -3   4  13         81.57         74.51         5.00 o                         
  -2   4  13         56.62         55.58         5.72 o                         
  -1   4  13        103.59         98.43         5.24 o                         
   0   4  13         61.87         65.79         5.41 o                         
   1   4  13          6.05          4.70         3.99 o                         
   2   4  13          2.62          5.05         6.00 o                         
   3   4  13          3.15          5.78         2.95 o                         
   4   4  13          0.81          7.54         5.47 o                         
   5   4  13          1.65          6.98         4.90 o                         
   6   4  13         14.70         17.73         7.26 o                         
  -5   5  13          7.60          6.85         5.64 o                         
  -4   5  13          1.47          9.33         3.81 o                         
  -3   5  13         14.68         17.99         4.72 o                         
  -2   5  13          1.56          5.62         4.26 o                         
  -1   5  13          8.92         21.05         7.42 o                         
   0   5  13          6.16          1.68         4.84 o                         
   1   5  13         10.83          6.44         2.90 o                         
   2   5  13          7.36         11.70        10.17 o                         
   3   5  13         15.64          4.52         7.39 o                         
   4   5  13          4.56         16.25         6.75 o                         
  -5  -5  14          1.68          0.91         3.88 o                         
  -4  -5  14          1.15         -4.58         4.58 o                         
  -3  -5  14          8.60         22.17         7.18 o                         
  -2  -5  14          8.00          2.66         5.97 o                         
  -1  -5  14          6.65          3.85         5.63 o                         
   0  -5  14          6.51          9.77         3.48 o                         
   1  -5  14         17.53         14.96         3.69 o                         
   2  -5  14         16.66          2.66        12.56 o                         
   3  -5  14          3.07          0.78         7.69 o                         
  -7  -4  14         19.67         20.12         6.29 o                         
  -6  -4  14         31.57         37.37         3.89 o                         
  -5  -4  14         37.03         45.45         8.10 o                         
  -4  -4  14         16.76         17.82         3.40 o                         
  -3  -4  14          5.38          8.24         3.28 o                         
  -2  -4  14         45.02         43.55         4.68 o                         
  -1  -4  14         47.04         49.78         3.76 o                         
   0  -4  14         18.88         23.52         6.19 o                         
   1  -4  14         27.26         33.08         4.47 o                         
   2  -4  14          9.02         17.48        15.06 o                         
   3  -4  14          6.82          6.40         2.31 o                         
   4  -4  14          1.88          7.33         7.90 o                         
   5  -4  14          0.46          7.81         8.20 o                         
   6  -4  14         10.20         18.43        10.20 o                         
  -9  -3  14         14.22         17.89         6.15 o                         
  -8  -3  14          5.42          6.76         5.11 o                         
  -7  -3  14          6.63          4.20         5.40 o                         
  -6  -3  14         45.10         45.74         5.99 o                         
  -5  -3  14         50.37         53.47         3.57 o                         
  -4  -3  14        123.74        114.17         4.30 o                         
  -3  -3  14         58.68         55.69         4.63 o                         
  -2  -3  14        199.20        189.19         6.36 o                         
  -1  -3  14        461.38        464.99         9.38 o                         
   0  -3  14         15.98         20.92         2.91 o                         
   1  -3  14         45.04         42.27         3.39 o                         
   2  -3  14         16.05         11.83         3.37 o                         
   3  -3  14          9.21         12.27         2.87 o                         
   4  -3  14         20.16         18.26         5.41 o                         
   5  -3  14         15.75         10.95         7.42 o                         
   6  -3  14         24.17         44.87         8.76 o                         
   7  -3  14         14.02          2.60         9.12 o                         
  -9  -2  14          6.18         15.41         6.39 o                         
  -8  -2  14          2.32          1.21         5.77 o                         
  -7  -2  14          7.35         10.03         4.03 o                         
  -6  -2  14          7.06          7.37         5.03 o                         
  -5  -2  14         80.60         70.01         6.01 o                         
  -4  -2  14        210.12        204.12         7.55 o                         
  -3  -2  14          7.42         11.72         4.04 o                         
  -2  -2  14         47.39         46.48         3.81 o                         
  -1  -2  14        288.79        266.58         5.95 o                         
   0  -2  14        385.34        369.98        10.32 o                         
   1  -2  14        112.06        102.39         7.20 o                         
   2  -2  14         84.73         83.46         3.71 o                         
   3  -2  14         79.36         83.35         3.70 o                         
   4  -2  14         13.35         16.39         6.39 o                         
   5  -2  14         17.00         20.99         3.31 o                         
   6  -2  14         20.53         17.79         2.90 o                         
   7  -2  14          9.48          4.43         6.70 o                         
 -10  -1  14          2.50          3.97         5.22 o                         
  -9  -1  14          0.32         -1.30         4.59 o                         
  -8  -1  14         12.04         10.98         5.92 o                         
  -7  -1  14          9.92          9.40         4.22 o                         
  -6  -1  14        198.31        195.07         6.84 o                         
  -5  -1  14        203.35        217.95         6.16 o                         
  -4  -1  14        154.62        148.75         5.43 o                         
  -3  -1  14        122.26        106.27         4.43 o                         
  -2  -1  14         42.23         34.05         8.26 o                         
  -1  -1  14         50.73         49.04         3.31 o                         
   0  -1  14        308.32        305.90         5.46 o                         
   1  -1  14         28.49         29.95         2.80 o                         
   2  -1  14          6.30          8.28         3.96 o                         
   3  -1  14         63.47         62.06         2.92 o                         
   4  -1  14         28.34         23.30         5.37 o                         
   5  -1  14          7.08          7.88         7.12 o                         
   6  -1  14          0.91         -0.52         3.41 o                         
   7  -1  14         11.50          8.43         3.26 o                         
   8  -1  14          1.40          2.71         3.08 o                         
 -10   0  14          0.13          3.54         4.28 o                         
  -9   0  14          2.52          1.68        10.95 o                         
  -8   0  14          0.11          3.34         4.25 o                         
  -7   0  14          3.87          3.16         3.88 o                         
  -6   0  14        106.24        100.69         5.19 o                         
  -5   0  14        134.53        119.08         5.12 o                         
  -4   0  14          7.96          9.47         3.69 o                         
  -3   0  14        141.67        138.20        15.36 o                         
  -2   0  14         32.72         38.70         5.18 o                         
  -1   0  14         31.16         32.53         2.61 o                         
   0   0  14        376.90        374.57         7.60 o                         
   1   0  14          2.27          5.49         7.42 o                         
   2   0  14          3.23          5.25         2.84 o                         
   3   0  14          4.80          6.50         1.92 o                         
   4   0  14          3.04          1.57         2.04 o                         
   5   0  14          3.05          4.26         6.52 o                         
   6   0  14         13.17         14.35         4.59 o                         
   7   0  14          2.12          1.01         3.81 o                         
   8   0  14          0.04         -2.99         2.99 o                         
   9   0  14          1.18          3.24         7.73 o                         
 -10   1  14          2.50          7.72         4.18 o                         
  -9   1  14          0.33         -4.26         4.70 o                         
  -8   1  14         12.03         17.68         4.55 o                         
  -7   1  14          9.92          6.59         3.38 o                         
  -6   1  14        198.16        190.32         7.07 o                         
  -5   1  14        203.59        200.90         6.94 o                         
  -4   1  14        154.29        154.28         8.78 o                         
  -3   1  14        122.33        119.91         9.24 o                         
  -2   1  14         42.29         38.80         8.79 o                         
  -1   1  14         50.78         59.75         3.76 o                         
   0   1  14        308.31        320.41         8.46 o                         
   1   1  14         28.38         30.95         3.00 o                         
   2   1  14          6.33          6.22         3.31 o                         
   3   1  14         63.28         63.26         2.65 o                         
   4   1  14         28.34         26.82         2.32 o                         
   5   1  14          7.07          8.59         3.41 o                         
   6   1  14          0.91          0.09         3.33 o                         
   7   1  14         11.55         11.91         3.57 o                         
   8   1  14          1.39          5.82         5.57 o                         
   9   1  14          1.39         -3.34         6.73 o                         
  -9   2  14          6.17         11.24        10.14 o                         
  -8   2  14          2.32          5.13         5.49 o                         
  -7   2  14          7.32         13.94         7.07 o                         
  -6   2  14          7.04          9.15         3.85 o                         
  -5   2  14         80.44         82.64         4.83 o                         
  -4   2  14        210.25        210.32        11.56 o                         
  -3   2  14          7.44          8.87         4.26 o                         
  -2   2  14         47.29         44.30         3.87 o                         
  -1   2  14        289.29        278.09         6.22 o                         
   0   2  14        385.23        376.22        22.93 o                         
   1   2  14        112.12        108.05        10.47 o                         
   2   2  14         84.71         84.88         4.32 o                         
   3   2  14         79.40         75.84         3.31 o                         
   4   2  14         13.45         13.65         2.80 o                         
   5   2  14         17.05         18.99         5.25 o                         
   6   2  14         20.47         25.42         4.10 o                         
   7   2  14          9.49          6.79         2.97 o                         
   8   2  14          5.28          0.58         4.19 o                         
  -9   3  14         14.25          9.00         6.60 o                         
  -8   3  14          5.40         15.85         6.02 o                         
  -7   3  14          6.64         11.14         5.40 o                         
  -6   3  14         45.15         37.26         6.15 o                         
  -5   3  14         50.49         50.99         4.99 o                         
  -4   3  14        123.75        122.02         6.88 o                         
  -3   3  14         58.72         62.67         7.46 o                         
  -2   3  14        199.32        187.50         6.22 o                         
  -1   3  14        461.37        467.81        10.98 o                         
   0   3  14         15.99         24.03         5.43 o                         
   1   3  14         45.02         45.19         4.36 o                         
   2   3  14         16.05         12.87         3.15 o                         
   3   3  14          9.18          5.76         5.91 o                         
   4   3  14         20.17         18.61         2.18 o                         
   5   3  14         15.75         12.68         2.96 o                         
   6   3  14         24.22         37.12         6.93 o                         
   7   3  14         14.00         21.95         6.61 o                         
  -7   4  14         19.64         18.83         5.21 o                         
  -6   4  14         31.52         32.23         5.47 o                         
  -5   4  14         37.13         53.33         6.55 o                         
  -4   4  14         16.83         24.61         4.71 o                         
  -3   4  14          5.38          7.85         5.14 o                         
  -2   4  14         44.98         53.28         4.63 o                         
  -1   4  14         47.04         39.24         7.70 o                         
   0   4  14         18.89         20.62         3.23 o                         
   1   4  14         27.21         30.57         4.11 o                         
   2   4  14          8.99         10.90         3.29 o                         
   3   4  14          6.82          3.07         2.23 o                         
   4   4  14          1.90          5.03         6.07 o                         
   5   4  14          0.47          6.75         6.16 o                         
   6   4  14         10.18         19.55         6.18 o                         
  -5   5  14          1.68          0.55         4.52 o                         
  -4   5  14          1.16          9.78         4.52 o                         
  -3   5  14          8.61         11.35         6.19 o                         
  -2   5  14          7.98         11.67         4.34 o                         
  -1   5  14          6.70          4.15         4.37 o                         
   0   5  14          6.52         11.11         4.36 o                         
   1   5  14         17.49         13.13         3.50 o                         
   2   5  14         16.65         20.37         7.51 o                         
   3   5  14          3.07         10.08        11.07 o                         
  -4  -5  15          7.29          5.72         3.85 o                         
  -3  -5  15          0.85          4.89         4.15 o                         
  -2  -5  15          5.16          1.79         4.56 o                         
  -1  -5  15          8.53          6.19         3.86 o                         
   0  -5  15         21.75         23.08         6.97 o                         
   1  -5  15          0.45          7.46         4.46 o                         
   2  -5  15          9.06         32.99         9.15 o                         
   3  -5  15          1.52         -2.69         8.35 o                         
  -7  -4  15          0.75          2.54         4.30 o                         
  -6  -4  15         14.31         14.14         3.60 o                         
  -5  -4  15         15.46         17.48         4.30 o                         
  -4  -4  15          0.28          1.01         3.14 o                         
  -3  -4  15         14.05         16.28         3.85 o                         
  -2  -4  15         18.61         12.54         4.49 o                         
  -1  -4  15         35.53         28.98         4.67 o                         
   0  -4  15         70.35         74.33         5.12 o                         
   1  -4  15         18.99         18.45         4.04 o                         
   2  -4  15         11.11         12.75         3.41 o                         
   3  -4  15          4.63         14.00         7.24 o                         
   4  -4  15          4.55          6.43         7.90 o                         
   5  -4  15         13.96         19.08         9.12 o                         
  -8  -3  15          4.47          4.79         5.21 o                         
  -7  -3  15          6.48          6.07         3.83 o                         
  -6  -3  15          0.81         -2.06         3.19 o                         
  -5  -3  15         44.49         49.77         3.68 o                         
  -4  -3  15         81.50         80.71         4.04 o                         
  -3  -3  15         76.82         76.98         5.20 o                         
  -2  -3  15         15.03          9.97         3.90 o                         
  -1  -3  15         30.38         25.61         2.87 o                         
   0  -3  15        316.86        333.71         7.67 o                         
   1  -3  15        109.52         94.90         3.48 o                         
   2  -3  15         20.32         18.72         3.43 o                         
   3  -3  15         14.07         13.03         3.11 o                         
   4  -3  15         28.22         19.28        10.99 o                         
   5  -3  15         21.30          2.93        12.09 o                         
   6  -3  15          5.56          7.93        12.00 o                         
   7  -3  15         16.08         22.05         9.12 o                         
  -9  -2  15          2.05          1.15         4.10 o                         
  -8  -2  15         12.70          9.80         4.03 o                         
  -7  -2  15         19.56         17.43         4.69 o                         
  -6  -2  15         27.37         28.31         3.76 o                         
  -5  -2  15          0.08         -0.19         3.57 o                         
  -4  -2  15        260.90        246.35         8.11 o                         
  -3  -2  15        583.19        548.56        12.56 o                         
  -2  -2  15        184.15        176.90         4.58 o                         
  -1  -2  15        125.66        136.43         4.99 o                         
   0  -2  15        189.30        196.93         7.48 o                         
   1  -2  15        112.40        104.94         3.73 o                         
   2  -2  15        159.40        170.94         5.13 o                         
   3  -2  15         60.04         58.08         3.68 o                         
   4  -2  15         98.82        108.15         4.96 o                         
   5  -2  15          0.38         -1.76         2.98 o                         
   6  -2  15          9.80          9.99         3.22 o                         
   7  -2  15         20.56          4.85         7.84 o                         
 -10  -1  15          7.19         29.20        10.95 o                         
  -9  -1  15         10.29          9.14         5.11 o                         
  -8  -1  15          9.41          9.14         5.02 o                         
  -7  -1  15         37.75         39.29         4.90 o                         
  -6  -1  15          3.51          5.15         4.43 o                         
  -5  -1  15        107.55        114.71         6.78 o                         
  -4  -1  15        222.98        207.23         7.93 o                         
  -3  -1  15        206.41        203.18         6.02 o                         
  -2  -1  15         77.56         69.55         3.33 o                         
  -1  -1  15        163.06        140.29         6.63 o                         
   0  -1  15         50.68         57.83         4.66 o                         
   1  -1  15        461.60        446.84         8.45 o                         
   2  -1  15        106.08        107.59         4.14 o                         
   3  -1  15        101.18        102.55        10.87 o                         
   4  -1  15         23.48         24.49         3.16 o                         
   5  -1  15          6.00          7.18         3.72 o                         
   6  -1  15          4.23         -1.08         2.96 o                         
   7  -1  15          0.99          3.31         3.45 o                         
   8  -1  15          3.08          1.86         2.90 o                         
 -10   0  15          0.98         -0.73         6.65 o                         
  -9   0  15          2.46          0.00         4.68 o                         
  -8   0  15          4.03         -6.23         6.87 o                         
  -7   0  15          0.02          2.09         4.19 o                         
  -6   0  15          4.92          9.73         3.40 o                         
  -5   0  15         10.43         14.16         5.23 o                         
  -4   0  15         11.73         14.01         7.27 o                         
  -3   0  15         94.26         93.60         4.54 o                         
  -2   0  15          0.39          1.98         2.86 o                         
  -1   0  15          7.66          6.92         4.40 o                         
   0   0  15        150.66        152.67         5.78 o                         
   1   0  15         29.36         33.55         3.19 o                         
   2   0  15         22.03         25.03         4.67 o                         
   3   0  15         74.51         73.80         3.68 o                         
   4   0  15         74.95         64.57         5.26 o                         
   5   0  15         26.04         26.36         3.34 o                         
   6   0  15          1.91          5.60         3.82 o                         
   7   0  15          5.23          6.61         4.89 o                         
   8   0  15         17.68         16.73         3.85 o                         
 -10   1  15          7.17         19.05         7.29 o                         
  -9   1  15         10.32         11.57         4.68 o                         
  -8   1  15          9.41         20.92         6.04 o                         
  -7   1  15         37.65         35.47         6.04 o                         
  -6   1  15          3.49         -0.50         3.20 o                         
  -5   1  15        107.56        113.12         6.76 o                         
  -4   1  15        222.67        216.60         6.96 o                         
  -3   1  15        206.54        195.32         5.48 o                         
  -2   1  15         77.77         72.38         4.02 o                         
  -1   1  15        163.06        144.50         8.78 o                         
   0   1  15         50.69         51.72         3.48 o                         
   1   1  15        462.32        443.86        10.05 o                         
   2   1  15        106.08         96.64         9.32 o                         
   3   1  15        101.15         95.05         3.27 o                         
   4   1  15         23.57         20.56         2.73 o                         
   5   1  15          6.00          5.39         2.98 o                         
   6   1  15          4.23          3.11         4.63 o                         
   7   1  15          0.99          4.46         3.37 o                         
   8   1  15          3.09          5.11         3.75 o                         
  -9   2  15          2.05          2.39         4.02 o                         
  -8   2  15         12.69         13.99         4.03 o                         
  -7   2  15         19.48         22.74         4.83 o                         
  -6   2  15         27.41         32.42         5.60 o                         
  -5   2  15          0.08          6.11         3.82 o                         
  -4   2  15        261.14        246.48         9.15 o                         
  -3   2  15        583.23        573.51        19.25 o                         
  -2   2  15        184.39        184.16         6.55 o                         
  -1   2  15        125.64        130.75         5.82 o                         
   0   2  15        189.01        193.87        11.47 o                         
   1   2  15        112.42         99.50         6.36 o                         
   2   2  15        159.18        156.11         6.22 o                         
   3   2  15         60.04         59.00         3.32 o                         
   4   2  15         98.74        106.34         4.98 o                         
   5   2  15          0.39          5.88         6.19 o                         
   6   2  15          9.79          5.91         3.92 o                         
   7   2  15         20.57         23.55         3.44 o                         
   8   2  15          2.43          8.81         5.53 o                         
  -8   3  15          4.46          5.85         8.45 o                         
  -7   3  15          6.47          6.55         4.74 o                         
  -6   3  15          0.80          0.61         5.35 o                         
  -5   3  15         44.47         40.99         6.15 o                         
  -4   3  15         81.44         91.18         5.47 o                         
  -3   3  15         76.80         84.09         5.07 o                         
  -2   3  15         15.09         16.08         4.83 o                         
  -1   3  15         30.35         31.78        14.79 o                         
   0   3  15        316.89        339.71        15.75 o                         
   1   3  15        109.48        102.76         6.79 o                         
   2   3  15         20.34         15.10         3.43 o                         
   3   3  15         14.03         14.38         3.13 o                         
   4   3  15         28.21         20.27         2.61 o                         
   5   3  15         21.32         17.96         3.77 o                         
   6   3  15          5.54          0.23         6.14 o                         
   7   3  15         16.09         20.08         6.07 o                         
  -7   4  15          0.73         12.93         8.45 o                         
  -6   4  15         14.30         15.11         5.24 o                         
  -5   4  15         15.44         13.53         5.06 o                         
  -4   4  15          0.28         -1.97         5.44 o                         
  -3   4  15         14.07         20.57         4.45 o                         
  -2   4  15         18.69         17.88         3.56 o                         
  -1   4  15         35.55         31.32         5.62 o                         
   0   4  15         70.38         62.45         4.65 o                         
   1   4  15         18.97         19.28         8.21 o                         
   2   4  15         11.13         10.58         3.87 o                         
   3   4  15          4.63          4.52         6.40 o                         
   4   4  15          4.58         -3.41         6.55 o                         
   5   4  15         13.98         17.26         8.08 o                         
  -4   5  15          7.27          4.08         6.33 o                         
  -3   5  15          0.85         10.15         4.69 o                         
  -2   5  15          5.15         10.38         5.20 o                         
  -1   5  15          8.52          4.60         4.32 o                         
   0   5  15         21.77         16.60        13.27 o                         
   1   5  15          0.46          5.94         4.33 o                         
   2   5  15          9.03         33.77        12.35 o                         
   3   5  15          1.52         -0.87         7.51 o                         
  -3  -5  16         21.03         13.21         7.19 o                         
  -2  -5  16          3.64         -0.94         8.21 o                         
  -1  -5  16          1.93         -2.44         6.66 o                         
   0  -5  16          0.22          3.41         9.15 o                         
   1  -5  16         25.36         25.91         8.56 o                         
   2  -5  16         10.24         25.10         9.15 o                         
  -6  -4  16         10.33         10.47         3.51 o                         
  -5  -4  16          7.31          8.79         5.10 o                         
  -4  -4  16          0.84         -0.45         4.98 o                         
  -3  -4  16         11.33         17.49         4.89 o                         
  -2  -4  16          9.59          5.34         4.51 o                         
  -1  -4  16          7.50          8.99         4.26 o                         
   0  -4  16         16.55         19.42         3.05 o                         
   1  -4  16         35.69         37.39         6.88 o                         
   2  -4  16         31.45         28.96         3.99 o                         
   3  -4  16          9.43         17.53         8.02 o                         
   4  -4  16          2.19         26.35        13.43 o                         
   5  -4  16          9.25         10.98        14.45 o                         
  -8  -3  16          0.18          0.77         8.38 o                         
  -7  -3  16          0.69         -0.27         4.38 o                         
  -6  -3  16          9.44          5.49         4.18 o                         
  -5  -3  16         11.39         17.18         3.17 o                         
  -4  -3  16         26.41         29.98         4.77 o                         
  -3  -3  16          5.41          1.64         3.37 o                         
  -2  -3  16         95.77         89.50         5.34 o                         
  -1  -3  16         91.99         90.34         7.74 o                         
   0  -3  16         40.75         43.09         3.27 o                         
   1  -3  16         55.75         67.75         4.16 o                         
   2  -3  16          3.80          8.42         3.70 o                         
   3  -3  16         19.18         16.48         3.54 o                         
   4  -3  16          0.21          3.63         4.26 o                         
   5  -3  16          1.32         14.30        11.25 o                         
   6  -3  16          0.81        -12.80        12.80 o                         
  -9  -2  16         13.91         16.51        12.64 o                         
  -8  -2  16          5.76          2.13         6.19 o                         
  -7  -2  16         13.70          6.07         6.15 o                         
  -6  -2  16         35.56         31.85         4.70 o                         
  -5  -2  16         69.76         58.75         4.32 o                         
  -4  -2  16         41.53         42.64         4.41 o                         
  -3  -2  16        250.60        240.57         7.28 o                         
  -2  -2  16        551.26        523.39        11.00 o                         
  -1  -2  16         74.85         67.37         3.44 o                         
   0  -2  16        173.19        175.81         4.73 o                         
   1  -2  16         95.96         88.23         4.59 o                         
   2  -2  16        380.33        369.88         8.57 o                         
   3  -2  16         25.46         34.36         6.02 o                         
   4  -2  16         56.96         56.44         6.21 o                         
   5  -2  16         40.05         37.15         7.76 o                         
   6  -2  16          1.49          2.88         8.06 o                         
   7  -2  16         10.75         17.77        11.52 o                         
  -9  -1  16         16.51         13.24         5.66 o                         
  -8  -1  16          2.66         -4.56         4.56 o                         
  -7  -1  16          7.56         10.56         4.49 o                         
  -6  -1  16         29.50         19.47         4.52 o                         
  -5  -1  16          2.85         -3.61         3.74 o                         
  -4  -1  16        112.54         95.19         4.38 o                         
  -3  -1  16        441.66        393.28        11.47 o                         
  -2  -1  16         48.00         47.64         4.01 o                         
  -1  -1  16         53.14         52.06         7.34 o                         
   0  -1  16        113.68        103.44         4.76 o                         
   1  -1  16        153.84        153.60         4.37 o                         
   2  -1  16        380.36        388.89         8.42 o                         
   3  -1  16         32.03         31.30         3.95 o                         
   4  -1  16         10.05         17.47         3.03 o                         
   5  -1  16          7.91          2.93         2.97 o                         
   6  -1  16          0.07         -4.67         4.86 o                         
   7  -1  16          5.38          7.78         8.17 o                         
   8  -1  16          3.32          3.08         5.98 o                         
 -10   0  16          0.66         -1.77         4.58 o                         
  -9   0  16          0.69         11.14         5.29 o                         
  -8   0  16          8.19          4.72         4.98 o                         
  -7   0  16         32.04         37.30         5.88 o                         
  -6   0  16          0.24         11.29         5.26 o                         
  -5   0  16          3.00          5.37         3.59 o                         
  -4   0  16        118.90        104.06         6.36 o                         
  -3   0  16          0.58         -0.63         9.42 o                         
  -2   0  16        118.12        111.62         5.96 o                         
  -1   0  16        564.87        556.28        12.74 o                         
   0   0  16        273.99        254.64        10.41 o                         
   1   0  16         23.21         33.38         8.00 o                         
   2   0  16        674.39        639.38        11.90 o                         
   3   0  16         96.50         96.45         3.71 o                         
   4   0  16         43.15         49.31         4.30 o                         
   5   0  16         11.10         10.77         4.89 o                         
   6   0  16         13.58         10.90         5.89 o                         
   7   0  16          0.89          3.50         5.26 o                         
   8   0  16          4.99          5.84         3.67 o                         
  -9   1  16         16.51         28.18         8.08 o                         
  -8   1  16          2.66          3.90         3.87 o                         
  -7   1  16          7.61         10.07         7.28 o                         
  -6   1  16         29.45         30.39         8.08 o                         
  -5   1  16          2.84          0.89         3.15 o                         
  -4   1  16        112.30        100.77        10.23 o                         
  -3   1  16        442.03        408.32        18.56 o                         
  -2   1  16         47.85         43.94         4.12 o                         
  -1   1  16         52.98         56.08         5.68 o                         
   0   1  16        113.89        116.62         8.51 o                         
   1   1  16        153.93        145.14         5.31 o                         
   2   1  16        380.12        378.48         9.68 o                         
   3   1  16         32.06         28.13         3.13 o                         
   4   1  16         10.00         13.00         3.04 o                         
   5   1  16          7.88          9.58         3.79 o                         
   6   1  16          0.06         -0.85         4.26 o                         
   7   1  16          5.37          9.62         4.29 o                         
   8   1  16          3.32         -0.50         3.95 o                         
  -9   2  16         13.93         11.03         5.68 o                         
  -8   2  16          5.75          9.70         6.30 o                         
  -7   2  16         13.68         20.31         3.97 o                         
  -6   2  16         35.51         40.67         7.04 o                         
  -5   2  16         69.77         62.51         6.41 o                         
  -4   2  16         41.48         39.64         3.88 o                         
  -3   2  16        250.51        224.40        19.98 o                         
  -2   2  16        551.52        533.71        13.15 o                         
  -1   2  16         74.94         99.59         6.76 o                         
   0   2  16        173.24        161.04         7.31 o                         
   1   2  16         95.99         87.82         5.73 o                         
   2   2  16        380.27        354.57         8.55 o                         
   3   2  16         25.42         22.78         3.16 o                         
   4   2  16         56.99         55.70         5.27 o                         
   5   2  16         39.98         47.05        12.91 o                         
   6   2  16          1.50          4.46         4.00 o                         
   7   2  16         10.76          5.39         5.28 o                         
  -8   3  16          0.18         -3.92         3.92 o                         
  -7   3  16          0.69          0.74         3.69 o                         
  -6   3  16          9.39         11.25         3.79 o                         
  -5   3  16         11.40         18.90         5.79 o                         
  -4   3  16         26.39         30.05        11.37 o                         
  -3   3  16          5.39         -1.64         4.29 o                         
  -2   3  16         95.67         89.60         6.12 o                         
  -1   3  16         91.97         76.43         5.88 o                         
   0   3  16         40.87         40.76         5.31 o                         
   1   3  16         55.85         61.93         4.21 o                         
   2   3  16          3.78          0.64         3.98 o                         
   3   3  16         19.19         15.43         2.22 o                         
   4   3  16          0.20          1.72         2.45 o                         
   5   3  16          1.31         -0.58         3.80 o                         
   6   3  16          0.80         -1.41         7.06 o                         
  -6   4  16         10.32         16.56         6.50 o                         
  -5   4  16          7.31         11.25         6.75 o                         
  -4   4  16          0.86         -0.04         5.63 o                         
  -3   4  16         11.32         12.64         3.94 o                         
  -2   4  16          9.55          3.92         4.21 o                         
  -1   4  16          7.55         11.09         5.44 o                         
   0   4  16         16.60         26.75         4.63 o                         
   1   4  16         35.68         31.14         8.24 o                         
   2   4  16         31.47         31.35         4.00 o                         
   3   4  16          9.42         11.19        11.16 o                         
   4   4  16          2.21          8.38         7.30 o                         
   5   4  16          9.25         11.01        11.88 o                         
  -3   5  16         21.02         24.67         5.50 o                         
  -2   5  16          3.62          1.03         6.00 o                         
  -1   5  16          1.92          1.19         4.72 o                         
   0   5  16          0.23          2.23         4.60 o                         
   1   5  16         25.43         29.38         8.08 o                         
   2   5  16         10.25          5.71         7.72 o                         
  -2  -5  17         17.94         17.12         5.86 o                         
  -1  -5  17          4.61         12.55         6.44 o                         
   0  -5  17          6.90         12.30         5.11 o                         
   1  -5  17          0.99         -3.32         7.87 o                         
  -6  -4  17          2.59          4.05         3.87 o                         
  -5  -4  17          2.52          1.11         4.99 o                         
  -4  -4  17         28.74         30.97         4.81 o                         
  -3  -4  17          3.46          1.52         4.86 o                         
  -2  -4  17         14.63         14.97         3.57 o                         
  -1  -4  17          0.86          2.78         3.05 o                         
   0  -4  17         54.05         47.00         4.40 o                         
   1  -4  17         16.54          6.58         6.06 o                         
   2  -4  17         11.03          7.76         4.22 o                         
   3  -4  17          3.10         10.50        12.06 o                         
   4  -4  17          2.53          4.22        13.34 o                         
  -8  -3  17          3.47          3.91         5.32 o                         
  -7  -3  17          3.06          3.61         3.65 o                         
  -6  -3  17          1.84          1.36         4.69 o                         
  -5  -3  17         21.39         23.06         3.44 o                         
  -4  -3  17          4.87          8.12         3.82 o                         
  -3  -3  17         71.07         66.65         5.62 o                         
  -2  -3  17          6.21          4.51         3.30 o                         
  -1  -3  17         63.19         74.51         6.15 o                         
   0  -3  17         17.51         15.99         5.19 o                         
   1  -3  17         18.59         30.61         9.85 o                         
   2  -3  17         17.73         12.37         3.06 o                         
   3  -3  17         33.47         28.16         7.36 o                         
   4  -3  17          7.75          4.39         3.47 o                         
   5  -3  17          0.76          7.42         8.02 o                         
   6  -3  17          4.24          8.50         8.82 o                         
  -9  -2  17         13.99         33.70         7.75 o                         
  -8  -2  17         19.71         17.13         7.28 o                         
  -7  -2  17          5.94          3.98         4.72 o                         
  -6  -2  17         43.68         50.96         6.83 o                         
  -5  -2  17         37.51         36.49         5.41 o                         
  -4  -2  17         60.13         50.50         4.82 o                         
  -3  -2  17         64.13         72.58         4.78 o                         
  -2  -2  17         41.61         52.85         5.04 o                         
  -1  -2  17        364.75        351.16         7.63 o                         
   0  -2  17        107.00        113.52         4.84 o                         
   1  -2  17         62.47         61.35         3.37 o                         
   2  -2  17         76.73         82.91         4.45 o                         
   3  -2  17         56.63         52.86         4.31 o                         
   4  -2  17         69.47         63.83         5.53 o                         
   5  -2  17         26.51         25.76         4.10 o                         
   6  -2  17         19.96         14.16         3.60 o                         
   7  -2  17          3.09        -10.05        12.44 o                         
  -9  -1  17          2.38          7.21         5.39 o                         
  -8  -1  17          3.15          3.11         5.00 o                         
  -7  -1  17          2.37          8.46         4.54 o                         
  -6  -1  17         72.93         79.01         7.13 o                         
  -5  -1  17        153.32        135.93         6.52 o                         
  -4  -1  17        107.14        101.61         4.74 o                         
  -3  -1  17         25.37         33.04         3.40 o                         
  -2  -1  17        295.95        275.02        11.73 o                         
  -1  -1  17        131.88        148.76         6.57 o                         
   0  -1  17        100.93        102.10         3.89 o                         
   1  -1  17         19.39         14.58         3.42 o                         
   2  -1  17         80.02         76.62         4.49 o                         
   3  -1  17        251.21        247.16         8.54 o                         
   4  -1  17         39.26         46.07         3.78 o                         
   5  -1  17         30.47         23.94         5.97 o                         
   6  -1  17          0.10         -0.99         3.23 o                         
   7  -1  17         14.72         19.87        16.69 o                         
  -9   0  17          0.63          1.60         6.81 o                         
  -8   0  17         11.70         25.14         5.17 o                         
  -7   0  17         17.05         24.10         4.20 o                         
  -6   0  17         44.64         45.49        10.45 o                         
  -5   0  17         19.19         20.26         3.62 o                         
  -4   0  17         15.57         12.05         5.85 o                         
  -3   0  17         39.62         35.41         4.39 o                         
  -2   0  17        217.09        206.00         5.84 o                         
  -1   0  17          4.87          2.49         3.29 o                         
   0   0  17        294.55        275.01         6.60 o                         
   1   0  17        264.71        266.74         5.99 o                         
   2   0  17         23.50         16.64         3.42 o                         
   3   0  17         29.33         42.22         4.36 o                         
   4   0  17         51.03         49.61         3.89 o                         
   5   0  17         16.00         18.53         5.39 o                         
   6   0  17          8.39          7.75         5.49 o                         
   7   0  17         11.80         16.55         6.02 o                         
   8   0  17          0.01          3.66         3.43 o                         
  -9   1  17          2.37          7.48         6.81 o                         
  -8   1  17          3.15          3.66         4.74 o                         
  -7   1  17          2.39          2.12         5.00 o                         
  -6   1  17         73.09         68.60         5.60 o                         
  -5   1  17        153.11        141.75         5.68 o                         
  -4   1  17        107.00        106.94        15.78 o                         
  -3   1  17         25.49         34.01         5.29 o                         
  -2   1  17        295.50        262.84        14.87 o                         
  -1   1  17        131.76        125.19         5.09 o                         
   0   1  17        101.25         98.04         6.38 o                         
   1   1  17         19.41         35.89         8.70 o                         
   2   1  17         80.00         83.99         4.12 o                         
   3   1  17        251.37        250.06         7.25 o                         
   4   1  17         39.25         46.37         4.34 o                         
   5   1  17         30.46         25.66         4.53 o                         
   6   1  17          0.10         -1.33         4.03 o                         
   7   1  17         14.72         15.38         5.98 o                         
  -9   2  17         13.97         22.25        11.44 o                         
  -8   2  17         19.75         28.26         7.06 o                         
  -7   2  17          5.91         10.71         5.46 o                         
  -6   2  17         43.67         56.12         6.95 o                         
  -5   2  17         37.45         32.40         5.00 o                         
  -4   2  17         59.96         48.60         4.28 o                         
  -3   2  17         64.13         61.83         6.71 o                         
  -2   2  17         41.67         55.79         5.96 o                         
  -1   2  17        364.77        358.26         9.67 o                         
   0   2  17        106.90        107.76         4.66 o                         
   1   2  17         62.43         74.00         4.26 o                         
   2   2  17         76.74         81.17         4.84 o                         
   3   2  17         56.68         55.36         2.95 o                         
   4   2  17         69.39         80.51         5.69 o                         
   5   2  17         26.50         23.37         4.74 o                         
   6   2  17         19.96         21.37         5.59 o                         
   7   2  17          3.08          0.48        10.29 o                         
  -8   3  17          3.46         -1.87         4.72 o                         
  -7   3  17          3.06          6.74         4.54 o                         
  -6   3  17          1.82         -1.61         4.44 o                         
  -5   3  17         21.26         23.09         5.12 o                         
  -4   3  17          4.83          5.50         5.86 o                         
  -3   3  17         71.02         64.88         9.30 o                         
  -2   3  17          6.18         10.27         5.26 o                         
  -1   3  17         63.12         60.27         5.46 o                         
   0   3  17         17.57         16.57         4.15 o                         
   1   3  17         18.59         25.92         6.39 o                         
   2   3  17         17.76         16.09         3.26 o                         
   3   3  17         33.49         29.04         3.44 o                         
   4   3  17          7.76          5.34         2.15 o                         
   5   3  17          0.76          1.05         6.40 o                         
   6   3  17          4.23         14.18         7.21 o                         
  -6   4  17          2.61          3.21         5.62 o                         
  -5   4  17          2.54         -6.11         6.11 o                         
  -4   4  17         28.73         34.13         4.72 o                         
  -3   4  17          3.47          7.29         5.98 o                         
  -2   4  17         14.61         14.20         4.88 o                         
  -1   4  17          0.86          5.56         5.58 o                         
   0   4  17         54.02         57.48         7.51 o                         
   1   4  17         16.53          4.48         7.46 o                         
   2   4  17         11.05         10.47         4.16 o                         
   3   4  17          3.13         -7.12         7.12 o                         
   4   4  17          2.54          9.66        11.67 o                         
  -2   5  17         17.91         19.95        11.32 o                         
  -1   5  17          4.59          4.80         6.29 o                         
   0   5  17          6.88         20.27        13.76 o                         
   1   5  17          0.99          9.81        11.40 o                         
  -5  -4  18          1.31          6.06         3.61 o                         
  -4  -4  18          5.24          4.70         5.33 o                         
  -3  -4  18          1.86          3.11         4.02 o                         
  -2  -4  18          3.67          8.25         3.84 o                         
  -1  -4  18          3.89         -0.14         3.78 o                         
   0  -4  18         34.89         33.70         4.80 o                         
   1  -4  18         13.28         10.05         5.20 o                         
   2  -4  18         28.77         22.56         5.16 o                         
   3  -4  18          0.85          1.35        12.92 o                         
   4  -4  18          6.17         21.24        13.91 o                         
  -7  -3  18          6.14         12.79         3.74 o                         
  -6  -3  18         12.31         17.07         5.25 o                         
  -5  -3  18          0.44          0.70         4.18 o                         
  -4  -3  18          4.78         11.60         3.55 o                         
  -3  -3  18         24.19         30.81         5.15 o                         
  -2  -3  18         12.34          6.94         4.66 o                         
  -1  -3  18        126.67        124.36         5.33 o                         
   0  -3  18          3.98          1.89         5.55 o                         
   1  -3  18         53.29         57.44         3.69 o                         
   2  -3  18         38.51         44.29         4.76 o                         
   3  -3  18          0.25         -4.09         4.09 o                         
   4  -3  18          7.17          3.79         5.07 o                         
   5  -3  18         12.01         19.23         8.59 o                         
  -8  -2  18          7.19         19.44         4.83 o                         
  -7  -2  18         13.88         17.39         6.33 o                         
  -6  -2  18          1.22          3.41         6.06 o                         
  -5  -2  18          1.24          6.34         5.41 o                         
  -4  -2  18         62.39         56.82         5.04 o                         
  -3  -2  18         67.11         56.26         4.96 o                         
  -2  -2  18         79.11         71.75         4.51 o                         
  -1  -2  18         80.73         65.55         5.32 o                         
   0  -2  18        143.52        150.67         5.87 o                         
   1  -2  18          9.68         10.59         2.82 o                         
   2  -2  18         28.46         30.35         3.84 o                         
   3  -2  18         27.06         27.55         3.97 o                         
   4  -2  18         93.95         91.62         5.76 o                         
   5  -2  18          6.37         10.86         5.28 o                         
   6  -2  18          9.70         11.94         7.84 o                         
   7  -2  18          1.38         -1.11        12.68 o                         
  -9  -1  18         10.97         25.90        13.70 o                         
  -8  -1  18          1.38          0.89         5.04 o                         
  -7  -1  18          6.62          3.38         6.46 o                         
  -6  -1  18          4.80          6.95         4.03 o                         
  -5  -1  18         15.24         16.38         4.53 o                         
  -4  -1  18         16.18          7.44         3.96 o                         
  -3  -1  18         50.98         62.37        11.79 o                         
  -2  -1  18         31.35         29.30         5.10 o                         
  -1  -1  18        255.80        246.28         7.73 o                         
   0  -1  18        136.65        134.10         5.41 o                         
   1  -1  18        196.95        190.43         5.54 o                         
   2  -1  18        165.90        171.10         6.39 o                         
   3  -1  18         51.35         51.78         4.30 o                         
   4  -1  18        230.01        231.08         7.34 o                         
   5  -1  18          5.54          1.66         8.75 o                         
   6  -1  18          0.00          4.56         4.50 o                         
   7  -1  18          3.50         -0.21         6.82 o                         
  -9   0  18          7.07          4.37         5.79 o                         
  -8   0  18          2.94         -2.34         4.26 o                         
  -7   0  18          3.52          8.47        10.75 o                         
  -6   0  18         63.89         57.82         6.75 o                         
  -5   0  18         72.66         71.51        13.30 o                         
  -4   0  18        121.75        104.21         8.35 o                         
  -3   0  18          4.42          7.08         3.42 o                         
  -2   0  18          1.65         -0.48         3.38 o                         
  -1   0  18         74.37         82.73         6.22 o                         
   0   0  18         17.88          6.40         8.81 o                         
   1   0  18        525.19        523.61         9.51 o                         
   2   0  18         39.53         46.05         3.58 o                         
   3   0  18        113.58        107.76         5.90 o                         
   4   0  18         66.38         57.07         5.01 o                         
   5   0  18        138.52        130.16         6.39 o                         
   6   0  18         14.69         23.52        12.35 o                         
   7   0  18          3.08          0.84         3.80 o                         
  -9   1  18         11.00         20.28         5.10 o                         
  -8   1  18          1.37          5.11         5.22 o                         
  -7   1  18          6.63          7.38         7.13 o                         
  -6   1  18          4.78         19.54         4.92 o                         
  -5   1  18         15.25         14.66         5.61 o                         
  -4   1  18         16.21          8.34         6.15 o                         
  -3   1  18         51.10         54.32         4.18 o                         
  -2   1  18         31.30         29.37         7.18 o                         
  -1   1  18        255.82        250.28        16.20 o                         
   0   1  18        136.61        136.57         5.03 o                         
   1   1  18        196.64        185.95         5.72 o                         
   2   1  18        166.03        162.03         5.38 o                         
   3   1  18         51.31         55.11         4.19 o                         
   4   1  18        229.78        222.05         7.60 o                         
   5   1  18          5.55          6.86         2.94 o                         
   6   1  18          0.00          2.45         7.73 o                         
   7   1  18          3.50          3.06         3.86 o                         
  -8   2  18          7.21         13.06         6.05 o                         
  -7   2  18         13.90         23.83         6.67 o                         
  -6   2  18          1.23         10.21         4.53 o                         
  -5   2  18          1.22         -3.46         4.51 o                         
  -4   2  18         62.31         50.94         7.96 o                         
  -3   2  18         67.16         52.75         7.24 o                         
  -2   2  18         79.00         62.03         5.35 o                         
  -1   2  18         80.81         68.67         8.38 o                         
   0   2  18        143.42        160.20         7.78 o                         
   1   2  18          9.71          1.32         4.77 o                         
   2   2  18         28.47         28.11        10.48 o                         
   3   2  18         27.01         26.30         4.23 o                         
   4   2  18         93.86         94.15         4.08 o                         
   5   2  18          6.37          9.97         5.19 o                         
   6   2  18          9.73         11.21         3.66 o                         
   7   2  18          1.37          7.72         6.82 o                         
  -7   3  18          6.15          8.98         4.54 o                         
  -6   3  18         12.28          8.31         8.75 o                         
  -5   3  18          0.45         -0.17         5.97 o                         
  -4   3  18          4.76          8.72         4.96 o                         
  -3   3  18         24.22         23.64         4.97 o                         
  -2   3  18         12.35         17.94         7.04 o                         
  -1   3  18        126.62        123.27        12.34 o                         
   0   3  18          3.99         -2.03         6.40 o                         
   1   3  18         53.28         50.05         4.46 o                         
   2   3  18         38.57         34.49         6.00 o                         
   3   3  18          0.24         -0.73         3.15 o                         
   4   3  18          7.18          4.42         2.73 o                         
   5   3  18         12.02         10.71         7.60 o                         
  -5   4  18          1.30          5.84         5.38 o                         
  -4   4  18          5.23          7.87         5.08 o                         
  -3   4  18          1.87         -1.06         6.30 o                         
  -2   4  18          3.71          8.10         4.98 o                         
  -1   4  18          3.88          6.53         4.72 o                         
   0   4  18         34.81         48.27         5.62 o                         
   1   4  18         13.26         10.22         4.63 o                         
   2   4  18         28.77         29.58         3.84 o                         
   3   4  18          0.85        -11.58        11.58 o                         
   4   4  18          6.15          5.71         8.20 o                         
  -5  -4  19          8.47         14.52         3.98 o                         
  -4  -4  19          3.02          6.31         5.68 o                         
  -3  -4  19          8.95          9.01         4.43 o                         
  -2  -4  19         16.14         22.88         4.39 o                         
  -1  -4  19         25.30         34.60         4.66 o                         
   0  -4  19         19.58         17.10         3.64 o                         
   1  -4  19          4.04          7.49         5.11 o                         
   2  -4  19         24.48         20.45         9.47 o                         
   3  -4  19         13.95         -6.07         8.85 o                         
  -7  -3  19         18.60         17.67         4.60 o                         
  -6  -3  19          8.26         16.60         4.33 o                         
  -5  -3  19          5.84         10.69         4.65 o                         
  -4  -3  19          6.00          0.73         4.17 o                         
  -3  -3  19         23.30         22.34         3.82 o                         
  -2  -3  19          6.63         20.00         4.90 o                         
  -1  -3  19         32.17         34.61         4.12 o                         
   0  -3  19         31.43         30.18         5.10 o                         
   1  -3  19        118.07        130.41         8.01 o                         
   2  -3  19         44.28         50.30         7.17 o                         
   3  -3  19          6.44         12.08         4.60 o                         
   4  -3  19         14.24         17.17        13.46 o                         
   5  -3  19         11.07          1.62         8.62 o                         
  -8  -2  19         10.40          6.51         4.94 o                         
  -7  -2  19         38.26         55.66         6.56 o                         
  -6  -2  19          6.54          4.36         7.48 o                         
  -5  -2  19         10.49         13.25         4.72 o                         
  -4  -2  19         16.61         26.44         4.61 o                         
  -3  -2  19         15.32         19.96         3.85 o                         
  -2  -2  19          0.99          1.40         3.28 o                         
  -1  -2  19         22.62         24.49         4.17 o                         
   0  -2  19          3.50         13.59         3.86 o                         
   1  -2  19         67.02         62.34         3.84 o                         
   2  -2  19         13.52         17.23         3.85 o                         
   3  -2  19         29.15         36.89         7.27 o                         
   4  -2  19          0.39         -4.34         4.34 o                         
   5  -2  19         22.19         18.45         4.91 o                         
   6  -2  19          7.00          8.94         8.02 o                         
  -8  -1  19          0.83          2.34        16.77 o                         
  -7  -1  19          5.12         11.06         4.48 o                         
  -6  -1  19          2.94          6.61         8.29 o                         
  -5  -1  19          2.72          6.86         3.78 o                         
  -4  -1  19        127.98         99.40         5.23 o                         
  -3  -1  19        248.87        208.43         7.87 o                         
  -2  -1  19         99.61         99.57         8.12 o                         
  -1  -1  19         23.60         22.03         4.14 o                         
   0  -1  19        137.89        136.14         5.82 o                         
   1  -1  19         53.46         54.20         4.39 o                         
   2  -1  19         24.37         31.08         8.48 o                         
   3  -1  19         40.06         42.58         6.77 o                         
   4  -1  19         17.69         21.61         3.49 o                         
   5  -1  19         24.17         35.29         6.37 o                         
   6  -1  19         53.91         51.69         4.82 o                         
   7  -1  19          6.57         10.76         4.41 o                         
  -9   0  19          8.07          4.00         5.66 o                         
  -8   0  19          0.01          2.19         5.14 o                         
  -7   0  19          1.80          0.34         4.90 o                         
  -6   0  19          0.02         -4.65         4.65 o                         
  -5   0  19         88.80         72.55         5.08 o                         
  -4   0  19         46.04         48.41         6.46 o                         
  -3   0  19          1.95         -3.75         5.32 o                         
  -2   0  19        234.04        210.83         7.45 o                         
  -1   0  19        113.53        119.33         9.29 o                         
   0   0  19        116.35        124.92        13.22 o                         
   1   0  19          8.16         10.85         4.87 o                         
   2   0  19         36.67         37.13         3.56 o                         
   3   0  19        212.69        229.36         7.25 o                         
   4   0  19         61.69         58.72         6.57 o                         
   5   0  19         52.06         51.40         7.08 o                         
   6   0  19          2.40         -2.04         3.87 o                         
   7   0  19          1.40         -4.80         5.14 o                         
  -8   1  19          0.82          4.11         5.57 o                         
  -7   1  19          5.08          8.44         4.20 o                         
  -6   1  19          2.93          0.13         7.34 o                         
  -5   1  19          2.73          4.68         4.82 o                         
  -4   1  19        127.99        130.98         8.32 o                         
  -3   1  19        248.33        222.77        13.16 o                         
  -2   1  19         99.57        109.47         6.30 o                         
  -1   1  19         23.62         21.53         4.20 o                         
   0   1  19        137.64        137.66         7.80 o                         
   1   1  19         53.40         55.66         5.87 o                         
   2   1  19         24.41         28.98         5.99 o                         
   3   1  19         40.01         53.91         4.96 o                         
   4   1  19         17.67         13.03         3.94 o                         
   5   1  19         24.13         25.41         3.88 o                         
   6   1  19         53.83         58.63         6.19 o                         
   7   1  19          6.56         11.77         6.45 o                         
  -8   2  19         10.40         13.39         7.19 o                         
  -7   2  19         38.19         45.43         6.01 o                         
  -6   2  19          6.57         -1.41         4.09 o                         
  -5   2  19         10.49         11.71         6.45 o                         
  -4   2  19         16.58         14.57         4.19 o                         
  -3   2  19         15.27         12.20        10.28 o                         
  -2   2  19          0.96          5.88         8.70 o                         
  -1   2  19         22.57         37.24         4.97 o                         
   0   2  19          3.48          0.12         5.83 o                         
   1   2  19         67.15         68.33        11.43 o                         
   2   2  19         13.54         10.58         4.76 o                         
   3   2  19         29.09         35.38         4.15 o                         
   4   2  19          0.39         -1.83         3.06 o                         
   5   2  19         22.17         19.23         3.76 o                         
   6   2  19          7.02          6.58         5.88 o                         
  -7   3  19         18.63         18.62         9.65 o                         
  -6   3  19          8.24         18.11         4.83 o                         
  -5   3  19          5.88          3.34         6.51 o                         
  -4   3  19          6.00         -0.67         5.91 o                         
  -3   3  19         23.30         23.89         6.85 o                         
  -2   3  19          6.64          7.96         8.21 o                         
  -1   3  19         32.20         28.37         4.27 o                         
   0   3  19         31.45         19.92         5.10 o                         
   1   3  19        118.13        133.09         8.15 o                         
   2   3  19         44.34         43.02         3.97 o                         
   3   3  19          6.44          8.44         3.93 o                         
   4   3  19         14.29         16.55         5.13 o                         
   5   3  19         11.07         -5.65        11.49 o                         
  -5   4  19          8.49         18.13         7.13 o                         
  -4   4  19          3.00         11.25         7.15 o                         
  -3   4  19          8.96          6.35         4.55 o                         
  -2   4  19         16.16         18.70         9.33 o                         
  -1   4  19         25.28         34.38         6.98 o                         
   0   4  19         19.54          9.76         7.22 o                         
   1   4  19          4.03         -3.35         7.22 o                         
   2   4  19         24.43         24.24         9.00 o                         
   3   4  19         13.93         11.73         8.08 o                         
  -4  -4  20          2.70         16.26         7.97 o                         
  -3  -4  20          6.06          7.11         5.79 o                         
  -2  -4  20          7.32          5.90         4.35 o                         
  -1  -4  20          3.93          4.29         3.88 o                         
   0  -4  20          7.88         12.91        10.73 o                         
   1  -4  20          8.90          8.83         6.15 o                         
   2  -4  20         11.01         17.05         9.09 o                         
  -6  -3  20         28.10         27.48         5.62 o                         
  -5  -3  20          8.79         12.14         4.35 o                         
  -4  -3  20         25.63         24.46         4.58 o                         
  -3  -3  20          1.71          1.49         3.53 o                         
  -2  -3  20         14.89         21.00         5.45 o                         
  -1  -3  20         33.29         38.71         5.72 o                         
   0  -3  20         10.82         21.44         5.20 o                         
   1  -3  20         40.80         39.00         6.78 o                         
   2  -3  20          2.69          4.76         4.17 o                         
   3  -3  20         41.84         40.26         5.61 o                         
   4  -3  20         33.45         30.69        15.05 o                         
  -7  -2  20          2.92          6.63         4.61 o                         
  -6  -2  20         13.89         17.60         4.64 o                         
  -5  -2  20          4.58          4.94         4.31 o                         
  -4  -2  20         30.05         32.84        13.34 o                         
  -3  -2  20          4.78          5.33         4.48 o                         
  -2  -2  20         25.92         21.43         4.54 o                         
  -1  -2  20         42.37         38.91         4.73 o                         
   0  -2  20         16.90         23.94         4.37 o                         
   1  -2  20          8.76         10.06         3.14 o                         
   2  -2  20         45.74         44.15         4.64 o                         
   3  -2  20          1.62         -0.51         4.06 o                         
   4  -2  20         11.08         19.35         5.01 o                         
   5  -2  20         22.60         20.47        11.49 o                         
  -8  -1  20          3.76          5.97         4.80 o                         
  -7  -1  20         11.71          8.12         5.63 o                         
  -6  -1  20          8.83         11.05         4.40 o                         
  -5  -1  20          0.20          7.43         4.81 o                         
  -4  -1  20          9.02         12.81         3.83 o                         
  -3  -1  20         26.91         27.14         8.69 o                         
  -2  -1  20          6.71          1.99         4.12 o                         
  -1  -1  20        172.10        165.19         6.46 o                         
   0  -1  20          7.66          6.80         3.99 o                         
   1  -1  20          3.50          3.03         3.64 o                         
   2  -1  20         26.25         24.99         3.63 o                         
   3  -1  20          2.29          1.12         3.20 o                         
   4  -1  20         57.48         55.28         5.27 o                         
   5  -1  20         18.66         15.71         5.07 o                         
   6  -1  20         21.98         13.16         5.39 o                         
  -8   0  20          0.16          7.09         5.87 o                         
  -7   0  20         19.09         17.63         5.82 o                         
  -6   0  20          0.61          1.58         9.12 o                         
  -5   0  20          2.01          1.74         3.87 o                         
  -4   0  20          9.10          8.82         5.07 o                         
  -3   0  20         12.48          7.36         4.59 o                         
  -2   0  20        147.38        137.23         5.58 o                         
  -1   0  20          3.59         11.03         3.48 o                         
   0   0  20         20.05         21.16         4.39 o                         
   1   0  20         51.11         50.27         3.92 o                         
   2   0  20        247.57        255.80         6.43 o                         
   3   0  20         56.38         59.37         7.46 o                         
   4   0  20          0.09          1.91         7.35 o                         
   5   0  20         45.36         51.47         5.68 o                         
   6   0  20          0.00          3.83         5.21 o                         
  -8   1  20          3.76          6.32         7.56 o                         
  -7   1  20         11.74         14.63         5.14 o                         
  -6   1  20          8.82          2.13         5.61 o                         
  -5   1  20          0.19          8.48        10.45 o                         
  -4   1  20          9.04          8.87         4.11 o                         
  -3   1  20         26.88         18.53         4.83 o                         
  -2   1  20          6.75          3.27         3.75 o                         
  -1   1  20        172.25        173.12         7.57 o                         
   0   1  20          7.61          8.51         3.58 o                         
   1   1  20          3.46          0.48         4.09 o                         
   2   1  20         26.22         28.90         5.01 o                         
   3   1  20          2.27          9.03         5.07 o                         
   4   1  20         57.45         57.68         5.58 o                         
   5   1  20         18.66         23.38         3.69 o                         
   6   1  20         21.93         17.51        10.07 o                         
  -7   2  20          2.91         -0.26         9.83 o                         
  -6   2  20         13.87         26.83         9.11 o                         
  -5   2  20          4.60         -2.82         5.02 o                         
  -4   2  20         30.10         25.72         7.73 o                         
  -3   2  20          4.73          1.78         4.72 o                         
  -2   2  20         25.89         24.85         6.18 o                         
  -1   2  20         42.35         43.89         7.51 o                         
   0   2  20         16.87         20.16         5.80 o                         
   1   2  20          8.78          2.31         3.82 o                         
   2   2  20         45.68         47.02         7.27 o                         
   3   2  20          1.63          2.99         4.17 o                         
   4   2  20         11.07         15.21         3.00 o                         
   5   2  20         22.59         27.79         6.18 o                         
  -6   3  20         28.11         28.96        13.69 o                         
  -5   3  20          8.86         24.96         5.91 o                         
  -4   3  20         25.58         28.97         5.78 o                         
  -3   3  20          1.73         -4.23         4.96 o                         
  -2   3  20         14.86         23.93         6.74 o                         
  -1   3  20         33.32         47.33         7.05 o                         
   0   3  20         10.83          7.40         6.27 o                         
   1   3  20         40.79         41.02         4.81 o                         
   2   3  20          2.69         -2.13         5.19 o                         
   3   3  20         41.88         41.85         3.60 o                         
   4   3  20         33.48         28.18         6.67 o                         
  -4   4  20          2.71         14.89         6.02 o                         
  -3   4  20          6.07          7.11         5.72 o                         
  -2   4  20          7.26          6.77        11.05 o                         
  -1   4  20          3.94          6.46         5.32 o                         
   0   4  20          7.94          5.61         5.41 o                         
   1   4  20          8.89         10.70         5.14 o                         
   2   4  20         10.97         13.25         8.35 o                         
  -3  -4  21         10.59         24.56         6.54 o                         
  -2  -4  21          0.07          3.81         3.86 o                         
  -1  -4  21          3.37          5.05         3.98 o                         
   0  -4  21         11.55         13.48         5.66 o                         
   1  -4  21         18.61         16.45         9.86 o                         
  -6  -3  21         19.10         19.13         4.40 o                         
  -5  -3  21         24.27         33.38         5.48 o                         
  -4  -3  21          2.17          3.55         4.24 o                         
  -3  -3  21          1.05          7.04         4.57 o                         
  -2  -3  21          1.94          1.73         4.22 o                         
  -1  -3  21         12.44         14.86         5.50 o                         
   0  -3  21         10.47          4.72         4.11 o                         
   1  -3  21          9.85          9.86         5.21 o                         
   2  -3  21          2.78          5.75         5.21 o                         
   3  -3  21         31.61         24.66         5.59 o                         
   4  -3  21         10.66          3.35        14.60 o                         
  -7  -2  21          2.67         12.43         5.78 o                         
  -6  -2  21         13.03         13.30         9.42 o                         
  -5  -2  21         11.55         13.97         5.37 o                         
  -4  -2  21          7.44          3.28         4.11 o                         
  -3  -2  21         10.65          7.80         3.80 o                         
  -2  -2  21          2.33          6.52         4.41 o                         
  -1  -2  21         12.09         13.31         4.64 o                         
   0  -2  21          5.20         11.52         4.40 o                         
   1  -2  21         18.98         20.90         3.67 o                         
   2  -2  21         24.00         26.29         5.66 o                         
   3  -2  21          1.98          1.30         4.85 o                         
   4  -2  21         14.75         17.41         5.22 o                         
   5  -2  21          5.12          8.04         5.09 o                         
  -8  -1  21         17.72         25.11         6.69 o                         
  -7  -1  21          8.16         13.91         5.81 o                         
  -6  -1  21          1.44          0.36         5.29 o                         
  -5  -1  21         10.53         20.24         4.61 o                         
  -4  -1  21         18.36         26.07         6.34 o                         
  -3  -1  21         20.72         22.61         6.40 o                         
  -2  -1  21         23.79         30.05         7.45 o                         
  -1  -1  21         70.77         68.61         5.20 o                         
   0  -1  21         29.64         30.75         4.06 o                         
   1  -1  21         25.77         20.38         3.55 o                         
   2  -1  21         20.66         13.63         3.71 o                         
   3  -1  21         26.21         28.55         4.66 o                         
   4  -1  21          8.49         11.52         3.79 o                         
   5  -1  21         20.68         26.65         7.04 o                         
   6  -1  21          6.87          3.27         4.43 o                         
  -8   0  21          9.24         10.76        11.76 o                         
  -7   0  21          0.14         -4.01         7.23 o                         
  -6   0  21          3.30          6.02         4.36 o                         
  -5   0  21          0.39         -3.60         6.87 o                         
  -4   0  21          7.59         11.15         6.30 o                         
  -3   0  21         33.62         36.29        11.25 o                         
  -2   0  21         10.32         16.13         5.98 o                         
  -1   0  21          1.57          0.94         4.11 o                         
   0   0  21        140.40        137.44         5.93 o                         
   1   0  21          4.54         -2.29         3.45 o                         
   2   0  21          0.01          4.47         3.83 o                         
   3   0  21          1.29          3.65         4.28 o                         
   4   0  21         74.87         77.24         5.59 o                         
   5   0  21         24.66         29.30         7.43 o                         
   6   0  21         10.05          8.98         4.69 o                         
  -8   1  21         17.73         33.15        10.56 o                         
  -7   1  21          8.16         10.76         5.05 o                         
  -6   1  21          1.42          7.23         7.67 o                         
  -5   1  21         10.54          9.82        11.74 o                         
  -4   1  21         18.39         16.47         6.45 o                         
  -3   1  21         20.67         25.90         6.62 o                         
  -2   1  21         23.77         16.24        10.81 o                         
  -1   1  21         70.58         66.20         5.12 o                         
   0   1  21         29.60         27.25         4.97 o                         
   1   1  21         25.75         25.72         3.90 o                         
   2   1  21         20.64         20.95         5.73 o                         
   3   1  21         26.25         25.89         5.25 o                         
   4   1  21          8.53          7.89         4.91 o                         
   5   1  21         20.68         21.96         4.77 o                         
   6   1  21          6.85          6.67         5.53 o                         
  -7   2  21          2.66         16.27         7.90 o                         
  -6   2  21         13.05         21.89         6.40 o                         
  -5   2  21         11.51          8.93         5.47 o                         
  -4   2  21          7.47          1.44         5.82 o                         
  -3   2  21         10.70         11.45         4.44 o                         
  -2   2  21          2.32          1.77         4.03 o                         
  -1   2  21         12.09         18.52         5.00 o                         
   0   2  21          5.23          8.37         4.39 o                         
   1   2  21         19.00         34.71         8.96 o                         
   2   2  21         24.01         25.08         3.90 o                         
   3   2  21          1.98          6.94         3.61 o                         
   4   2  21         14.75         18.71         4.22 o                         
   5   2  21          5.12          0.80         3.98 o                         
  -6   3  21         19.13         15.70         6.54 o                         
  -5   3  21         24.29         27.21        10.47 o                         
  -4   3  21          2.16         11.40        18.94 o                         
  -3   3  21          1.06          1.57         8.44 o                         
  -2   3  21          1.95         -2.78         4.13 o                         
  -1   3  21         12.48         15.98         6.54 o                         
   0   3  21         10.43         11.80         6.76 o                         
   1   3  21          9.82          4.55         9.77 o                         
   2   3  21          2.78          6.61         4.86 o                         
   3   3  21         31.65         30.39         4.82 o                         
   4   3  21         10.66         12.52        12.44 o                         
  -3   4  21         10.61         21.37         8.35 o                         
  -2   4  21          0.06          9.26         7.12 o                         
  -1   4  21          3.38          2.79         5.67 o                         
   0   4  21         11.55         12.36         4.71 o                         
   1   4  21         18.62         13.85         4.67 o                         
  -5  -3  22         57.99         71.43         5.99 o                         
  -4  -3  22         27.88         49.02         6.27 o                         
  -3  -3  22          2.00         -2.43         4.46 o                         
  -2  -3  22          9.12         12.31         4.30 o                         
  -1  -3  22          1.69          1.70         4.70 o                         
   0  -3  22         11.91         12.95         7.02 o                         
   1  -3  22          1.53         -2.72         4.89 o                         
   2  -3  22          6.64          8.09         5.62 o                         
   3  -3  22          0.05          8.82         5.10 o                         
  -6  -2  22          3.54          0.15         7.15 o                         
  -5  -2  22          6.83         10.75         5.35 o                         
  -4  -2  22          9.02         18.39         4.65 o                         
  -3  -2  22          4.50          9.62         3.95 o                         
  -2  -2  22         10.64          8.30         8.12 o                         
  -1  -2  22          6.36         13.29         5.29 o                         
   0  -2  22         10.58         11.25         3.72 o                         
   1  -2  22         44.66         51.91         4.40 o                         
   2  -2  22         37.03         36.30         4.97 o                         
   3  -2  22          8.30         10.13         3.76 o                         
   4  -2  22         24.07         28.38         6.95 o                         
  -7  -1  22          4.07          5.44         5.15 o                         
  -6  -1  22          0.76          3.97         5.70 o                         
  -5  -1  22          6.31         12.19         8.99 o                         
  -4  -1  22          0.20         -5.10         7.36 o                         
  -3  -1  22         16.17          6.85         6.29 o                         
  -2  -1  22          3.09         -5.68         5.68 o                         
  -1  -1  22         28.22         21.94         3.63 o                         
   0  -1  22          3.30          3.26         3.60 o                         
   1  -1  22         50.96         53.16         5.21 o                         
   2  -1  22         37.39         44.66         5.30 o                         
   3  -1  22          3.32         -0.57         4.29 o                         
   4  -1  22          3.83         11.86         5.57 o                         
   5  -1  22         10.05          7.36         5.82 o                         
  -7   0  22          3.83          8.95         5.08 o                         
  -6   0  22          0.37          1.91         5.36 o                         
  -5   0  22          0.58          0.68         4.34 o                         
  -4   0  22          6.27         15.13        10.45 o                         
  -3   0  22          8.21         -2.14         5.98 o                         
  -2   0  22         10.78          4.16         6.05 o                         
  -1   0  22          8.37         15.87         4.74 o                         
   0   0  22         22.46         21.32         4.93 o                         
   1   0  22          0.95          2.88         4.25 o                         
   2   0  22          0.31          1.12         3.52 o                         
   3   0  22          7.92          7.30         3.45 o                         
   4   0  22         62.37         61.25         6.62 o                         
   5   0  22          0.63          5.87         5.29 o                         
  -7   1  22          4.07         18.71         8.53 o                         
  -6   1  22          0.75          7.26         5.92 o                         
  -5   1  22          6.31         13.37         7.58 o                         
  -4   1  22          0.21         -4.44         4.44 o                         
  -3   1  22         16.22         14.91         4.47 o                         
  -2   1  22          3.10          1.97         4.73 o                         
  -1   1  22         28.27         32.22         6.73 o                         
   0   1  22          3.26          4.79         5.86 o                         
   1   1  22         50.90         53.54         7.49 o                         
   2   1  22         37.42         38.06         3.97 o                         
   3   1  22          3.34          3.80         3.23 o                         
   4   1  22          3.82         17.83         5.38 o                         
   5   1  22         10.05          3.15         3.73 o                         
  -6   2  22          3.56         30.88        11.41 o                         
  -5   2  22          6.81          7.29         4.93 o                         
  -4   2  22          8.98         16.96         5.69 o                         
  -3   2  22          4.49         19.62         6.94 o                         
  -2   2  22         10.65          1.90         5.35 o                         
  -1   2  22          6.35          9.33         4.35 o                         
   0   2  22         10.59         17.73         5.33 o                         
   1   2  22         44.68         52.02         7.72 o                         
   2   2  22         36.99         35.17         4.06 o                         
   3   2  22          8.30         10.56         3.36 o                         
   4   2  22         24.10         15.30         4.20 o                         
  -5   3  22         58.00         69.49         6.33 o                         
  -4   3  22         27.92         43.47         6.97 o                         
  -3   3  22          2.03         11.98         7.04 o                         
  -2   3  22          9.07         26.65        12.71 o                         
  -1   3  22          1.69          0.15         4.35 o                         
   0   3  22         11.89         24.07        11.56 o                         
   1   3  22          1.53         12.48         4.98 o                         
   2   3  22          6.61         18.81        13.79 o                         
   3   3  22          0.05          2.14         4.12 o                         
  -4  -3  23         10.49         16.37         4.90 o                         
  -3  -3  23         40.67         57.61         5.79 o                         
  -2  -3  23         13.97         17.02         4.42 o                         
  -1  -3  23          4.12          9.75         5.21 o                         
   0  -3  23          0.03         -1.10         5.43 o                         
   1  -3  23          7.11          8.94         5.20 o                         
   2  -3  23          2.15          7.75        14.51 o                         
  -6  -2  23          3.54          3.97         5.88 o                         
  -5  -2  23          0.82          4.68         5.49 o                         
  -4  -2  23          3.67          4.83         4.33 o                         
  -3  -2  23          6.95         11.77         4.26 o                         
  -2  -2  23          9.16         18.53         5.00 o                         
  -1  -2  23          3.94          2.19         4.94 o                         
   0  -2  23          2.78          1.12         3.81 o                         
   1  -2  23          4.68         10.53         4.67 o                         
   2  -2  23          8.55         12.90         6.50 o                         
   3  -2  23          9.52          4.64         4.94 o                         
  -6  -1  23         15.05         23.74         6.61 o                         
  -5  -1  23          7.17         10.49         9.65 o                         
  -4  -1  23          1.96          3.40         7.58 o                         
  -3  -1  23          4.27          1.72         4.31 o                         
  -2  -1  23          8.02         16.99         4.25 o                         
  -1  -1  23         13.46         19.51         5.27 o                         
   0  -1  23         10.55         14.68         5.58 o                         
   1  -1  23          6.35          8.65         5.00 o                         
   2  -1  23          1.90          1.21         3.98 o                         
   3  -1  23          8.86         13.57         4.96 o                         
   4  -1  23          9.51          5.28         5.29 o                         
  -7   0  23         11.88         18.22         6.61 o                         
  -6   0  23         11.94         15.08         6.85 o                         
  -5   0  23          0.01         -2.78         5.95 o                         
  -4   0  23          5.63         18.69        16.33 o                         
  -3   0  23          0.02         -1.88         5.10 o                         
  -2   0  23          0.07          1.18         4.73 o                         
  -1   0  23          0.29         -0.19         4.60 o                         
   0   0  23         38.31         33.91         4.47 o                         
   1   0  23          0.07         -0.82         3.65 o                         
   2   0  23          3.55          2.41         4.25 o                         
   3   0  23         77.84         81.59         5.57 o                         
   4   0  23          0.00          5.42         6.22 o                         
   5   0  23          3.06          4.43        11.88 o                         
  -6   1  23         15.00         21.35         9.41 o                         
  -5   1  23          7.18          2.01        15.72 o                         
  -4   1  23          1.99         12.91         5.53 o                         
  -3   1  23          4.27         -1.23         5.15 o                         
  -2   1  23          8.05          4.89         5.51 o                         
  -1   1  23         13.50         16.02         5.54 o                         
   0   1  23         10.55         17.77         4.40 o                         
   1   1  23          6.35          9.48         4.09 o                         
   2   1  23          1.90         -1.78         3.64 o                         
   3   1  23          8.82         10.26         5.65 o                         
   4   1  23          9.53         16.91         3.81 o                         
  -6   2  23          3.56         -2.00        12.10 o                         
  -5   2  23          0.83          5.00         5.96 o                         
  -4   2  23          3.67          7.05        12.40 o                         
  -3   2  23          6.99         11.55         7.64 o                         
  -2   2  23          9.17         11.87         6.94 o                         
  -1   2  23          3.94         -1.89         6.69 o                         
   0   2  23          2.78          9.49         6.47 o                         
   1   2  23          4.64          3.67         6.55 o                         
   2   2  23          8.55         15.49         5.13 o                         
   3   2  23          9.52          3.91         5.31 o                         
  -4   3  23         10.52         11.33         6.63 o                         
  -3   3  23         40.73         44.17         7.03 o                         
  -2   3  23         13.98         12.26         5.73 o                         
  -1   3  23          4.15         13.50         7.32 o                         
   0   3  23          0.03         -0.07         5.15 o                         
   1   3  23          7.11          4.50         8.90 o                         
   2   3  23          2.13          7.44         5.44 o                         
  -2  -3  24         23.06         35.09         4.75 o                         
  -1  -3  24          1.59          0.52         5.34 o                         
   0  -3  24         10.17          3.71        15.17 o                         
  -5  -2  24         30.06         44.24         6.98 o                         
  -4  -2  24          5.70          5.55         6.92 o                         
  -3  -2  24          0.56          9.87         4.68 o                         
  -2  -2  24         17.94         25.48         5.64 o                         
  -1  -2  24         41.68         52.60         6.01 o                         
   0  -2  24          2.35         -4.97        11.97 o                         
   1  -2  24         16.68         20.18         5.38 o                         
   2  -2  24          5.13          6.52         4.37 o                         
  -6  -1  24         32.11         41.41         7.40 o                         
  -5  -1  24          0.23          1.04        12.77 o                         
  -4  -1  24         11.69         11.00         5.55 o                         
  -3  -1  24         11.09         21.34         5.50 o                         
  -2  -1  24          0.63          0.88         4.18 o                         
  -1  -1  24          8.05          7.83         4.19 o                         
   0  -1  24          8.86          8.68         5.27 o                         
   1  -1  24         12.23         10.72         5.25 o                         
   2  -1  24          9.41         18.33         3.98 o                         
   3  -1  24          9.41         18.63         6.14 o                         
  -6   0  24          0.23          5.00         5.98 o                         
  -5   0  24          0.25          5.87         5.06 o                         
  -4   0  24          4.39         -0.49        10.95 o                         
  -3   0  24          0.00         11.33         5.54 o                         
  -2   0  24          0.28          9.05         5.33 o                         
  -1   0  24          8.72          3.44         5.00 o                         
   0   0  24          6.48          5.61         3.71 o                         
   1   0  24          6.99          8.14         5.91 o                         
   2   0  24         17.55         23.00         5.42 o                         
   3   0  24          3.52          0.15         3.90 o                         
   4   0  24          5.62          6.06         5.30 o                         
  -6   1  24         32.05         36.90         7.50 o                         
  -5   1  24          0.24          1.15         7.49 o                         
  -4   1  24         11.73         13.11         6.16 o                         
  -3   1  24         11.06         17.37         5.01 o                         
  -2   1  24          0.64          2.11         4.41 o                         
  -1   1  24          8.04         19.55         4.73 o                         
   0   1  24          8.92         14.41         5.61 o                         
   1   1  24         12.25          9.85         4.16 o                         
   2   1  24          9.40         15.04         5.99 o                         
   3   1  24          9.41         13.74         4.54 o                         
  -5   2  24         30.06         37.20         6.29 o                         
  -4   2  24          5.74          2.01        10.47 o                         
  -3   2  24          0.56          4.55         5.94 o                         
  -2   2  24         17.90         35.45         6.48 o                         
  -1   2  24         41.76         49.36         5.67 o                         
   0   2  24          2.36          0.84         5.66 o                         
   1   2  24         16.64         16.28         4.84 o                         
   2   2  24          5.11          8.03         7.38 o                         
  -2   3  24         23.09         41.98         7.25 o                         
  -1   3  24          1.60          9.96         4.98 o                         
   0   3  24         10.16         20.04         9.21 o                         
  -4  -2  25         23.40         44.36         7.64 o                         
  -3  -2  25         15.13         23.19         5.32 o                         
  -2  -2  25         16.20         10.45         5.97 o                         
  -1  -2  25          7.06         10.70         5.05 o                         
   0  -2  25          9.42         11.42         4.50 o                         
   1  -2  25          1.54          2.74         5.46 o                         
  -5  -1  25         19.90         34.51         5.98 o                         
  -4  -1  25         43.53         55.14         6.19 o                         
  -3  -1  25          1.25          0.17         5.52 o                         
  -2  -1  25         23.39         27.12         5.05 o                         
  -1  -1  25          2.85         14.51         5.67 o                         
   0  -1  25          6.88          9.53         5.38 o                         
   1  -1  25         28.69         23.86         4.96 o                         
   2  -1  25          3.09         11.98         5.19 o                         
  -5   0  25         20.65         23.06         6.80 o                         
  -4   0  25          4.75          3.03         7.10 o                         
  -3   0  25          3.36         10.71         4.79 o                         
  -2   0  25          0.00          3.39         4.56 o                         
  -1   0  25          7.28         11.73         4.89 o                         
   0   0  25          4.68          8.15         6.61 o                         
   1   0  25          0.42          1.72         8.89 o                         
   2   0  25          4.98         12.91         4.15 o                         
   3   0  25          3.47          0.98         9.73 o                         
  -5   1  25         19.89         25.62         9.53 o                         
  -4   1  25         43.42         56.99         9.73 o                         
  -3   1  25          1.25          3.58         7.41 o                         
  -2   1  25         23.41         30.55        16.29 o                         
  -1   1  25          2.84         12.59         7.62 o                         
   0   1  25          6.90         -0.32        10.14 o                         
   1   1  25         28.72         32.01         5.59 o                         
   2   1  25          3.09          4.63         4.59 o                         
  -4   2  25         23.41         40.40         8.17 o                         
  -3   2  25         15.17         29.02        10.72 o                         
  -2   2  25         16.17         26.96         5.41 o                         
  -1   2  25          7.08          7.42         6.35 o                         
   0   2  25          9.40         15.28         6.26 o                         
   1   2  25          1.54          4.22         5.29 o                         
  -4  -1  26         35.84         46.89        11.17 o                         
  -3  -1  26          0.94         -1.66         5.05 o                         
  -2  -1  26          5.06          6.04         6.65 o                         
  -1  -1  26          3.44          1.67         5.70 o                         
   0  -1  26          6.38          8.99         5.05 o                         
   1  -1  26          2.94          5.50         5.89 o                         
  -4   0  26          4.54          0.12         6.10 o                         
  -3   0  26         16.21         19.91        10.37 o                         
  -2   0  26         20.86         25.28         6.63 o                         
  -1   0  26         29.50         35.72         6.69 o                         
   0   0  26          0.21          1.46         8.41 o                         
   1   0  26          0.93          1.30         4.46 o                         
   2   0  26          6.32         17.51         5.58 o                         
  -4   1  26         35.74         49.43        22.11 o                         
  -3   1  26          0.94          8.87         6.09 o                         
  -2   1  26          5.09         11.20         9.05 o                         
  -1   1  26          3.41         -5.76         5.76 o                         
   0   1  26          6.39         11.56         5.03 o                         
   1   1  26          2.94          4.91         4.89 o                         
  -2   0  27          2.52          6.28         8.35 o                         
  -1   0  27         45.28         68.17         7.45 o                         
   0   0  27          0.68         16.72         7.51 o                         
                                                                                
